# Supplementary material for: Characterization of Potential Polysaccharide Utilization Systems in the Marine Bacteroidetes Gramella Flava JLT2011 Using a Multi-Omics Approach
Source: Front Microbiol. 2017 Feb 14;8:220. doi: 10.3389/fmicb.2017.00220 (PMC5306329; doi:10.3389/fmicb.2017.00220)
Supplement: Supplementary file 1 [file Table1.XLS]

## Sheet: Sheet1
Table S1 General features of Gramella strains genomes sequenced.
	Gramella flava JLT2011	Gramella forsetii KT0803	Gramella portivictoriae DSM23547	Gramella echinicola DSM19838
Isolation geographic informtaion	Surface seawater sample from the Southern Pacific	Concentrated seawater collected from the German Bight in the North Sea	Marine sediment, Victoria Harbour	Hostname: Strongylocentrotus intermedius (Sea urchin), Troitsa Bay, Gulf of Peter the Great, Sea of Japan,
Genome Size (Mb)	4.01	3.8	3.27	3.51
Number of protein-coding genes	3634	3584	2984	3199
GC %	42.1	36.6	39.5	36.9
Toatal length of intergenic gene region (Mb)	0.31	0.35	0.24	0.29
GC% in intergenic gene region	30.9	29.8	30.2	30.9
tRNA Count	44	44	41	40
Number of pseudo genes	0	0	27	21
Number of genes encoding GH	96	42	42	36
Number of genes encoding peptidase	97	102	100	107
