# Supplementary material for: Characterization of Potential Polysaccharide Utilization Systems in the Marine Bacteroidetes Gramella Flava JLT2011 Using a Multi-Omics Approach
Source: Front Microbiol. 2017 Feb 14;8:220. doi: 10.3389/fmicb.2017.00220 (PMC5306329; doi:10.3389/fmicb.2017.00220)
Supplement: Supplementary file 2 [file Table2.XLS]

## Sheet: Sheet1
Table S2 Summary and distributions of CAZymes in marine microbes. GH, glycoside hydrolase; CE, carbohydrate esterase; GT, glycosyltransferase; PL, polysaccharide lyase.
Organisms	Habitant	Taxonomy	Lineage	Size (Mbp)	GC%	Protein	Total CAZymes	GH	GH/per Mbp	Frequency in total protein for GH (%)	CE	GE/per Mbp	Frequency in total protein for CE (%)	GT	GT/per Mbp	Frequency in total protien for GT (%)	PL	PL/per Mbp	Frequency in total protein for PL (%)		GH1	GH2	GH3	GH4	GH5	GH6	GH8	GH9	GH10	GH11	GH12	GH13	GH14	GH15	GH16	GH17	GH18	GH19	GH20	GH23	GH24	GH25	GH26	GH27	GH28	GH29	GH30	GH31	GH32
																				Family names	beta-glucosidase (EC 3.2.1.21); beta-galactosidase (EC 3.2.1.23); beta-mannosidase (EC 3.2.1.25); beta-glucuronidase (EC 3.2.1.31); beta-D-fucosidase (EC 3.2.1.38); phlorizin hydrolase (EC 3.2.1.62); exo-beta-1,4-glucanase (EC 3.2.1.74); 6-phospho-beta-galactosidase (EC 3.2.1.85); 6-phospho-beta-glucosidase (EC 3.2.1.86); strictosidine beta-glucosidase (EC 3.2.1.105); lactase (EC 3.2.1.108); amyg…	beta-galactosidase (EC 3.2.1.23) ; beta-mannosidase (EC 3.2.1.25); beta-glucuronidase (EC 3.2.1.31); mannosylglycoprotein endo-beta-mannosidase (EC 3.2.1.152); exo-beta-glucosaminidase (EC 3.2.1.165)	beta-glucosidase (EC 3.2.1.21); xylan 1,4-beta-xylosidase (EC 3.2.1.37); beta-N-acetylhexosaminidase (EC 3.2.1.52); glucan 1,3-beta-glucosidase (EC 3.2.1.58); glucan 1,4-beta-glucosidase (EC 3.2.1.74); exo-1,3-1,4-glucanase (EC 3.2.1.-); alphalpha-L-arabinofuranosidase (EC 3.2.1.55).	maltose-6-phosphate glucosidase (EC 3.2.1.122); alpha-glucosidase (EC 3.2.1.20); alpha-galactosidase (EC 3.2.1.22); 6-phospho-beta-glucosidase (EC 3.2.1.86); alpha-glucuronidase (EC 3.2.1.139).	chitosanase (EC 3.2.1.132); beta-mannosidase (EC 3.2.1.25); Cellulase (EC 3.2.1.4); glucan 1,3-beta-glucosidase (EC 3.2.1.58); licheninase (EC 3.2.1.73); glucan endo-1,6-beta-glucosidase (EC 3.2.1.75); mannan endo-beta-1,4-mannosidase (EC 3.2.1.78); endo-beta-1,4-xylanase (EC 3.2.1.8); cellulose beta-1,4-cellobiosidase (EC 3.2.1.91); beta-1,3-mannanase (EC 3.2.1.-); xyloglucan-specific endo-beta-…	endoglucanase (EC 3.2.1.4); cellobiohydrolase (EC 3.2.1.91)	chitosanase (EC 3.2.1.132); cellulase (EC 3.2.1.4); licheninase (EC 3.2.1.73); endo-1,4-beta-xylanase (EC 3.2.1.8); reducing-end-xylose releasing exo-oligoxylanase (EC 3.2.1.156)	endoglucanase (EC 3.2.1.4); cellobiohydrolase (EC 3.2.1.91); beta-glucosidase (EC 3.2.1.21); exo-beta-glucosaminidase (EC 3.2.1.165)	endo-1,4-beta-xylanase (EC 3.2.1.8); endo-1,3-beta-xylanase (EC 3.2.1.32)	xylanase (EC 3.2.1.8)	endoglucanase (EC 3.2.1.4); xyloglucan hydrolase (EC 3.2.1.151); beta-1,3-1,4-glucanase (EC 3.2.1.73); xyloglucan endotransglycosylase (EC 2.4.1.207)	alpha-amylase (EC 3.2.1.1); pullulanase (EC 3.2.1.41); cyclomaltodextrin glucanotransferase (EC 2.4.1.19); cyclomaltodextrinase (EC 3.2.1.54); trehalose-6-phosphate hydrolase (EC 3.2.1.93); oligo-alpha-glucosidase (EC 3.2.1.10); maltogenic amylase (EC 3.2.1.133); neopullulanase (EC 3.2.1.135); alpha-glucosidase (EC 3.2.1.20); maltotetraose-forming alpha-amylase (EC 3.2.1.60); isoamylase (EC 3.2.1…	beta-amylase (EC 3.2.1.2)	glucoamylase (EC 3.2.1.3); glucodextranase (EC 3.2.1.70); alpha,alpha-trehalase (EC 3.2.1.28)	xyloglucan:xyloglucosyltransferase (EC 2.4.1.207); keratan-sulfate endo-1,4-beta-galactosidase (EC 3.2.1.103); endo-1,3-beta-glucanase (EC 3.2.1.39); endo-1,3(4)-beta-glucanase (EC 3.2.1.6); licheninase (EC 3.2.1.73); beta-agarase (EC 3.2.1.81); kappa;-carrageenase (EC 3.2.1.83); xyloglucanase (EC 3.2.1.151)	glucan endo-1,3-beta-glucosidase (EC 3.2.1.39); glucan 1,3-beta-glucosidase (EC 3.2.1.58); licheninase (EC 3.2.1.73); beta-1,3-glucanosyltransglycosylase (EC 2.4.1.-).	chitinase (EC 3.2.1.14); endo-beta-N-acetylglucosaminidase (EC 3.2.1.96); xylanase inhibitor; concanavalin B; narbonin	chitinase (EC 3.2.1.14).	beta-hexosaminidase (EC 3.2.1.52); lacto-N-biosidase (EC 3.2.1.140); beta-1,6-N-acetylglucosaminidase) (EC 3.2.1.-); beta-6-SO3-N-acetylglucosaminidase (EC 3.2.1.-)	lysozyme type G (EC 3.2.1.17); peptidoglycan lyase (EC 4.2.2.-) also known in the literature as peptidoglycan lytic transglycosylase	lysozyme (EC 3.2.1.17)	lysozyme (EC 3.2.1.17)	beta-mannanase (EC 3.2.1.78); beta-1,3-xylanase (EC 3.2.1.32)	alpha-galactosidase (EC 3.2.1.22); alpha-N-acetylgalactosaminidase (EC 3.2.1.49); isomalto-dextranase (EC 3.2.1.94); beta-L-arabinopyranosidase (EC 3.2.1.88)	polygalacturonase (EC 3.2.1.15); exo-polygalacturonase (EC 3.2.1.67); exo-polygalacturonosidase (EC 3.2.1.82); rhamnogalacturonase (EC 3.2.1.-); endo-xylogalacturonan hydrolase (EC 3.2.1.-); rhamnogalacturonan alpha-L-rhamnopyranohydrolase (EC 3.2.1.40)	alpha-L-fucosidase (EC 3.2.1.51)	glucosylceramidase (EC 3.2.1.45); beta-1,6-glucanase (EC 3.2.1.75); beta-xylosidase (EC 3.2.1.37); beta-fucosidase (EC 3.2.1.38); beta-glucosidase (3.2.1.21); endo-beta-1,6-galactanase (EC:3.2.1.164)	alpha-glucosidase (EC 3.2.1.20); alpha-1,3-glucosidase (EC 3.2.1.84); sucrase-isomaltase (EC 3.2.1.48) (EC 3.2.1.10); alpha-xylosidase (EC 3.2.1.-); alpha-glucan lyase (EC 4.2.2.13); isomaltosyltransferase (EC 2.4.1.-).	invertase (EC 3.2.1.26); endo-inulinase (EC 3.2.1.7); beta-2,6-fructan 6-levanbiohydrolase (EC 3.2.1.64); endo-levanase (EC 3.2.1.65); exo-inulinase (EC 3.2.1.80); fructan beta-(2,1)-fructosidase/1-exohydrolase (EC 3.2.1.153); fructan beta-(2,6)-fructosidase/6-exohydrolase (EC 3.2.1.154); sucrose:sucrose 1-fructosyltransferase (EC 2.4.1.99); fructan:fructan 1-fructosyltransferase (EC 2.4.1.100); …
Gramella flava JLT2011	Surface seawater sample from the Southern Pacific	Bacteroidetes	Bacteria[4469]; Bacteroidetes[392]; Flavobacteriia[137]; Flavobacteriales[133]; Flavobacteriaceae[123]; Gramella[4]	4.01	42.1	3634	184	96	24.1206	2.64172	8	1.99501	0.220143	85	21.197	2.33902	2	0.498753	0.0550358		0	7	5	0	3	0	0	0	2	0	0	10	0	1	4	0	1	0	2	2	0	0	1	1	4	0	2	1	1
Gramella forsetii KT0803	Concentrated seawater collected from the German Bight in the North Sea	Bacteroidetes	Bacteria[4469]; Bacteroidetes[392]; Flavobacteriia[137]; Flavobacteriales[133]; Flavobacteriaceae[123]; Gramella[4]; Gramella forsetii[1]	3.8	36.6	3584	118	42	11.0526	1.17188	6	1.57895	0.167411	63	16.5789	1.75781	7	1.84211	0.195312		0	6	3	0	1	0	0	0	0	0	0	4	0	1	7	0	0	0	0	2	0	0	0	0	0	1	0	1	1
Gramella echinicola DSM19838	Sea urchin: Strongylocentrotus intermedius, Troitsa Bay, Gulf of Peter the Great, Sea of Japan,	Bacteroidetes	Bacteria; Bacteroidetes; Flavobacteriia; Flavobacteriales; Flavobacteriaceae; Gramella; echinicola	3.51	36.9	3199	108	36	10.2564	1.12535	4	1.1396	0.125039	67	19.0883	2.0944	1	0.2849	0.0312598		0	2	4	0	1	0	0	0	0	0	0	7	0	1	4	0	0	0	2	4	0	0	0	0	2	0	0	1	2
Gramella portivictoriae DSM23547	Marine sediment, Victoria Harbour	Bacteroidetes	Bacteria; Bacteroidetes; Flavobacteriia; Flavobacteriales; Flavobacteriaceae; Gramella; portivictoriae	3.27	39.5	2984	119	42	12.844	1.40751	5	1.52905	0.16756	68	20.7951	2.27882	4	1.22324	0.134048		0	2	6	0	3	0	0	1	0	0	0	4	0	1	3	0	0	0	0	2	0	0	3	1	0	0	0	1	6
Leeuwenhoekiella blandensis MED217	NW Mediterranean Sea at a depth of 1m	Bacteroidetes	Bacteria[4469]; Bacteroidetes[392]; Flavobacteriia[137]; Flavobacteriales[133]; Flavobacteriaceae[123]; Leeuwenhoekiella[1]; Leeuwenhoekiella blandensis[1]	4.24	39.7	3735	160	95	22.4057	2.54351	9	2.12264	0.240964	54	12.7358	1.44578	2	0.471698	0.0535475		0	10	7	0	3	0	0	0	0	0	0	9	0	2	3	0	0	0	2	2	0	0	0	0	5	3	1	2	1
Leeuwenhoekiella sp. Hel_I_48	Seawater， north sea	Bacteroidetes	Bacteria; Bacteroidetes; Flavobacteriia; Flavobacteriales; Flavobacteriaceae; Leeuwenhoekiella; sp.	4.31	36.6	3680	163	89	20.6497	2.41848	7	1.62413	0.190217	64	14.8492	1.73913	3	0.696056	0.0815217		0	6	6	0	2	0	0	1	2	0	0	11	0	1	3	0	0	0	3	2	0	0	2	1	3	1	3	3	1
Zunongwangia profunda SM-A78	Deep sea, Sediment, Aquatic, Marine	Bacteroidetes	Bacteria[4469]; Bacteroidetes[392]; Flavobacteriia[137]; Flavobacteriales[133]; Flavobacteriaceae[123]; Zunongwangia[1]; Zunongwangia profunda[1]	5.13	36.2	4653	192	124	24.1715	2.66495	6	1.16959	0.128949	62	12.0858	1.33247	0	0	0		1	10	10	0	3	0	0	0	3	0	0	5	0	4	4	0	2	0	3	3	0	0	2	0	1	4	6	3	2
Echinicola pacifica DSM19836	Sea urchin, Troitsa Bay, East Sea	Bacteroidetes	Bacteria; Bacteroidetes; Cytophagia; Cytophagales; Cyclobacteriaceae; Echinicola; pacifica	5.45	43.8	4160	209	134	24.5872	3.22115	8	1.46789	0.192308	57	10.4587	1.37019	10	1.83486	0.240385		0	14	6	0	5	0	0	0	2	0	0	3	0	1	2	0	0	0	7	3	0	0	0	0	7	16	1	4	1
Echinicola vietnamensis DSM17526	Seawater collected in a musselfarm; Vietnam, South China Sea, Nha Trang Bay	Bacteroidetes	Bacteria; Bacteroidetes; Cytophagia; Cytophagales; Cyclobacteriaceae; Echinicola; vietnamensis	5.61	44.8	4625	225	135	24.0642	2.91892	12	2.13904	0.259459	72	12.8342	1.55676	6	1.06952	0.12973		0	15	6	0	5	0	0	2	3	0	0	3	0	1	4	0	0	0	7	5	0	0	0	0	9	5	1	4	2
Pedobacter sp. BAL39	4m depth of Baltic proper	Bacteroidetes	Bacteria[4468]; Bacteroidetes[392]; Sphingobacteriia[33]; Sphingobacteriales[33]; Sphingobacteriaceae[16]; Pedobacter[7]	5.79	44.9	5101	196	119	20.5527	2.33288	8	1.38169	0.156832	68	11.7444	1.33307	1	0.172712	0.019604		1	9	6	0	6	0	0	0	0	0	0	6	0	2	4	0	4	0	7	2	0	1	1	0	0	5	2	5	1
Galbibacter sp. ck-I2-15	Indian Ocean	Bacteroidetes	Bacteria; Bacteroidetes; Flavobacteriia; Flavobacteriales; Flavobacteriaceae; Galbibacter; sp.	3.57	37	3099	113	68	19.0476	2.19426	5	1.40056	0.161342	38	10.6443	1.2262	2	0.560224	0.0645369		0	5	3	0	0	0	0	2	3	0	0	3	0	1	1	0	0	0	3	2	0	0	0	0	3	2	0	1	1
Zobellia galactanivorans	A red alga on the sea-shore of Roscoff, Brittany, France	Bacteroidetes	Bacteria[4429]; Bacteroidetes[379]; Flavobacteriia[129]; Flavobacteriales[126]; Flavobacteriaceae[118]; Zobellia[1]; Zobellia galactanivorans[1]	5.52	42.8	4732	182	117	21.1957	2.47253	11	1.99275	0.23246	44	7.97101	0.929839	10	1.81159	0.211327		2	9	5	0	3	0	0	0	3	0	0	6	0	3	17	0	1	0	5	2	0	0	0	1	2	19	1	3	0
Algoriphagus sp. PR1	Marine Sediment	Bacteroidetes	Bacteria[4468]; Bacteroidetes[392]; Cytophagia[57]; Cytophagales[57]; Cyclobacteriaceae[15]; Algoriphagus[5]	4.79	38.7	3936	144	66	13.7787	1.67683	14	2.92276	0.355691	61	12.7349	1.5498	3	0.626305	0.0762195		0	2	2	0	1	0	0	3	1	0	0	2	0	1	3	0	1	0	3	3	0	2	0	0	2	4	1	0	1
Formosa agariphila KMM3901	Seawater offshore of Kochi, India	Bacteroidetes	Bacteria; Bacteroidetes; Flavobacteriia; Flavobacteriales; Flavobacteriaceae; Formosa; Formosa agariphila; Formosa agariphila KMM 3901	4.23	33.5	3570	164	82	19.3853	2.29692	4	0.945626	0.112045	66	15.6028	1.84874	12	2.83688	0.336134		1	14	7	0	0	0	0	0	0	0	0	5	0	1	9	2	0	0	1	2	0	1	2	0	2	5	2	3	0
Joostella marina DSM19592	Coastal seawater in the East Sea of Korea, at a depth of 100 m	Bacteroidetes	Bacteria; Bacteroidetes; Flavobacteriia; Flavobacteriales; Flavobacteriaceae; Joostella; marina	4.51	33.6	3944	115	69	15.2993	1.74949	3	0.665188	0.0760649	40	8.86918	1.0142	3	0.665188	0.0760649		0	9	4	0	1	0	0	0	0	0	0	5	0	1	3	0	0	0	4	2	0	0	0	1	3	7	0	2	1
Maribacter sp. HTCC2170	Coastal area of Newport Oregon at a depth of 10m	Bacteroidetes	Bacteria[4468]; Bacteroidetes[392]; Flavobacteriia[137]; Flavobacteriales[133]; Flavobacteriaceae[123]; Maribacter[2]	3.87	37	3411	97	56	14.4703	1.64175	4	1.03359	0.117268	36	9.30233	1.05541	1	0.258398	0.0293169		0	4	4	1	1	0	0	2	0	0	0	3	0	1	4	0	2	0	3	2	0	0	0	0	0	6	0	1	1
Aquimarina latercula DSM2041	Seawater aquarium outflow	Bacteroidetes	Bacteria; Bacteroidetes; Flavobacteriia; Flavobacteriales; Flavobacteriaceae; Aquimarina; latercula	6.25	32.2	5543	200	100	16	1.80408	7	1.12	0.126285	86	13.76	1.55151	7	1.12	0.126285		1	6	7	0	9	0	1	2	1	2	0	14	0	1	14	0	2	0	2	2	0	0	6	0	0	0	0	1	0
Cellulophaga algicola DSM14237	Surfaces of algal species from the Eastern Antarctic coastal zone	Bacteroidetes	Bacteria; Bacteroidetes; Flavobacteriia; Flavobacteriales; Flavobacteriaceae; Cellulophaga; algicola	4.89	33.8	4282	130	64	13.0879	1.49463	5	1.02249	0.116768	54	11.0429	1.26109	7	1.43149	0.163475		1	5	4	0	4	0	0	0	4	1	0	7	0	2	6	0	0	0	1	2	0	0	3	0	4	5	0	1	0
Cellulophaga lytica DSM7489	Beach mud; Limon, Costa Rica	Bacteroidetes	Bacteria; Bacteroidetes; Flavobacteriia; Flavobacteriales; Flavobacteriaceae; Cellulophaga; lytica	3.77	32.1	3303	96	47	12.4668	1.42295	5	1.32626	0.151378	40	10.6101	1.21102	4	1.06101	0.121102		0	4	5	0	3	0	0	0	0	0	0	3	0	1	8	0	0	0	3	2	0	0	0	0	1	3	0	0	1
Croceibacter atlanticus HTCC2559	Sargasso Sea at a depth of 250meters,Bermuda Atlantic Time Series station in the Western Sargasso Sea	Bacteroidetes	Bacteria[4467]; Bacteroidetes[392]; Flavobacteriia[137]; Flavobacteriales[133]; Flavobacteriaceae[123]; Croceibacter[1]; Croceibacter atlanticus[1]	2.95	33.9	2702	74	11	3.72881	0.407106	4	1.35593	0.148038	54	18.3051	1.99852	5	1.69492	0.185048		0	0	1	0	0	0	0	0	0	0	0	5	0	0	0	0	0	0	0	2	0	0	0	0	0	0	0	0	0
Cytophaga hutchinsonii ATCC33406	Marine	Bacteroidetes	Bacteria[4469]; Bacteroidetes[392]; Cytophagia[57]; Cytophagales[57]; Cytophagaceae[35]; Cytophaga[4]; Cytophaga hutchinsonii[1]	4.43	38.8	3785	147	49	11.0609	1.29458	12	2.7088	0.317041	82	18.5102	2.16645	4	0.902935	0.10568		1	0	6	0	5	0	5	7	3	1	0	5	0	1	2	0	0	0	0	3	0	0	1	0	0	0	1	1	0
Dokdonia donghaensis MED134	Coast of Catalonia at the Blanes Bay Microbial Observatory	Bacteroidetes	Bacteria[4467]; Bacteroidetes[392]; Flavobacteriia[137]; Flavobacteriales[133]; Flavobacteriaceae[123]; Dokdonia[2]; Dokdonia donghaensis[1]	3.32	38.2	2852	80	18	5.42169	0.631136	3	0.903614	0.105189	53	15.9639	1.85835	6	1.80723	0.210379		0	0	1	0	2	0	0	0	0	0	0	5	0	0	1	0	0	0	1	2	0	0	0	0	0	0	0	1	1
Flavobacteria bacterium BAL38	4m depth of Baltic proper	Bacteroidetes	Bacteria[4467]; Bacteroidetes[392]; Flavobacteriia[137]; Flavobacteriales[133]; unclassified Flavobacteriales[5]; unclassified Flavobacteriales (miscellaneous)[3]; Flavobacteria bacterium BAL38[1]	2.81	31.4	2612	79	24	8.54093	0.918836	5	1.77936	0.191424	49	17.4377	1.87596	1	0.355872	0.0382848		0	1	1	0	1	0	0	0	0	0	0	3	0	0	4	2	0	0	1	2	0	1	0	0	0	0	1	0	0
Flavobacteria bacterium BBFL7	Marine	Bacteroidetes	Bacteria[4467]; Bacteroidetes[392]; Flavobacteriia[137]; unclassified Flavobacteriia[4]; Flavobacteria bacterium BBFL7[1]	3.1	34.9	2592	74	22	7.09677	0.848765	3	0.967742	0.115741	47	15.1613	1.81327	2	0.645161	0.0771605		0	2	1	0	0	0	0	0	0	0	0	6	0	0	0	0	0	0	1	2	0	1	0	0	0	0	0	1	0
Flavobacterium frigoris PS1	Antarctica, McMurdo Sound	Bacteroidetes	Bacteria; Bacteroidetes; Flavobacteriia; Flavobacteriales; Flavobacteriaceae; Flavobacterium; frigoris	3.93	34.4	3590	120	45	11.4504	1.25348	5	1.27226	0.139276	69	17.5573	1.92201	1	0.254453	0.0278552		0	2	7	0	1	0	0	0	0	0	0	12	0	0	3	0	0	0	1	2	0	1	0	0	0	0	1	1	2
Flavobacteriales bacterium ALC-1	Algicidal,Marine	Bacteroidetes	Bacteria[4469]; Bacteroidetes[392]; Flavobacteriia[137]; Flavobacteriales[133]; unclassified Flavobacteriales[5]; unclassified Flavobacteriales (miscellaneous)[3]; Flavobacteriales bacterium ALC-1[1]	3.83	32.4	3445	94	32	8.35509	0.928882	5	1.30548	0.145138	51	13.3159	1.48041	6	1.56658	0.174165		0	2	3	0	1	0	0	0	0	0	0	4	0	0	2	4	0	0	2	2	0	0	0	0	0	0	2	1	0
Kordia algicida OT-1	1m depth at Masan Bay in South Sea Korea	Bacteroidetes	Bacteria[4469]; Bacteroidetes[392]; Flavobacteriia[137]; Flavobacteriales[133]; Flavobacteriaceae[123]; Kordia[1]; Kordia algicida[1]	5.03	34.3	4514	95	37	7.35586	0.819672	5	0.994036	0.110767	50	9.94036	1.10767	3	0.596421	0.0664599		0	2	5	0	0	0	0	0	0	0	0	9	0	0	1	4	0	0	1	2	0	1	0	0	0	0	1	2	0
Polaribacter irgensii 23-P	Surface water from the Penola Strait Antarctica	Bacteroidetes	Bacteria[4467]; Bacteroidetes[392]; Flavobacteriia[137]; Flavobacteriales[133]; Flavobacteriaceae[123]; Polaribacter[5]; Polaribacter irgensii[1]	2.76	34.5	2557	45	13	4.71014	0.508408	6	2.17391	0.23465	26	9.42029	1.01682	0	0	0		0	0	2	0	1	0	0	0	0	0	0	1	0	0	4	1	0	0	0	2	0	0	0	0	0	0	1	1	0
Polaribacter sp. MED152	NW Mediterranean Sea from a sample taken at a depth of 1m	Bacteroidetes	Bacteria[4468]; Bacteroidetes[392]; Flavobacteriia[137]; Flavobacteriales[133]; Flavobacteriaceae[123]; Polaribacter[5]	2.96	30.6	2635	77	31	10.473	1.17647	5	1.68919	0.189753	34	11.4865	1.29032	7	2.36486	0.265655		0	0	1	0	2	0	0	0	0	0	0	10	0	0	2	1	0	0	2	2	0	0	0	0	0	0	2	2	0
Robiginitalea biformata HTCC2501	Seawater taken at a depth of 10m from the Sargasso Sea	Bacteroidetes	Bacteria[4469]; Bacteroidetes[392]; Flavobacteriia[137]; Flavobacteriales[133]; Flavobacteriaceae[123]; Robiginitalea[1]; Robiginitalea biformata[1]	3.53	55.3	3209	76	30	8.49858	0.934871	2	0.566572	0.0623247	44	12.4646	1.37114	0	0	0		0	0	5	0	0	0	0	0	0	0	0	9	0	1	1	0	0	0	1	2	0	0	0	0	0	0	0	1	1
Psychroflexus torquis ATCC700755	Prydz Bay, Antarctica from a sea-ice algal assemblage	Bacteroidetes	Bacteria[4467]; Bacteroidetes[392]; Flavobacteriia[137]; Flavobacteriales[133]; Flavobacteriaceae[123]; Psychroflexus[3]; Psychroflexus torquis[1]	4.32	34.5	3526	84	28	6.48148	0.794101	6	1.38889	0.170164	50	11.5741	1.41804	0	0	0		0	0	2	0	1	0	0	0	0	0	0	5	0	1	3	3	0	0	0	3	0	0	1	0	0	0	1	1	0
Olleya marilimosa CAM030	Southern Ocean	Bacteroidetes	Bacteria; Bacteroidetes; Flavobacteriia; Flavobacteriales; Flavobacteriaceae; Olleya; marilimosa	3.34	31.8	3051	89	26	7.78443	0.85218	4	1.1976	0.131105	55	16.4671	1.80269	4	1.1976	0.131105		0	0	3	0	1	0	0	0	0	0	0	7	0	0	2	0	0	0	0	2	0	0	0	0	0	0	2	1	0
Gillisia limnaea DSM15749	Microbial mats in Lake Fryxell, McMurdo Dry Valleys, Antarctica	Bacteroidetes	Bacteria; Bacteroidetes; Flavobacteriia; Flavobacteriales; Flavobacteriaceae; Gillisia; limnaea	3.97	37.6	3569	139	42	10.5793	1.1768	7	1.76322	0.196133	90	22.67	2.52171	0	0	0		0	1	4	0	1	0	0	0	0	0	0	8	0	1	4	0	0	0	0	2	0	0	0	0	0	0	0	0	4
Psychroflexus gondwanensis ACAM44	Antarctica, Vesthold Hills	Bacteroidetes	Bacteria; Bacteroidetes; Flavobacteriia; Flavobacteriales; Flavobacteriaceae; Psychroflexus; gondwanensis	3.31	35.8	2957	87	21	6.34441	0.710179	4	1.20846	0.135272	62	18.7311	2.09672	0	0	0		0	0	2	0	0	0	0	0	0	0	0	3	0	1	3	2	0	0	0	3	0	0	1	0	0	0	1	0	0
Janibacter sp. HTCC2649	Sargasso Sea, Atlantic Ocean, BATS at a depth of 10m	Actinobacteria	Bacteria[4468]; Actinobacteria[742]; Actinobacteria[742]; Actinobacteridae[687]; Actinomycetales[656]; Micrococcineae[148]; Intrasporangiaceae[15]; Janibacter[7]	4.24	68.4	4100	89	39	9.2	0.95122	9	2.12264	0.219512	41	9.66981	1	0	0	0		1	0	6	1	0	0	0	0	0	0	0	11	0	0	0	0	0	0	1	4	0	1	0	0	0	1	0	1	2
Saccharomonospora marina XMU15	Zhaoan Bay, East China Sea	Actinobacteria	Bacteria[4468]; Actinobacteria[742]; Actinobacteria[742]; Actinobacteridae[687]; Actinomycetales[656]; Pseudonocardineae[47]; Pseudonocardiaceae[47]; Saccharomonospora[10]; Saccharomonospora marina[1]	5.97	68.9	5635	95	22	3.69	0.390417	9	1.50754	0.159716	62	10.3853	1.10027	2	0.335008	0.0354925		1	1	4	1	0	0	0	0	0	0	0	2	0	1	0	0	0	0	0	2	0	3	0	0	0	0	0	0	0
Ahrensia sp. R2A130	8 Km west of the mouth of Yaquina Bay	Alphaproteobacteria	Bacteria[4468]; Proteobacteria[1799]; Alphaproteobacteria[533]; Rhodobacterales[115]; Rhodobacteraceae[94]; Ahrensia[2]	3.73	56.9	3624	52	21	5.63	0.57947	5	1.34048	0.137969	25	6.70241	0.689845	1	0.268097	0.0275938		1	0	1	0	0	0	0	0	0	0	0	3	0	0	0	0	0	0	0	5	0	2	1	0	0	0	0	1	0
Alpha proteobacterium BAL199	3m depth of Baltic proper	Alphaproteobacteria	Bacteria[4467]; Proteobacteria[1799]; Alphaproteobacteria[533]; unclassified Alphaproteobacteria[29]; unclassified Alphaproteobacteria (miscellaneous)[17]; alpha proteobacterium BAL199[1]	6.1	65	6128	63	9	1.48	0.146867	10	1.63934	0.163185	44	7.21311	0.718016	0	0	0		0	0	1	0	0	0	0	0	0	0	0	0	0	1	0	0	0	0	0	3	0	0	0	0	0	0	0	0	0
Aurantimonas manganoxydans SI85-9A1	120 M depth of a Saanich Inlet a seasonally anoxic fjord in British Columbia in Canada	Alphaproteobacteria	Bacteria[4467]; Proteobacteria[1799]; Alphaproteobacteria[533]; Rhizobiales[180]; Aurantimonadaceae[6]; Aurantimonas[3]; Aurantimonas manganoxydans[1]	4.33	66.7	3650	65	24	5.54	0.657534	4	0.923788	0.109589	37	8.54503	1.0137	0	0	0		0	0	1	0	0	0	1	0	1	0	0	7	0	1	1	0	0	0	0	4	0	2	0	0	0	0	0	0	0
Brevundimonas sp. BAL3	4m depth in the Baltic Sea	Alphaproteobacteria	Bacteria[4468]; Proteobacteria[1799]; Alphaproteobacteria[533]; Caulobacterales[13]; Caulobacteraceae[13]; Brevundimonas[5]	3.65	67.4	3470	60	32	8.77	0.92219	3	0.821918	0.0864553	24	6.57534	0.691643	1	0.273973	0.0288184		1	1	7	0	2	0	0	0	1	0	0	2	0	2	1	0	0	0	0	5	1	0	0	0	0	0	1	0	0
Celeribacter baekdonensis B30	Sedimnet, Arctic Ocean	Alphaproteobacteria	Bacteria[4468]; Proteobacteria[1799]; Alphaproteobacteria[533]; Rhodobacterales[115]; Rhodobacteraceae[94]; Celeribacter[1]; Celeribacter baekdonensis[1]	4.33	58.3	4198	64	26	6	0.619343	5	1.15473	0.119104	32	7.3903	0.762268	1	0.230947	0.0238209		1	1	2	0	0	0	0	0	0	0	0	6	0	0	0	0	0	0	0	10	0	0	0	0	0	0	0	0	1
Fulvimarina pelagi HTCC2506	Seawater collected from a depth of 10m at the Bermuda Atlantic Time Series station in the Sargasso Sea	Alphaproteobacteria	Bacteria[4467]; Proteobacteria[1799]; Alphaproteobacteria[533]; Rhizobiales[180]; Aurantimonadaceae[6]; Fulvimarina[1]; Fulvimarina pelagi[1]	3.81	61.2	3754	55	26	6.82	0.692595	3	0.787402	0.0799148	26	6.82415	0.692595	0	0	0		0	0	1	0	0	0	1	0	1	0	0	8	0	1	0	0	0	0	0	7	0	2	0	0	0	0	0	0	0
Hoeflea phototrophica DFL-43	Host, Marine Toxic dinoflagellate Prorocentrum lima	Alphaproteobacteria	Bacteria[4467]; Proteobacteria[1799]; Alphaproteobacteria[533]; Rhizobiales[180]; Phyllobacteriaceae[21]; Hoeflea[2]; Hoeflea phototrophica[1]	4.46	59.8	4357	54	22	4.93	0.504935	4	0.896861	0.0918063	28	6.27803	0.642644	0	0	0		1	1	1	0	0	0	0	1	0	0	0	5	0	0	0	0	0	0	0	3	1	1	0	0	0	0	0	0	0
Hyphomonas neptunium ATCC15444	Seawater	Alphaproteobacteria	Bacteria[4467]; Proteobacteria[1799]; Alphaproteobacteria[533]; Rhodobacterales[115]; Hyphomonadaceae[18]; Hyphomonas[8]; Hyphomonas neptunium[1]	3.71	61.9	3505	46	13	3.5	0.370899	5	1.34771	0.142653	27	7.27763	0.770328	1	0.269542	0.0285307		0	0	2	0	0	0	0	0	0	0	0	2	0	1	2	0	0	0	0	1	1	1	0	0	0	1	0	0	0
Labrenzia alexandrii DFL-11	Host, Marine toxic dinoflagellates Alexandrium ostenfeldii and Prorocentrum lima	Alphaproteobacteria	Bacteria[4467]; Proteobacteria[1799]; Alphaproteobacteria[533]; Rhodobacterales[115]; Rhodobacteraceae[94]; Labrenzia[3]; Labrenzia alexandrii[1]	5.5	56.4	5385	68	28	5.09	0.519963	3	0.545455	0.0557103	36	6.54545	0.668524	1	0.181818	0.0185701		0	1	1	0	2	0	0	1	0	0	0	0	0	0	0	0	0	0	0	7	2	3	0	0	0	0	0	1	1
Magnetococcus marinus MC-1	Water from the Pettaquamscutt Estuary in Rhode Island	Alphaproteobacteria	Bacteria[4467]; Proteobacteria[1799]; Alphaproteobacteria[533]; Magnetococcales[1]; Magnetococcaceae[1]; Magnetococcus[1	4.72	54.2	3716	82	22	4.66	0.592034	5	1.05932	0.134553	55	11.6525	1.48009	0	0	0		0	0	1	0	0	0	0	0	0	0	0	3	0	0	0	0	0	0	0	15	0	0	0	0	0	0	0	0	0
Nitrobacter sp. Nb-311A	Luanda, Angola, near shore, Surface water in the Eastern Atlantic Ocean	Alphaproteobacteria	Bacteria[4468]; Proteobacteria[1799]; Alphaproteobacteria[533]; Rhizobiales[180]; Bradyrhizobiaceae[23]; Nitrobacter[3]	4.11	60.4	4256	64	25	6.08	0.587406	5	1.21655	0.117481	33	8.0292	0.775376	1	0.243309	0.0234962		0	0	1	0	0	0	0	0	0	0	0	6	0	4	0	1	0	1	0	4	0	0	0	0	0	0	0	0	0
Oceanicaulis alexandrii HTCC2633	Seawater collected from 10m depth at the Bermuda Atlantic Time Series station in the Sargasso Sea	Alphaproteobacteria	Bacteria[4468]; Proteobacteria[1799]; Alphaproteobacteria[533]; Rhodobacterales[115]; Hyphomonadaceae[18]; Oceanicaulis[2]	3.17	63.6	3029	31	7	2.21	0.231099	3	0.946372	0.0990426	21	6.62461	0.693298	0	0	0		0	0	2	0	0	0	0	0	0	0	0	0	0	0	0	0	0	0	0	2	1	0	0	0	0	0	0	0	0
Parvularcula bermudensis HTCC2503	Seawater collected from a depth of 10m at the Bermuda Atlantic Time Series station in the Sargasso Sea	Alphaproteobacteria	Bacteria[4467]; Proteobacteria[1799]; Alphaproteobacteria[533]; Parvularculales[2]; Parvularculaceae[2]; Parvularcula[2]; Parvularcula bermudensis[1]	2.9	60.7	2687	50	9	3.1	0.334946	2	0.689655	0.0744325	39	13.4483	1.45143	0	0	0		0	0	1	0	0	0	0	0	0	0	0	1	0	1	0	0	0	0	0	2	2	0	0	0	0	0	0	0	0
Pseudovibrio sp. JE062	From the sponge Mycale laxissima collected in the Florida Keys at a water depth of 20 meters	Alphaproteobacteria	Bacteria[4468]; Proteobacteria[1799]; Alphaproteobacteria[533]; Rhodobacterales[115]; Rhodobacteraceae[94]; Pseudovibrio[1]	5.73	52.5	5225	66	23	4.01	0.440191	4	0.69808	0.076555	38	6.63176	0.727273	1	0.17452	0.0191388		1	1	2	1	0	0	0	1	0	0	0	1	0	0	0	0	1	0	1	4	0	0	0	0	1	0	0	2	0
Stappia aggregata IAM12614	Marine	Alphaproteobacteria	Bacteria[4469]; Proteobacteria[1799]; Alphaproteobacteria[533]; Rhodobacterales[115]; Rhodobacteraceae[94]; Labrenzia[3]; Labrenzia aggregata[1]	6.56	59.4	6314	87	29	4.42	0.459297	6	0.914634	0.0950269	51	7.77439	0.807729	1	0.152439	0.0158378		1	2	1	0	1	0	1	0	0	0	0	1	0	0	1	0	0	0	1	3	0	2	0	0	1	0	0	1	1
Thalassospira xiamenensis DSM17429	Surface water sample, waste-oil pool storage dock, China	Alphaproteobacteria	Bacteria[4468]; Proteobacteria[1799]; Alphaproteobacteria[533]; Rhodospirillales[69]; Rhodospirillaceae[35]; Thalassospira[6]; Thalassospira xiamenensis[1]	4.71	54.6	4343	48	12	2.55	0.276307	3	0.636943	0.0690767	33	7.00637	0.759843	0	0	0		1	0	1	0	0	0	0	0	0	0	0	2	0	0	0	0	0	0	0	3	0	0	0	0	0	0	0	0	0
Citreicella sp. SE45	Host, Spartina alterniflora (smooth cordgrass) detritus collected from the southeastern US salt marshes off Skidaway Island, GA	Alphaproteobacteria-Roseobacter Clade	Bacteria[4468]; Proteobacteria[1799]; Alphaproteobacteria[533]; Rhodobacterales[115]; Rhodobacteraceae[94]; Citreicella[2]	5.52	67.5	5427	83	24	4.35	0.442233	8	1.44928	0.147411	50	9.05797	0.921319	1	0.181159	0.0184264		1	0	1	0	0	0	1	0	0	0	0	7	0	0	0	0	0	0	0	6	1	1	0	0	0	0	0	0	0
Dinoroseobacter shibae DFL12	Marine dinoflagellates from the Bay of Tokyo	Alphaproteobacteria-Roseobacter Clade	Bacteria[4467]; Proteobacteria[1799]; Alphaproteobacteria[533]; Rhodobacterales[115]; Rhodobacteraceae[94]; Dinoroseobacter[1]; Dinoroseobacter shibae[1]	4.42	65.5	4192	38	15	3.39	0.357824	3	0.678733	0.0715649	19	4.29864	0.453244	1	0.226244	0.023855		1	0	1	1	0	0	0	0	0	0	0	2	0	0	0	0	0	0	0	3	0	1	0	0	0	0	0	0	0
Jannaschia sp. CCS1	Isolated from Pacific coastal seawater, Bodega Head, CA	Alphaproteobacteria-Roseobacter Clade	Bacteria[4468]; Proteobacteria[1799]; Alphaproteobacteria[533]; Rhodobacterales[115]; Rhodobacteraceae[94]; Jannaschia[1]	4.4	62.2	4283	65	20	4.55	0.466962	5	1.13636	0.116741	39	8.86364	0.910577	1	0.227273	0.0233481		1	0	1	0	0	0	0	0	0	0	0	4	0	0	0	0	0	0	0	4	1	0	0	0	0	0	0	0	0
Loktanella vestfoldensis SKA53	Seawater taken at a depth of 2-5m from the North Atlantic Ocean	Alphaproteobacteria-Roseobacter Clade	Bacteria[4467]; Proteobacteria[1799]; Alphaproteobacteria[533]; Rhodobacterales[115]; Rhodobacteraceae[94]; Loktanella[3]; Loktanella vestfoldensis[1]	3.07	60	3068	42	12	3.91	0.391134	3	0.977199	0.0977836	27	8.79479	0.880052	0	0	0		1	0	1	0	0	0	0	0	0	0	0	1	0	0	0	0	0	0	0	3	0	0	0	0	0	0	0	0	0
Maritimibacter alkaliphilus HTCC2654	Sargasso Sea at the BATS station at a depth of 10m	Alphaproteobacteria-Roseobacter Clade	Bacteria[4467]; Proteobacteria[1799]; Alphaproteobacteria[533]; Rhodobacterales[115]; Rhodobacteraceae[94]; Maritimibacter[2]; Maritimibacter alkaliphilus[1]	4.54	64.1	4712	71	27	5.95	0.573005	1	0.220264	0.0212224	43	9.47137	0.912564	0	0	0		1	0	1	0	0	0	1	0	0	0	0	3	0	0	0	0	0	0	0	10	1	1	0	0	0	0	0	0	0
Oceanibulbus indolifex HEL-45	10m depth at 3 km off the coast of Helgoland in the North Sea	Alphaproteobacteria-Roseobacter Clade	Bacteria[4467]; Proteobacteria[1799]; Alphaproteobacteria[533]; Rhodobacterales[115]; Rhodobacteraceae[94]; Oceanibulbus[1]; Oceanibulbus indolifex[1]	4.11	59.5	4153	66	23	5.6	0.553817	3	0.729927	0.0722369	40	9.73236	0.963159	0	0	0		0	0	1	0	0	0	1	0	0	0	0	0	0	1	0	0	0	0	0	13	0	1	1	0	0	0	0	0	0
Oceanicola batsensis HTCC2597	Seawater collected from a depth of 10m at the Bermuda Atlantic Time Series station in the Sargasso Sea	Alphaproteobacteria-Roseobacter Clade	Bacteria[4467]; Proteobacteria[1799]; Alphaproteobacteria[533]; Rhodobacterales[115]; Rhodobacteraceae[94]; Oceanicola[3]; Oceanicola batsensis[1]	4.44	66.1	4212	52	20	4.5	0.474834	5	1.12613	0.118708	27	6.08108	0.641026	0	0	0		0	0	1	0	0	0	0	0	0	0	0	1	0	0	0	0	0	0	0	12	0	0	0	0	0	0	0	0	0
Oceanicola granulosus HTCC2516	Seawater collected from a depth of 10m at the Bermuda Atlantic Time Series station in the Sargasso Sea	Alphaproteobacteria-Roseobacter Clade	Bacteria[4469]; Proteobacteria[1799]; Alphaproteobacteria[533]; Rhodobacterales[115]; Rhodobacteraceae[94]; Oceanicola[3]; Oceanicola granulosus[1]	4.05	70.4	3792	89	43	10.62	1.13397	7	1.7284	0.184599	38	9.38272	1.00211	1	0.246914	0.0263713		0	3	2	2	0	0	0	0	0	0	0	10	0	1	0	0	0	0	1	5	0	1	0	0	0	0	0	0	2
Oceaniovalibus guishaninsula JLT2003	Seawater collected from Guishan Island, Taiwan	Alphaproteobacteria-Roseobacter Clade	Bacteria[4468]; Proteobacteria[1799]; Alphaproteobacteria[533]; Rhodobacterales[115]; Rhodobacteraceae[94]; Oceaniovalibus[1]; Oceaniovalibus guishaninsula[1]	2.9	67.3	2840	72	24	8.28	0.84507	4	1.37931	0.140845	44	15.1724	1.5493	0	0	0		1	0	1	0	0	0	0	0	0	0	0	9	0	1	0	0	0	0	0	7	0	1	0	0	0	0	0	0	0
Octadecabacter arcticus 238	350km offshore off Deadhors, Alaska	Alphaproteobacteria-Roseobacter Clade	Bacteria[4468]; Proteobacteria[1799]; Alphaproteobacteria[533]; Rhodobacterales[115]; Rhodobacteraceae[94]; Octadecabacter[2]; Octadecabacter arcticus[1]	5.48	55.2	4683	39	18	3.28	0.384369	3	0.547445	0.0640615	17	3.10219	0.363015	1	0.182482	0.0213538		1	0	1	0	0	0	0	0	0	0	0	2	0	0	0	0	0	0	0	7	0	1	0	0	0	0	0	0	0
Phaeobacter gallaeciensis 2.10	Host, Surface of the marine algae Ulva lactuca in Australia	Alphaproteobacteria-Roseobacter Clade	Bacteria[4467]; Proteobacteria[1799]; Alphaproteobacteria[533]; Rhodobacterales[115]; Rhodobacteraceae[94]; Phaeobacter[6]; Phaeobacter gallaeciensis[1]	4.16	59.8	3723	60	18	4.33	0.483481	2	0.480769	0.0537201	39	9.375	1.04754	1	0.240385	0.0268601		1	0	1	0	0	0	0	0	0	0	0	1	0	0	1	0	0	0	0	5	0	1	0	0	0	0	0	0	0
Phaeobacter gallaeciensis DSM17395	Seawater from larval cultures of the scallop Pecten maximus, in A Coruna, Galicia, Spain	Alphaproteobacteria-Roseobacter Clade	Bacteria[4467]; Proteobacteria[1799]; Alphaproteobacteria[533]; Rhodobacterales[115]; Rhodobacteraceae[94]; Phaeobacter[6]; Phaeobacter gallaeciensis[1]	4.23	59.8	3875	61	20	4.73	0.516129	2	0.472813	0.0516129	38	8.98345	0.980645	1	0.236407	0.0258065		1	0	1	0	0	0	0	0	0	0	0	1	0	0	1	0	0	0	0	7	0	1	0	0	0	0	0	0	0
Ruegeria sp. KLH11	Host-associated, the sponge Mycale laxissima at a depth of 20 meters in Key Largo, Florida, USA.	Alphaproteobacteria-Roseobacter Clade	Bacteria[4467]; Proteobacteria[1799]; Alphaproteobacteria[533]; Rhodobacterales[115]; Rhodobacteraceae[94]; unclassified Rhodobacteraceae[3]; Rhodobacteraceae bacterium KLH11[1]	4.49	57.7	4274	55	21	4.68	0.491343	4	0.890869	0.0935891	29	6.4588	0.678521	1	0.222717	0.0233973		1	0	1	1	0	0	0	0	0	0	0	1	0	0	0	0	0	0	0	9	0	1	0	0	0	0	0	0	0
Rhodobacterales bacterium HTCC2083	Coastal region near Newport Oregon at a depth of 10m	Alphaproteobacteria-Roseobacter Clade	Bacteria[4467]; Proteobacteria[1799]; Alphaproteobacteria[533]; Rhodobacterales[115]; Rhodobacteraceae[94]; unclassified Rhodobacteraceae[3]; Rhodobacteraceae bacterium HTCC2083[1]	4.02	53.3	4179	46	17	4.23	0.406796	4	0.995025	0.0957167	24	5.97015	0.5743	1	0.248756	0.0239292		1	0	1	0	0	0	0	0	0	0	0	1	0	0	0	0	0	0	0	4	0	2	0	0	0	0	0	0	0
Rhodobacterales bacterium HTCC2150	Surface waters of Coastal Pacific Ocean Newport Oregon	Alphaproteobacteria-Roseobacter Clade	Bacteria[4467]; Proteobacteria[1799]; Alphaproteobacteria[533]; Rhodobacterales[115]; Rhodobacteraceae[94]; unclassified Rhodobacteraceae[3]; Rhodobacteraceae bacterium HTCC2150[1]	3.58	49.1	3667	48	12	3.35	0.327243	2	0.558659	0.0545405	34	9.49721	0.927188	0	0	0		1	0	1	0	0	0	0	0	0	0	0	1	0	0	1	0	0	0	0	3	0	0	0	0	0	0	0	0	0
Rhodobacterales bacterium HTCC2255	Coastal Pacific Ocean Newport Oregon at a depth of 10 meters	Alphaproteobacteria-Roseobacter Clade	Bacteria[4467]; Proteobacteria[1799]; Alphaproteobacteria[533]; Rhodobacterales[115]; unclassified Rhodobacterales[3]; Rhodobacterales bacterium HTCC2255[1]	2.3	17.5	2240	20	5	2.17	0.223214	2	0.869565	0.0892857	13	5.65217	0.580357	0	0	0		0	0	1	0	0	0	0	0	0	0	0	0	0	0	0	0	0	0	0	1	0	0	0	0	0	0	0	0	0
Rhodobacterales bacterium Y4I	Coastal seawater near St Mary's Georgia	Alphaproteobacteria-Roseobacter Clade	Bacteria[4467]; Proteobacteria[1799]; Alphaproteobacteria[533]; Rhodobacterales[115]; unclassified Rhodobacterales[3]; Rhodobacterales bacterium Y4I[1]	4.34	64.4	4133	43	11	2.53	0.26615	2	0.460829	0.048391	29	6.68203	0.701669	1	0.230415	0.0241955		0	0	1	0	0	0	0	0	0	0	0	0	0	0	0	0	0	0	0	4	0	1	0	0	0	0	0	0	0
Roseibium sp. TrichSKD4	Host-associated, Trichodesmium colonies	Alphaproteobacteria-Roseobacter Clade	Bacteria[4468]; Proteobacteria[1799]; Alphaproteobacteria[533]; Rhodobacterales[115]; Rhodobacteraceae[94]; Roseibium[1]	5.7	53.9	6118	76	34	5.96	0.555737	6	1.05263	0.0980713	35	6.14035	0.572082	1	0.175439	0.0163452		0	1	1	0	1	0	1	0	0	0	0	1	0	0	0	0	1	0	1	11	4	2	0	0	0	0	0	0	0
Roseobacter denitrificans OCh114	Host-associated,seaweed, Enteromorpha linza	Alphaproteobacteria-Roseobacter Clade	Bacteria[4467]; Proteobacteria[1799]; Alphaproteobacteria[533]; Rhodobacterales[115]; Rhodobacteraceae[94]; Roseobacter[3]; Roseobacter denitrificans[1]	4.33	58.9	4129	50	18	4.16	0.435941	4	0.923788	0.0968758	28	6.46651	0.67813	0	0	0		1	0	1	0	0	0	0	0	0	0	0	4	0	0	0	0	0	0	0	6	0	0	0	0	0	0	0	0	0
Roseobacter litoralis Och149	Host-associated, seaweed	Alphaproteobacteria-Roseobacter Clade	Bacteria[4467]; Proteobacteria[1799]; Alphaproteobacteria[533]; Rhodobacterales[115]; Rhodobacteraceae[94]; Roseobacter[3]; Roseobacter litoralis[1]	4.75	57.2	4537	58	19	4	0.418779	8	1.68421	0.176328	30	6.31579	0.66123	1	0.210526	0.022041		1	0	1	0	0	0	0	0	0	0	0	4	0	0	0	0	0	0	0	6	0	0	0	0	0	0	0	0	0
Roseobacter sp. AzwK-3b	Elkhorn Slough an estuary of Monterey Bay	Alphaproteobacteria-Roseobacter Clade	Bacteria[4468]; Proteobacteria[1799]; Alphaproteobacteria[533]; Rhodobacterales[115]; Rhodobacteraceae[94]; Roseobacter[3]	4.18	61.8	4145	50	13	3.11	0.313631	3	0.717703	0.0723764	34	8.13397	0.820265	0	0	0		0	0	1	0	0	0	0	0	0	0	0	1	0	0	0	0	0	0	0	5	0	0	0	0	0	0	0	0	0
Roseobacter sp. CCS2	Near Bodega Head park, California, USA	Alphaproteobacteria-Roseobacter Clade	Bacteria[4468]; Proteobacteria[1799]; Alphaproteobacteria[533]; Rhodobacterales[115]; Rhodobacteraceae[94]; Roseobacter[3]	3.5	55.5	3660	54	18	5.14	0.491803	4	1.14286	0.10929	32	9.14286	0.874317	0	0	0		1	0	1	0	0	0	0	0	0	0	0	5	0	0	1	0	0	0	0	4	0	0	0	0	0	0	0	0	0
Sulfitobacter sp. GAI101	Coastal seawater collected off Georgia in December 1997	Alphaproteobacteria-Roseobacter Clade	Bacteria[4468]; Proteobacteria[1799]; Alphaproteobacteria[533]; Rhodobacterales[115]; Rhodobacteraceae[94]; Roseobacter[3]	4.53	58.7	4203	67	13	2.87	0.309303	5	1.10375	0.118963	48	10.596	1.14204	1	0.220751	0.0237925		0	0	1	0	0	0	1	0	0	0	0	1	0	0	0	0	0	0	0	5	0	1	0	0	0	0	0	0	0
Roseobacter sp. MED193	Northwest Mediterranean Sea at a depth of 1m	Alphaproteobacteria-Roseobacter Clade	Bacteria[4468]; Proteobacteria[1799]; Alphaproteobacteria[533]; Rhodobacterales[115]; Rhodobacteraceae[94]; Roseobacter[3]	4.67	57.5	4535	54	17	3.64	0.374862	5	1.07066	0.110254	32	6.85225	0.705623	0	0	0		0	0	1	0	0	0	0	0	0	0	0	1	0	0	0	0	0	0	0	8	1	1	0	0	0	0	0	0	0
Roseobacter sp. SK209-2-6	2500m depth in the Arabian Sea	Alphaproteobacteria-Roseobacter Clade	Bacteria[4468]; Proteobacteria[1799]; Alphaproteobacteria[533]; Rhodobacterales[115]; Rhodobacteraceae[94]; Roseobacter[3]	4.56	57	4537	48	11	2.41	0.242451	3	0.657895	0.066123	34	7.45614	0.749394	0	0	0		0	0	1	0	0	0	0	0	0	0	0	0	0	0	0	0	0	0	0	4	0	1	0	0	0	0	0	0	0
Roseovarius nubinhibens ISM	Surface waters of the Caribbean Sea	Alphaproteobacteria-Roseobacter Clade	Bacteria[4467]; Proteobacteria[1799]; Alphaproteobacteria[533]; Rhodobacterales[115]; Rhodobacteraceae[94]; Roseovarius[3]; Roseovarius nubinhibens[1]	3.68	63.9	3547	36	11	2.99	0.310121	1	0.271739	0.0281928	24	6.52174	0.676628	0	0	0		0	0	1	0	0	0	0	0	0	0	0	0	0	0	0	0	0	0	0	5	0	0	1	0	0	0	0	0	0
Roseovarius sp. 217	Coastal seawater, station L4, off the coast of Plymouth, UK	Alphaproteobacteria-Roseobacter Clade	Bacteria[4468]; Proteobacteria[1799]; Alphaproteobacteria[533]; Rhodobacterales[115]; Rhodobacteraceae[94]; Roseovarius[3]	4.77	60.8	4772	54	16	3.35	0.335289	1	0.209644	0.0209556	37	7.75681	0.775356	0	0	0		0	0	1	0	0	0	0	0	0	0	0	0	0	0	1	0	0	0	0	10	0	1	0	0	0	0	0	0	0
Roseovarius sp. TM1035	Host-associated,Pfiesteria piscicida	Alphaproteobacteria-Roseobacter Clade	Bacteria[4468]; Proteobacteria[1799]; Alphaproteobacteria[533]; Rhodobacterales[115]; Rhodobacteraceae[94]; Roseovarius[3]	4.21	61	4102	46	13	3.09	0.316919	0	0	0	33	7.83848	0.804486	0	0	0		0	0	1	0	0	0	0	0	0	0	0	0	0	0	0	0	0	0	0	7	0	1	0	0	0	0	0	0	0
Ruegeria pomeroyi DSS-3	Seawater collectecd from Georgia coast	Alphaproteobacteria-Roseobacter Clade	Bacteria[4467]; Proteobacteria[1799]; Alphaproteobacteria[533]; Rhodobacterales[115]; Rhodobacteraceae[94]; Ruegeria[5]; Ruegeria pomeroyi[1]	4.6	64.1	4252	44	12	2.61	0.28222	4	0.869565	0.0940734	28	6.08696	0.658514	0	0	0		0	0	1	0	0	0	0	0	0	0	0	0	0	0	0	0	0	0	0	5	0	1	0	0	0	0	0	0	0
Ruegeria sp. R11	Host-associated,Surface of the macroalgae Delisea pulchra	Alphaproteobacteria-Roseobacter Clade	Bacteria[4468]; Proteobacteria[1799]; Alphaproteobacteria[533]; Rhodobacterales[115]; Rhodobacteraceae[94]; Ruegeria[5]	3.82	60	3656	64	19	4.97	0.519694	3	0.78534	0.0820569	41	10.733	1.12144	1	0.26178	0.0273523		1	0	1	0	0	0	0	0	0	0	0	1	0	0	1	0	0	0	0	7	0	1	0	0	0	0	0	0	0
Ruegeria sp. TM1040	Host-associated, isolated from a marine dinoflagellate culture (Pfiesteria piscicida)	Alphaproteobacteria-Roseobacter Clade	Bacteria[4468]; Proteobacteria[1799]; Alphaproteobacteria[533]; Rhodobacterales[115]; Rhodobacteraceae[94]; Ruegeria[5]	4.15	60.1	3864	62	23	5.54	0.595238	4	0.963855	0.10352	34	8.19277	0.879917	1	0.240964	0.0258799		1	1	1	0	0	0	0	0	0	0	0	2	0	0	0	0	0	0	1	7	1	1	0	0	0	0	0	1	0
Ruegeria sp. TW15	Host-associated, tissue homogenate obtained from an ark clam from the South Sea of Korea	Alphaproteobacteria-Roseobacter Clade	Bacteria[4468]; Proteobacteria[1799]; Alphaproteobacteria[533]; Rhodobacterales[115]; Rhodobacteraceae[94]; Ruegeria[5]; Ruegeria sp. TW15[0]	4.49	55.7	4425	62	19	4.23	0.429379	3	0.668151	0.0677966	40	8.90869	0.903955	0	0	0		2	0	1	1	0	0	0	0	0	0	0	1	0	0	0	0	0	0	0	6	0	1	0	0	0	0	0	0	0
Sagittula stellata E-37	Coastal Georgia	Alphaproteobacteria-Roseobacter Clade	Bacteria[4467]; Proteobacteria[1799]; Alphaproteobacteria[533]; Rhodobacterales[115]; Rhodobacteraceae[94]; Sagittula[1]; Sagittula stellata[1]	5.26	65.1	5067	67	24	4.56	0.473653	11	2.09125	0.217091	32	6.08365	0.631537	0	0	0		1	0	1	0	0	0	1	0	0	0	0	6	0	0	0	0	0	0	0	7	0	0	0	0	0	0	0	0	0
Silicibacter sp. TrichCH4B	Host-associated, isolated from Trichodesmium erythraeum colonies in the Sargasso sea	Alphaproteobacteria-Roseobacter Clade	Bacteria[4467]; Proteobacteria[1799]; Alphaproteobacteria[533]; Rhodobacterales[115]; Rhodobacteraceae[94]; Ruegeria[5]; Silicibacter sp. TrichCH4B[1]	4.69	58.8	4735	63	23	4.9	0.485744	4	0.852878	0.0844773	35	7.46269	0.739176	1	0.21322	0.0211193		2	1	1	0	0	0	0	0	0	0	0	3	0	0	0	0	0	0	1	5	1	1	1	0	0	0	0	1	0
Sulfitobacter sp. EE-36	Surface waters of coastal Georgia	Alphaproteobacteria-Roseobacter Clade	Bacteria[4468]; Proteobacteria[1799]; Alphaproteobacteria[533]; Rhodobacterales[115]; Rhodobacteraceae[94]; Sulfitobacter[2]	3.55	60.3	3474	45	15	4.23	0.431779	3	0.84507	0.0863558	27	7.60563	0.777202	0	0	0		0	0	1	0	0	0	0	0	0	0	0	1	0	0	0	0	0	0	0	5	1	1	0	0	0	0	0	0	0
Sulfitobacter sp. NAS-14.1	Surface waters of the North Atlantic Ocean	Alphaproteobacteria-Roseobacter Clade	Bacteria[4468]; Proteobacteria[1799]; Alphaproteobacteria[533]; Rhodobacterales[115]; Rhodobacteraceae[94]; Sulfitobacter[2]	4.01	60	3962	53	20	4.99	0.504796	3	0.74813	0.0757193	30	7.4813	0.757193	0	0	0		0	0	1	0	0	0	0	0	0	0	0	1	0	0	0	0	0	0	0	10	1	1	0	0	0	0	0	0	0
Thalassiobium sp. R2A62	Subsurface water samples from 8 km west of the mouth of Yaquina Bay, Oregon	Alphaproteobacteria-Roseobacter Clade	Bacteria[4467]; Proteobacteria[1799]; Alphaproteobacteria[533]; Rhodobacterales[115]; Rhodobacteraceae[94]; Thalassobium[1]; Thalassiobium sp. R2A62[1]	3.49	55.2	3696	43	15	4.3	0.405844	4	1.14613	0.108225	22	6.30372	0.595238	2	0.573066	0.0541126		1	0	1	0	0	0	0	0	0	0	0	1	0	0	0	0	0	0	0	4	0	0	0	0	0	0	0	0	0
Rickettsiales sp. HIMB114	Kaneohe Bay, Oahu, Hawaii	Alphaproteobacteria-SAR11 Clade	Bacteria[4467]; Proteobacteria[1799]; Alphaproteobacteria[533]; SAR11 cluster[6]; alpha proteobacterium HIMB114[1]	1.24	29.6	1321	26	4	3.23	0.302801	2	1.6129	0.1514	20	16.129	1.514	0	0	0		0	0	1	0	0	0	0	0	0	0	0	0	0	0	0	0	0	0	0	1	0	0	0	0	0	0	0	0	0
alpha proteobacterium HIMB59	Kaneohe Bay, Oahu, Hawaii	Alphaproteobacteria-SAR11 Clade	Bacteria[4467]; Proteobacteria[1799]; Alphaproteobacteria[533]; SAR11 cluster[6]; alpha proteobacterium HIMB59[1]	1.41	32.3	1493	30	7	4.96	0.468855	2	1.41844	0.133958	21	14.8936	1.40656	0	0	0		1	0	1	1	0	0	0	0	0	0	0	1	0	0	0	0	0	0	0	1	0	0	0	0	0	0	0	0	0
Candidatus Pelagibacter sp. HTCC7211	BATS Bermuda-Atlantic-Time-Series study site	Alphaproteobacteria-SAR11 Clade	Bacteria[4468]; Proteobacteria[1799]; Alphaproteobacteria[533]; SAR11 cluster[6]; Candidatus Pelagibacter[2]	1.46	29.1	1447	30	6	4.11	0.414651	4	2.73973	0.276434	19	13.0137	1.31306	1	0.684932	0.0691085		0	0	1	0	0	0	0	0	0	0	0	1	0	0	0	0	0	0	0	2	0	0	0	0	0	0	0	0	0
Candidatus Pelagibacter ubique HTCC1002	10 M depth from Coastal Pacific Ocean, Newport, Oregon	Alphaproteobacteria-SAR11 Clade	Bacteria[4467]; Proteobacteria[1799]; Alphaproteobacteria[533]; SAR11 cluster[6]; Candidatus Pelagibacter[2]; Candidatus Pelagibacter ubique[1]	1.33	29.8	1393	28	5	3.76	0.358938	3	2.25564	0.215363	20	15.0376	1.43575	0	0	0		0	0	1	0	0	0	0	0	0	0	0	0	0	0	0	0	0	0	0	2	0	0	0	0	0	0	0	0	0
Candidatus Pelagibacter ubique HTCC1062	Coast of Oregon	Alphaproteobacteria-SAR11 Clade	Bacteria[4467]; Proteobacteria[1799]; Alphaproteobacteria[533]; SAR11 cluster[6]; Candidatus Pelagibacter[2]; Candidatus Pelagibacter ubique[1]	1.31	29.7	1354	29	5	3.82	0.369276	3	2.29008	0.221566	21	16.0305	1.55096	0	0	0		0	0	1	0	0	0	0	0	0	0	0	0	0	0	0	0	0	0	0	2	0	0	0	0	0	0	0	0	0
SAR116 cluster alpha proteobacterium HIMB100	Coastal Hawaii, subtropical Pacific Ocean	Alphaproteobacteria-SAR116 Clade	Bacteria[4468]; Proteobacteria[1799]; Alphaproteobacteria[533]; SAR116 cluster[2]; unclassified SAR116 cluster[1]; SAR116 cluster alpha proteobacterium HIMB100[1]	2.46	50.5	2439	39	8	3.25	0.328003	3	1.21951	0.123001	28	11.3821	1.14801	0	0	0		1	0	0	1	0	0	0	0	0	0	0	1	0	0	0	0	0	0	0	1	0	0	0	0	0	0	0	0	0
Pacificamonas ﬂava JLT2015	Surface water of Southeastern Pacific	Alphaproteobacteria-Sphingomonadales	Bacteria[4467]; Proteobacteria[1799]; Alphaproteobacteria[533]; Sphingomonadales[66]; Sphingomonadaceae[60]; Pacificamonas	2.91	64.7	2984	61	23	7.9	0.770777	3	1.03093	0.100536	34	11.6838	1.13941	1	0.343643	0.0335121		0	1	1	0	1	0	0	0	0	0	0	1	0	1	0	0	0	0	0	1	0	0	0	0	0	1	0	0	0
Citromicrobium bathyomarinum JL354	Surface water of South China Sea	Alphaproteobacteria-Sphingomonadales	Bacteria[4467]; Proteobacteria[1799]; Alphaproteobacteria[533]; Sphingomonadales[66]; Sphingomonadaceae[60]; Citromicrobium[2]; Citromicrobium bathyomarinum[1]	3.27	65	3235	41	15	4.59	0.463679	4	1.22324	0.123648	22	6.72783	0.680062	0	0	0		0	0	1	0	0	0	0	0	0	0	0	3	0	1	0	0	0	0	0	6	0	1	0	0	0	0	0	0	0
Citromicrobium sp. JLT1363	Surface water of South China Sea	Alphaproteobacteria-Sphingomonadales	Bacteria[4468]; Proteobacteria[1799]; Alphaproteobacteria[533]; Sphingomonadales[66]; Sphingomonadaceae[60]; Citromicrobium[2]	3.12	64.9	2970	44	13	4.17	0.43771	5	1.60256	0.16835	26	8.33333	0.875421	0	0	0		0	0	2	0	0	0	0	0	0	0	0	0	0	1	0	0	0	0	0	6	0	1	0	0	0	0	0	0	0
Erythrobacter sp. NAP1	NW Atlantic Ocean	Alphaproteobacteria-Sphingomonadales	Bacteria[4468]; Proteobacteria[1799]; Alphaproteobacteria[533]; Sphingomonadales[66]; Erythrobacteraceae[6]; Erythrobacter[3]	3.27	60.9	3177	50	19	5.81	0.598048	4	1.22324	0.125905	27	8.25688	0.849858	0	0	0		0	0	2	0	0	0	0	0	0	0	0	3	0	1	1	0	0	0	0	4	2	1	0	0	0	0	0	0	0
Erythrobacter sp. SD-21	10m depth at San Diego Bay surface sediments	Alphaproteobacteria-Sphingomonadales	Bacteria[4468]; Proteobacteria[1799]; Alphaproteobacteria[533]; Sphingomonadales[66]; Erythrobacteraceae[6]; Erythrobacter[3]	2.97	62.9	2941	35	16	5.39	0.544033	0	0	0	19	6.39731	0.646039	0	0	0		0	0	3	0	0	0	0	0	0	0	0	1	0	1	1	0	0	0	0	4	1	1	0	0	0	0	0	0	0
Sphingomonas sp. PAMC26605	Host-associated, Arctic lichens (Ochrolechia sp.) on the Svalbard Islands, Norway	Alphaproteobacteria-Sphingomonadales	Bacteria[4468]; Proteobacteria[1799]; Alphaproteobacteria[533]; Sphingomonadales[66]; Sphingomonadaceae[60]; Sphingomonas[22]	4.66	65.9	4347	110	67	14.38	1.54129	5	1.07296	0.115022	38	8.15451	0.874166	0	0	0		3	4	10	0	1	0	1	0	0	0	0	2	0	0	0	0	0	2	0	5	1	1	0	1	0	2	0	2	1
Sphingomonas sp. SKA58	Seawater taken at a depth of 2-5m from the north Atlantic Ocean	Alphaproteobacteria-Sphingomonadales	Bacteria[4469]; Proteobacteria[1799]; Alphaproteobacteria[533]; Sphingomonadales[66]; Sphingomonadaceae[60]; Sphingomonas[22]; Sphingomonas sp. SKA58[0]	3.95	63.2	3914	85	48	12.15	1.22637	3	0.759494	0.0766479	32	8.10127	0.817578	2	0.506329	0.0510986		0	1	6	0	0	0	0	0	0	0	0	4	0	1	1	0	0	0	0	7	0	1	0	1	1	0	0	0	0
Sphingopyxis alaskensis RB2256	Resurrection Bay in the Gulf of Alaska	Alphaproteobacteria-Sphingomonadales	Bacteria[4467]; Proteobacteria[1799]; Alphaproteobacteria[533]; Sphingomonadales[66]; Sphingomonadaceae[60]; Sphingopyxis[6]; Sphingopyxis alaskensis[1]	3.37	65.5	3195	42	24	7.12	0.751174	1	0.296736	0.0312989	15	4.45104	0.469484	2	0.593472	0.0625978		1	1	3	0	0	0	0	0	0	0	0	2	0	0	1	0	0	0	0	6	0	1	0	0	0	0	0	1	0
Hydrogenivirga sp. 128-5-R1-1	Deep-sea hydrothermal	Aquificae	Bacteria[4468]; Aquificae[14]; Aquificae[14]; Aquificales[14]; Aquificaceae[7]; Hydrogenivirga[1]	3.04	43.8	3808	38	8	2.63	0.210084	3	0.986842	0.0787815	27	8.88158	0.709034	0	0	0		0	0	0	0	0	0	0	0	0	0	0	0	0	0	0	0	0	0	0	5	0	0	0	0	0	0	0	0	0
Aciduliprofundum boonei T469	Hydrothermally heated black smoker wall at the TAG site at the Mid Atlantic Ridge depth 3650m	Archaea-Euryarchaeota	Archaea[269]; Euryarchaeota[200]; Aciduliprofundum[2]; Aciduliprofundum boonei[1]; Aciduliprofundum boonei T469[0]	2.97	39.1	2949	48	7	2.36	0.237369	2	0.673401	0.0678196	39	13.1313	1.32248	0	0	0		2	0	0	0	2	0	0	0	0	0	0	0	0	0	0	0	0	0	0	0	0	1	0	0	0	0	0	0	0
Haloarcula marismortui ATCC43049	Dead Sea	Archaea-Euryarchaeota	Archaea[269]; Euryarchaeota[200]; Halobacteria[96]; Halobacteriales[96]; Halobacteriaceae[95]; Haloarcula[9]; Haloarcula marismortui[1]	4.27	61.1	4243	54	12	2.81	0.282819	1	0.234192	0.0235682	41	9.60187	0.966297	0	0	0		0	1	2	0	0	0	0	0	0	0	0	3	0	2	0	0	0	0	0	0	0	0	0	0	0	0	0	0	1
Methanoculleus marisnigri JR1	Sediment from the Black Sea	Archaea-Euryarchaeota	Archaea[269]; Euryarchaeota[200]; Methanomicrobia[32]; Methanomicrobiales[14]; Methanomicrobiaceae[7]; Methanoculleus[3]; Methanoculleus marisnigri[1]	2.48	62.1	2490	51	6	2.42	0.240964	0	0	0	45	18.1452	1.80723	0	0	0		0	0	0	0	0	0	0	0	0	0	0	2	0	0	0	0	0	0	0	0	0	0	0	0	0	0	0	0	0
Thermococcus onnurineus NA1	PACMANUS hydrothermal vent sediment at a depth of 1650 meters	Archaea-Euryarchaeota	Archaea[269]; Euryarchaeota[200]; Thermococci[16]; Thermococcales[16]; Thermococcaceae[16]; Thermococcus[9]; Thermococcus onnurineus[1]	1.85	51.3	1975	35	6	3.24	0.303797	1	0.540541	0.0506329	28	15.1351	1.41772	0	0	0		0	0	0	0	0	0	0	0	0	0	0	3	0	0	0	0	0	0	0	0	0	0	0	0	0	0	0	0	0
Nitrosopumilus maritimus SCM1	Salt-water aquarium	Archaea-Thaumarchaeota	Archaea[269]; Thaumarchaeota[13]; Nitrosopumilales[6]; Nitrosopumilaceae[6]; Nitrosopumilus[4]; Nitrosopumilus maritimus[1]	1.65	34.2	1796	11	0	0	0	0	0	0	11	6.66667	0.612472	0	0	0		0	0	0	0	0	0	0	0	0	0	0	0	0	0	0	0	0	0	0	0	0	0	0	0	0	0	0	0	0
Lentisphaera araneosa HTCC2155	Coastal Pacific Ocean near Newport Oregon at a depth of 10m	Lentisphaera	Bacteria[4469]; Lentisphaerae[2]; Lentisphaeria[2]; Lentisphaerales[1]; Lentisphaeraceae[1]; Lentisphaera[1]; Lentisphaera araneosa[1]	6.02	40.9	5104	132	86	14.29	1.68495	10	1.66113	0.195925	36	5.98007	0.705329	0	0	0		3	8	1	0	1	0	0	1	3	0	0	4	0	0	4	0	0	1	1	1	0	0	1	1	1	6	0	5	7
beta proteobacterium KB13	Surface waters of Kaneohe Bay, Hawaii	Betaproteobacteria	Bacteria[4467]; Proteobacteria[1799]; Betaproteobacteria[265]; unclassified Betaproteobacteria[5]; unclassified Betaproteobacteria (miscellaneous)[1]; beta proteobacterium KB13[1]	1.33	35.4	1318	22	4	3.01	0.30349	1	0.75188	0.0758725	17	12.782	1.28983	0	0	0		0	0	1	0	0	0	0	0	0	0	0	1	0	0	0	0	0	0	0	1	0	0	0	0	0	0	0	0	0
Limnobacter sp. MED105	Surface waters from Eeast Mediterranean Sea	Betaproteobacteria	Bacteria[4468]; Proteobacteria[1799]; Betaproteobacteria[265]; Burkholderiales[177]; Burkholderiaceae[63]; Limnobacter[1]	3.39	52.2	3245	39	12	3.54	0.3698	1	0.294985	0.0308166	26	7.66962	0.801233	0	0	0		0	0	1	0	0	0	2	0	0	0	0	0	0	0	0	0	0	0	0	5	0	0	0	0	0	0	0	1	0
Methylophilales sp. HTCC2181	Surface waters 5 miles off Newport, Oregon	Betaproteobacteria	Bacteria[4467]; Proteobacteria[1799]; Betaproteobacteria[265]; Methylophilales[10]; unclassified Methylophilales[1]; Methylophilales bacterium HTCC2181[1]	1.3	37.9	1338	21	4	3.08	0.298954	1	0.769231	0.0747384	16	12.3077	1.19581	0	0	0		0	0	1	0	0	0	0	0	0	0	0	1	0	0	0	0	0	0	0	1	0	0	0	0	0	0	0	0	0
Acaryochloris marina MBIC11017	Prochloron-dominated colonial ascidian Lissoclinum patella off the tropical coast of the Palau islands	Cyanobacteria	Bacteria[4467]; Cyanobacteria[96]; Oscillatoriophycideae[55]; Chroococcales[23]; Acaryochloris[2]; Acaryochloris marina[1]	8.36	47	8383	127	21	2.51	0.250507	8	0.956938	0.0954312	98	11.7225	1.16903	0	0	0		1	1	1	0	0	0	0	1	1	0	0	6	0	0	1	0	0	0	0	1	0	0	0	0	0	0	0	0	0
Acaryochloris sp. CCMEE 5410	Shallow waters from Salton Sea California	Cyanobacteria	Bacteria[4468]; Cyanobacteria[96]; Oscillatoriophycideae[55]; Chroococcales[23]; Acaryochloris[2]	7.88	47.1	7512	144	28	3.55	0.372737	8	1.01523	0.106496	108	13.7056	1.4377	0	0	0		1	1	1	0	0	0	0	1	1	0	0	9	0	0	3	0	0	0	0	1	0	0	0	0	0	0	0	0	0
Microcoleus chthonoplastes PCC7420	Salt marsh in Woods Hole Massachusetts	Cyanobacteria	Bacteria[4469]; Cyanobacteria[96]; Oscillatoriophycideae[55]; Oscillatoriales[32]; Coleofasciculus[1]; Coleofasciculus chthonoplastes[1]	8.68	45.4	8294	168	39	4.49	0.470219	4	0.460829	0.0482276	125	14.4009	1.50711	0	0	0		1	0	2	0	1	0	1	3	0	0	0	17	0	1	0	0	0	0	0	2	0	0	0	0	0	0	0	0	1
Cyanobium sp. PCC 7001	Soil, intertidal mud, City Island, New York	Cyanobacteria	Bacteria[4468]; Cyanobacteria[96]; Oscillatoriophycideae[55]; Chroococcales[23]; Cyanobium[2]	2.83	68.8	2771	58	15	5.3	0.541321	5	1.76678	0.18044	38	13.4276	1.37135	0	0	0		1	0	2	0	0	0	0	0	0	0	0	4	0	0	0	0	0	0	0	2	0	0	0	0	0	0	0	0	0
Cyanothece sp. ATCC51142	Intertidal sands near Port Aransas, Gulf of Mexico in Texas	Cyanobacteria	Bacteria[4468]; Cyanobacteria[96]; Oscillatoriophycideae[55]; Chroococcales[23]; Cyanothece[1]	5.46	38	5304	114	26	4.76	0.490196	4	0.732601	0.0754148	84	15.3846	1.58371	0	0	0		0	0	1	0	0	0	0	0	0	0	0	16	0	0	0	0	0	0	0	1	0	0	0	0	0	0	0	0	0
Cyanothece sp. CCY0110	10m depth from coastal waters off Zanzibar	Cyanobacteria	Bacteria[4469]; Cyanobacteria[96]; Oscillatoriophycideae[55]; Chroococcales[23]; Cyanothece[1]; Cyanothece sp. CCY0110[0]	5.88	36.7	6475	116	31	5.27	0.478764	5	0.85034	0.0772201	80	13.6054	1.23552	0	0	0		0	0	1	0	0	0	0	0	1	0	0	17	0	0	0	0	0	1	0	1	0	0	0	0	0	0	0	0	0
Lyngbya sp. PCC 8106	Intertidal zone in Mellum Germany	Cyanobacteria	Bacteria[4468]; Cyanobacteria[96]; Oscillatoriophycideae[55]; Oscillatoriales[32]; Lyngbya[2]	7.04	41.1	6142	177	33	4.69	0.537284	6	0.852273	0.097688	138	19.6023	2.24683	0	0	0		1	0	1	0	0	0	0	0	0	0	0	18	0	1	0	0	0	0	0	1	1	1	0	0	0	0	0	0	0
Nodularia spumigena CCY9414	Surface waters of the Baltic Sea	Cyanobacteria	Bacteria[4467]; Cyanobacteria[96]; Nostocales[19]; Nostocaceae[13]; Nodularia[1]; Nodularia spumigena[1]	5.32	41.3	4860	122	26	4.89	0.534979	4	0.75188	0.0823045	92	17.2932	1.893	0	0	0		0	1	1	0	0	0	0	0	0	0	0	10	0	0	0	0	0	0	0	1	1	0	0	0	0	0	0	2	0
Synechococcus sp. BL107	Blanes Bay in the Mediterranean Sea at a depth of 100m	Cyanobacteria	Bacteria[4468]; Cyanobacteria[96]; Oscillatoriophycideae[55]; Chroococcales[23]; Synechococcus[2]; Synechococcus sp. BL107[0]	2.28	54.2	2507	49	14	6.14	0.558436	2	0.877193	0.0797766	33	14.4737	1.31631	0	0	0		0	0	1	0	0	0	0	0	0	0	0	5	0	0	0	0	0	0	0	1	0	0	0	0	0	0	0	0	0
Synechococcus sp. CB0101	Chesapeake Bay	Cyanobacteria	Bacteria[4468]; Cyanobacteria[96]; Oscillatoriophycideae[55]; Chroococcales[23]; Synechococcus[2]; Synechococcus sp. CB0101[0]	2.69	64.2	2862	58	13	4.83	0.454228	2	0.743494	0.0698812	43	15.9851	1.50245	0	0	0		0	0	1	0	0	0	0	0	0	0	0	4	0	0	0	0	0	0	0	1	1	0	0	0	0	0	0	0	0
Synechococcus sp. CB0205	Chesapeake Bay	Cyanobacteria	Bacteria[4468]; Cyanobacteria[96]; Oscillatoriophycideae[55]; Chroococcales[23]; Synechococcus[2]; Synechococcus sp. CB0205[0]	2.43	63	2719	66	15	6.17	0.551673	2	0.823045	0.0735565	49	20.1646	1.80213	0	0	0		0	0	1	0	0	0	0	0	0	0	0	5	0	0	0	0	0	0	0	1	2	0	0	0	0	0	0	0	0
Prochlorococcus sp. CC9311	Oligotrophic edge of the California Current at 95m depth in 1993	Cyanobacteria	Bacteria[4468]; Cyanobacteria[96]; Oscillatoriophycideae[55]; Chroococcales[23]; Synechococcus[2]; Synechococcus sp. CC9311[0]	2.61	52.4	2892	46	16	6.13	0.55325	2	0.766284	0.0691563	28	10.728	0.968188	0	0	0		0	0	1	0	0	0	0	0	0	0	0	5	0	0	0	0	0	0	0	2	0	0	0	0	0	0	0	0	0
Prochlorococcus sp. CC9605	51m depth of California coast on 1996	Cyanobacteria	Bacteria[4468]; Cyanobacteria[96]; Oscillatoriophycideae[55]; Chroococcales[23]; Synechococcus[2]; Synechococcus sp. CC9605[0]	2.51	59.2	2645	49	15	5.98	0.567108	2	0.796813	0.0756144	32	12.749	1.20983	0	0	0		0	0	1	0	0	0	0	0	0	0	0	6	0	0	0	0	0	0	0	1	0	0	0	0	0	0	0	0	0
Prochlorococcus sp. CC9902	5m depth in California current on 1999	Cyanobacteria	Bacteria[4468]; Cyanobacteria[96]; Oscillatoriophycideae[55]; Chroococcales[23]; Synechococcus[2]; Synechococcus sp. CC9902[0]	2.23	54.2	2306	53	13	5.83	0.563747	2	0.896861	0.0867303	38	17.0404	1.64788	0	0	0		0	0	1	0	0	0	0	0	0	0	0	5	0	0	0	0	0	0	0	1	0	0	0	0	0	0	0	0	0
Synechococcus sp. PCC7002	Marine, Mud, Host,1961 from a mud sample that came from the fish pens from Magueyes Island in Puerto Rico	Cyanobacteria	Bacteria[4468]; Cyanobacteria[96]; Oscillatoriophycideae[55]; Chroococcales[23]; Synechococcus[2]; Synechococcus sp. PCC 7002[0]	3.41	49.2	3187	58	10	2.93	0.313775	3	0.879765	0.0941324	45	13.1965	1.41199	0	0	0		0	0	1	0	0	0	0	0	0	0	0	3	0	0	0	0	0	0	0	1	0	0	0	0	0	0	0	0	0
Synechococcus sp. PCC7335	Host-associated,Snail shell, intertidal zone, Puerto Penasco, Mexico	Cyanobacteria	Bacteria[4469]; Cyanobacteria[96]; Oscillatoriophycideae[55]; Chroococcales[23]; Synechococcus[2]; Synechococcus sp. PCC 7335[0]	5.96	48.2	5586	116	25	4.19	0.447547	3	0.503356	0.0537057	88	14.7651	1.57537	0	0	0		0	0	1	0	0	0	0	0	1	0	0	11	0	1	0	0	0	0	0	1	1	0	0	0	0	0	0	0	0
Synechococcus sp. RCC307	Seawater taken at a depth of 15 meters from the Mediterranean Sea	Cyanobacteria	Bacteria[4468]; Cyanobacteria[96]; Oscillatoriophycideae[55]; Chroococcales[23]; Synechococcus[2]; Synechococcus sp. RCC307[0]	2.22	60.8	2534	61	15	6.76	0.591949	2	0.900901	0.0789266	44	19.8198	1.73639	0	0	0		0	0	1	0	0	0	0	0	0	0	0	5	0	0	0	0	1	1	0	1	0	0	0	0	0	0	0	0	0
Synechococcus sp. RS9916	Eliat Red Sea at a depth of 10 meters	Cyanobacteria	Bacteria[4468]; Cyanobacteria[96]; Oscillatoriophycideae[55]; Chroococcales[23]; Synechococcus[2]; Synechococcus sp. RS9916[0]	2.66	59.8	2961	41	13	4.89	0.439041	2	0.75188	0.0675447	26	9.77444	0.878082	0	0	0		0	0	1	0	0	0	0	0	0	0	0	4	0	0	0	0	1	0	0	1	0	0	0	0	0	0	0	0	0
Synechococcus sp. RS9917	Eliat in the Red Sea at a depth of 10m	Cyanobacteria	Bacteria[4468]; Cyanobacteria[96]; Oscillatoriophycideae[55]; Chroococcales[23]; Synechococcus[2]; Synechococcus sp. RS9917[0]	2.58	64.4	2770	46	17	6.59	0.613718	3	1.16279	0.108303	26	10.0775	0.938628	0	0	0		0	0	1	0	0	0	0	0	0	0	0	5	0	0	0	0	1	0	0	2	1	0	0	0	0	0	0	0	0
Synechococcus sp. WH5701	Marine, Long Island Sound	Cyanobacteria	Bacteria[4468]; Cyanobacteria[96]; Oscillatoriophycideae[55]; Chroococcales[23]; Synechococcus[2]; Synechococcus sp. WH 5701[0]	3.04	65.4	3346	84	19	6.25	0.567842	2	0.657895	0.0597729	63	20.7237	1.88285	0	0	0		0	0	2	0	0	0	0	0	0	0	0	7	0	0	0	0	0	0	0	2	1	0	0	0	0	0	0	0	0
Prochlorococcus sp. WH7803	Sargasso Sea, North Atlantic	Cyanobacteria	Bacteria[4468]; Cyanobacteria[96]; Oscillatoriophycideae[55]; Chroococcales[23]; Synechococcus[2]; Synechococcus sp. WH 7803[0]	2.37	60.2	2533	61	15	6.33	0.592183	2	0.843882	0.0789578	44	18.5654	1.73707	0	0	0		0	0	1	0	0	0	0	0	0	0	0	5	0	0	0	0	1	0	0	1	0	0	0	0	0	0	0	0	0
Synechococcus sp. WH7805	Open ocean	Cyanobacteria	Bacteria[4468]; Cyanobacteria[96]; Oscillatoriophycideae[55]; Chroococcales[23]; Synechococcus[2]; Synechococcus sp. WH 7805[0]	2.63	57.6	2883	60	16	6.08	0.554977	2	0.760456	0.0693722	42	15.9696	1.45682	0	0	0		0	0	1	0	0	0	0	1	0	0	0	5	0	0	0	0	1	0	0	1	0	0	0	0	0	0	0	0	0
Prochlorococcus sp. WH8102	Sargasso Sea from Oceanus cruise 92, in 1981	Cyanobacteria	Bacteria[4468]; Cyanobacteria[96]; Oscillatoriophycideae[55]; Chroococcales[23]; Synechococcus[2]; Synechococcus sp. WH 8102[0]	2.43	59.4	2519	57	12	4.94	0.47638	3	1.23457	0.119095	42	17.284	1.66733	0	0	0		0	0	1	0	0	0	0	0	0	0	0	4	0	0	0	0	0	0	0	1	0	0	0	0	0	0	0	0	0
Synechococcus sp. WH8109	Sargasso Sea	Cyanobacteria	Bacteria[4468]; Cyanobacteria[96]; Oscillatoriophycideae[55]; Chroococcales[23]; Synechococcus[2]; Synechococcus sp. WH 8109[0]	2.12	60.1	2577	48	14	6.6	0.543267	2	0.943396	0.0776096	32	15.0943	1.24175	0	0	0		0	0	1	0	0	0	0	0	0	0	0	5	0	0	0	0	0	0	0	2	0	0	0	0	0	0	0	0	0
Trichodesmium erythraeum IMS101	Coastal waters, North Carolina USA	Cyanobacteria	Bacteria[4467]; Cyanobacteria[96]; Oscillatoriophycideae[55]; Oscillatoriales[32]; Trichodesmium[2]; Trichodesmium erythraeum[1]	7.75	34.1	4451	95	17	2.19	0.381937	4	0.516129	0.0898674	74	9.54839	1.66255	0	0	0		0	0	2	0	0	0	0	0	0	0	0	5	0	0	0	0	0	0	0	1	2	0	0	0	0	0	0	1	0
Prochlorococcus marinus str. AS9601	Arabian Sea at a depth of 50m on November 1995	Cyanobacteria-Prochlorales	Bacteria[4468]; Cyanobacteria[96]; Prochlorales[4]; Prochlorococcaceae[2]; Prochlorococcus[2]; Prochlorococcus marinus[1]; Prochlorococcus marinus str. AS9601[0]	1.67	31.3	1920	31	6	3.59	0.3125	1	0.598802	0.0520833	24	14.3713	1.25	0	0	0		0	0	0	0	0	0	0	0	0	0	0	3	0	0	0	0	0	0	0	0	0	0	0	0	0	0	0	0	0
Prochlorococcus marinus str. MIT9202	79m depth in South Pacific Ocean	Cyanobacteria-Prochlorales	Bacteria[4468]; Cyanobacteria[96]; Prochlorales[4]; Prochlorococcaceae[2]; Prochlorococcus[2]; Prochlorococcus marinus[1]; Prochlorococcus marinus str. MIT 9202[0]	1.69	31.1	1890	37	7	4.14	0.37037	0	0	0	30	17.7515	1.5873	0	0	0		0	0	0	0	0	0	0	0	0	0	0	4	0	0	0	0	0	0	0	0	0	0	0	0	0	0	0	0	0
Prochlorococcus marinus str. MIT9211	Equatorial Pacific at a depth of 83m on April 1992	Cyanobacteria-Prochlorales	Bacteria[4468]; Cyanobacteria[96]; Prochlorales[4]; Prochlorococcaceae[2]; Prochlorococcus[2]; Prochlorococcus marinus[1]; Prochlorococcus marinus str. MIT 9211[0]	1.69	38	1854	30	7	4.14	0.377562	2	1.18343	0.107875	21	12.426	1.13269	0	0	0		0	0	1	0	0	0	0	0	0	0	0	3	0	0	0	0	0	0	0	0	0	0	0	0	0	0	0	0	0
Prochlorococcus marinus str. MIT9215	5m depth at Equatorial Pacific on October 1992	Cyanobacteria-Prochlorales	Bacteria[4468]; Cyanobacteria[96]; Prochlorales[4]; Prochlorococcaceae[2]; Prochlorococcus[2]; Prochlorococcus marinus[1]; Prochlorococcus marinus str. MIT 9215[0]	1.74	31.1	1982	29	6	3.45	0.302725	1	0.574713	0.0504541	22	12.6437	1.10999	0	0	0		0	0	0	0	0	0	0	0	0	0	0	3	0	0	0	0	0	0	0	0	0	0	0	0	0	0	0	0	0
Prochlorococcus marinus str. MIT9301	Sargasso Sea at a depth of 90m on July 1993	Cyanobacteria-Prochlorales	Bacteria[4468]; Cyanobacteria[96]; Prochlorales[4]; Prochlorococcaceae[2]; Prochlorococcus[2]; Prochlorococcus marinus[1]; Prochlorococcus marinus str. MIT 9301[0]	1.64	31.3	1906	25	6	3.66	0.314795	2	1.21951	0.104932	17	10.3659	0.89192	0	0	0		0	0	0	0	0	0	0	0	0	0	0	3	0	0	0	0	0	0	0	0	0	0	0	0	0	0	0	0	0
Prochlorococcus marinus str. MIT9303	Sargasso Sea at a depth of 100m on July 1992	Cyanobacteria-Prochlorales	Bacteria[4467]; Cyanobacteria[96]; Prochlorales[4]; Prochlorococcaceae[2]; Prochlorococcus[2]; Prochlorococcus marinus[1]	2.68	50	2997	50	13	4.85	0.433767	2	0.746269	0.0667334	35	13.0597	1.16783	0	0	0		0	0	1	0	0	0	0	0	0	0	0	3	0	0	0	0	1	0	0	2	0	0	0	0	0	0	0	0	0
Prochlorococcus marinus str. MIT9312	Gulf Stream of North Atlantic Ocean	Cyanobacteria-Prochlorales	Bacteria[4468]; Cyanobacteria[96]; Prochlorales[4]; Prochlorococcaceae[2]; Prochlorococcus[2]; Prochlorococcus marinus[1]; Prochlorococcus marinus str. MIT 9312[0]	1.71	31.2	1810	26	6	3.51	0.331492	1	0.584795	0.0552486	19	11.1111	1.04972	0	0	0		0	0	0	0	0	0	0	0	0	0	0	3	0	0	0	0	0	0	0	0	0	0	0	0	0	0	0	0	0
Prochlorococcus marinus str. MIT9313	Marine	Cyanobacteria-Prochlorales	Bacteria[4468]; Cyanobacteria[96]; Prochlorales[4]; Prochlorococcaceae[2]; Prochlorococcus[2]; Prochlorococcus marinus[1]; Prochlorococcus marinus str. MIT 9313[0]	2.41	50.7	2269	41	12	4.98	0.528867	2	0.829876	0.0881446	27	11.2033	1.18995	0	0	0		0	0	1	0	0	0	0	0	0	0	0	3	0	0	0	0	0	0	0	2	0	0	0	0	0	0	0	0	0
Prochlorococcus marinus str. MIT9515	Equatorial Pacific on June 1995, Surface waters	Cyanobacteria-Prochlorales	Bacteria[4468]; Cyanobacteria[96]; Prochlorales[4]; Prochlorococcaceae[2]; Prochlorococcus[2]; Prochlorococcus marinus[1]; Prochlorococcus marinus str. MIT 9515[0]	1.7	30.8	1905	39	6	3.53	0.314961	1	0.588235	0.0524934	32	18.8235	1.67979	0	0	0		0	0	0	0	0	0	0	0	0	0	0	3	0	0	0	0	0	0	0	0	0	0	0	0	0	0	0	0	0
Prochlorococcus marinus str. NATL1A	North Atlantic Ocean at a depth of 30m on April 1990	Cyanobacteria-Prochlorales	Bacteria[4468]; Cyanobacteria[96]; Prochlorales[4]; Prochlorococcaceae[2]; Prochlorococcus[2]; Prochlorococcus marinus[1]; Prochlorococcus marinus str. NATL1A[0]	1.86	35	2193	28	7	3.76	0.319197	2	1.07527	0.0911993	19	10.2151	0.866393	0	0	0		0	0	1	0	0	0	0	0	0	0	0	3	0	0	0	0	0	0	0	0	0	0	0	0	0	0	0	0	0
Prochlorococcus marinus subsp. marinus str. CCMP1375	Deep euphotic zone in sea	Cyanobacteria-Prochlorales	Bacteria[4468]; Cyanobacteria[96]; Prochlorales[4]; Prochlorococcaceae[2]; Prochlorococcus[2]; Prochlorococcus marinus[1]; Prochlorococcus marinus subsp. marinus[0]; Prochlorococcus marinus subsp. marinus str. CCMP1375[0]	1.75	36.4	1883	36	7	4	0.371747	2	1.14286	0.106213	27	15.4286	1.43388	0	0	0		0	0	1	0	0	0	0	0	0	0	0	3	0	0	0	0	0	0	0	0	0	0	0	0	0	0	0	0	0
Prochlorococcus marinus subsp. pastoris str. CCMP1986	5m depth in Mediterranean Sea	Cyanobacteria-Prochlorales	Bacteria[4468]; Cyanobacteria[96]; Prochlorales[4]; Prochlorococcaceae[2]; Prochlorococcus[2]; Prochlorococcus marinus[1]; Prochlorococcus marinus subsp. pastoris[0]; Prochlorococcus marinus subsp. pastoris str. CCMP1986[0]	1.66	30.8	1717	31	6	3.61	0.349447	1	0.60241	0.0582411	24	14.4578	1.39779	0	0	0		0	0	0	0	0	0	0	0	0	0	0	3	0	0	0	0	0	0	0	0	0	0	0	0	0	0	0	0	0
Desulfotalea psychrophila LSv54	Marine sediments off of the coast of Svalbard	Deltaproteobacteria	Bacteria[4467]; Proteobacteria[1799]; Deltaproteobacteria[116]; Desulfobacterales[27]; Desulfobulbaceae[8]; Desulfotalea[1]; Desulfotalea psychrophila[1]	3.66	46.6	3234	34	13	3.55	0.401979	1	0.273224	0.0309215	20	5.46448	0.618429	0	0	0		1	0	1	0	0	0	0	0	0	0	0	0	0	0	0	0	0	0	0	7	0	0	0	0	0	0	0	0	0
Plesiocystis pacifica SIR-1	Marine,Sandy beach on Iriomote-jima Island Japan	Deltaproteobacteria	Bacteria[4469]; Proteobacteria[1799]; Deltaproteobacteria[116]; Myxococcales[17]; Nannocystineae[2]; Nannocystaceae[1]; Plesiocystis[1]; Plesiocystis pacifica[1]	10.59	70.7	8450	61	34	3.21	0.402367	6	0.566572	0.0710059	21	1.983	0.248521	0	0	0		1	2	1	0	5	1	1	3	0	0	1	6	0	0	1	0	0	0	0	7	0	0	0	0	0	0	0	0	0
SAR324 cluster bacterium JCVI-SC AAA005	Marine	Deltaproteobacteria-SAR324 Clade	Bacteria[4468]; Proteobacteria[1799]; Deltaproteobacteria[116]; SAR324 cluster[5]; SAR324 cluster bacterium JCVI-SC AAA005[1]	4.26	43.3	4838	55	17	3.99	0.351385	6	1.40845	0.124018	32	7.51174	0.66143	0	0	0		0	1	1	2	0	0	0	0	0	0	0	2	0	0	0	0	0	0	0	3	0	0	0	0	0	0	0	0	1
SAR324 cluster bacterium SCGC AAA001-C10	South Altlantic Sub-Tropical Gyre (station KN192-5-11)	Deltaproteobacteria-SAR324 Clade	Bacteria[4467]; Proteobacteria[1799]; Deltaproteobacteria[116]; SAR324 cluster[5]; SAR324 cluster bacterium SCGC AAA001-C10[1]	2.16	41.1	2079	36	7	3.24	0.3367	6	2.77778	0.2886	23	10.6481	1.1063	0	0	0		0	1	0	1	0	0	0	0	0	0	1	1	0	0	0	0	0	0	0	2	0	0	0	0	0	0	0	0	0
SAR324 cluster bacterium SCGC AAA240-J09	North Pacific Sub-Tropical Gyre (Hawaii Ocean Time-series (HOT) station ALOHA)	Deltaproteobacteria-SAR324 Clade	Bacteria[4467]; Proteobacteria[1799]; Deltaproteobacteria[116]; SAR324 cluster[5]; SAR324 cluster bacterium SCGC AAA240-J09[1]	2.26	41.5	2164	32	6	2.65	0.277264	2	0.884956	0.0924214	24	10.6195	1.10906	0	0	0		0	0	0	0	0	0	0	0	0	0	0	3	0	0	0	0	0	0	0	2	0	0	0	0	0	0	0	0	0
Caminibacter mediatlanticus TB-2	Deep-sea hydrothermal vent, black smoker	Epsilonproteobacteria	Bacteria[4469]; Proteobacteria[1799]; Epsilonproteobacteria[72]; Nautiliales[3]; Nautiliaceae[3]; Caminibacter[1]; Caminibacter mediatlanticus[1]	1.66	27.1	1826	30	3	1.81	0.164294	3	1.80723	0.164294	24	14.4578	1.31435	0	0	0		0	0	0	0	0	0	0	0	0	0	0	0	0	0	0	0	0	0	0	2	0	0	0	0	0	0	0	0	0
Nautilia profundicola AmH	Epidermis of Alvinella pompejana from East Pacific Rise	Epsilonproteobacteria	Bacteria[4467]; Proteobacteria[1799]; Epsilonproteobacteria[72]; Nautiliales[3]; Nautiliaceae[3]; Nautilia[2]; Nautilia profundicola[1]	1.68	33.5	1730	26	4	2.38	0.231214	2	1.19048	0.115607	19	11.3095	1.09827	1	0.595238	0.0578035		0	0	0	0	0	0	0	0	0	0	0	0	0	0	0	0	0	0	0	3	0	0	0	0	0	0	0	0	0
Nitratiruptor sp. SB155-2	30-m-tall sulfide mound in the Iheya North field, Japan	Epsilonproteobacteria	Bacteria[4468]; Proteobacteria[1799]; Epsilonproteobacteria[72]; unclassified Epsilonproteobacteria[4]; Nitratiruptor[2]	1.88	39.7	1843	32	6	3.19	0.325556	2	1.06383	0.108519	24	12.766	1.30222	0	0	0		0	0	0	0	0	0	0	0	0	0	0	1	0	0	0	0	0	0	0	2	0	0	0	0	0	0	0	0	0
Sulfurimonas gotlandica GD1	Sulfidic area of the Gotland Deep in the central Baltic Sea	Epsilonproteobacteria	Bacteria[4468]; Proteobacteria[1799]; Epsilonproteobacteria[72]; Campylobacterales[65]; Helicobacteraceae[25]; Sulfurimonas[5]; Sulfurimonas gotlandica[2]	2.95	33.6	2745	44	9	3.05	0.327869	3	1.01695	0.10929	32	10.8475	1.16576	0	0	0		0	0	1	0	0	0	0	0	0	0	0	0	0	0	0	0	0	0	0	5	0	0	0	0	0	0	0	0	0
Sulfurovum sp. NBC37-1	30-m-tall sulfide mound in the Iheya North field, Japan (water depth, 1,000 m)	Epsilonproteobacteria	Bacteria[4468]; Proteobacteria[1799]; Epsilonproteobacteria[72]; Sulfurovum[1]; Sulfurovum sp. NBC37-1[0]	2.56	43.9	2438	38	9	3.52	0.369155	2	0.78125	0.0820345	27	10.5469	1.10747	0	0	0		0	0	1	0	0	0	0	0	0	0	0	1	0	0	0	0	0	0	1	2	0	0	0	0	0	0	0	0	0
Bacillus sp. B14905	Surface waters Offshore Gulf of Mexico	Firmicutes	Bacteria[4468]; Firmicutes[971]; Bacilli[488]; Bacillales[261]; Bacillaceae[109]; Bacillus[62]; Bacillus sp. B14905[0]	4.5	37.6	4624	32	9	2	0.194637	11	2.44444	0.237889	12	2.66667	0.259516	0	0	0		0	0	1	0	1	0	0	0	0	0	0	1	0	0	0	0	3	0	0	1	0	0	0	0	0	0	0	0	0
Bacillus sp. NRRL B-14911	10 Meters depth in the Gulf of Mexico	Firmicutes	Bacteria[4469]; Firmicutes[972]; Bacilli[489]; Bacillales[262]; Bacillaceae[110]; Bacillus[62]; Bacillus sp. NRRL B-14911[0]	5.09	45.7	5691	82	39	7.66	0.685293	11	2.1611	0.193288	31	6.09037	0.54472	1	0.196464	0.0175716		4	1	2	2	0	0	0	0	0	0	0	10	0	0	1	0	3	1	0	1	0	0	0	0	1	0	0	3	0
Bacillus sp. SG-1	San Diego coastal sediments 10m depth	Firmicutes	Bacteria[4468]; Firmicutes[971]; Bacilli[488]; Bacillales[261]; Bacillaceae[109]; Bacillus[62]; Bacillus sp. SG-1[0]	3.95	42.1	4337	38	17	4.3	0.391976	6	1.51899	0.138344	15	3.79747	0.345861	0	0	0		0	0	0	0	0	0	0	0	0	0	0	9	0	0	1	0	2	0	0	1	0	0	0	0	0	0	0	0	4
Carboxydibrachium pacificum DSM12653	1500m depth in Okinawa Trough	Firmicutes	Bacteria[4468]; Firmicutes[971]; Clostridia[357]; Thermoanaerobacterales[42]; Thermoanaerobacteraceae[22]; Caldanaerobacter[1]; Caldanaerobacter subterraneus[1]; Caldanaerobacter subterraneus subsp. pacificus[0]; Carboxydibrachium pacificum DSM 12653[0]	2.34	37.6	1686	44	21	8.97	1.24555	8	3.4188	0.474496	14	5.98291	0.830368	1	0.42735	0.059312		1	0	2	2	0	0	0	0	0	0	0	2	0	1	0	0	3	0	1	2	0	0	0	0	0	0	0	2	0
Carnobacterium sp. AT7	2500m depth in Aleutian Trench	Firmicutes	Bacteria[4468]; Firmicutes[971]; Bacilli[488]; Lactobacillales[228]; Carnobacteriaceae[14]; Carnobacterium[2]	2.44	35.3	2388	68	33	13.52	1.38191	6	2.45902	0.251256	29	11.8852	1.21441	0	0	0		8	1	3	2	0	0	0	0	0	0	0	8	0	0	0	0	0	0	0	1	0	0	0	0	0	0	0	0	1
Geobacillus kaustophilus HTA426	Deep sea, Marine, Sediment	Firmicutes	Bacteria[4467]; Firmicutes[970]; Bacilli[487]; Bacillales[260]; Bacillaceae[108]; Geobacillus[10]; Geobacillus kaustophilus[1]	3.59	52	3539	52	21	5.85	0.593388	7	1.94986	0.197796	24	6.68524	0.678158	0	0	0		3	0	0	1	0	0	0	0	0	0	0	7	0	0	0	0	3	0	0	2	0	0	0	0	0	0	0	0	1
Oceanobacillus iheyensis HTE831	Deep sea mud at 1050m depth from the Iheya ridge near Okinawa Japan in 1998	Firmicutes	Bacteria[4467]; Firmicutes[970]; Bacilli[487]; Bacillales[260]; Bacillaceae[108]; Oceanobacillus[3]; Oceanobacillus iheyensis[1]	3.63	35.7	3500	42	20	5.51	0.571429	6	1.65289	0.171429	16	4.40771	0.457143	0	0	0		2	0	3	2	0	0	0	0	0	0	0	5	0	0	0	0	2	0	1	1	0	0	0	0	1	0	0	0	0
Alcanivorax borkumensis SK2	Seawater sediment sample in the Isle of Borkum, North Sea	Gammaproteobacteria	Bacteria[4467]; Proteobacteria[1799]; Gammaproteobacteria[798]; Oceanospirillales[54]; Alcanivoracaceae[9]; Alcanivorax[7]; Alcanivorax borkumensis[1]	3.12	54.7	2755	31	9	2.88	0.326679	1	0.320513	0.0362976	20	6.41026	0.725953	1	0.320513	0.0362976		0	0	1	0	0	0	0	0	0	0	0	0	0	0	0	0	0	0	0	5	0	0	0	0	0	0	0	0	0
Alcanivorax sp. DG881	Paralytic shellfish producing dinoflagellate Gymnodinium catenatum isolated from the Derwent estuary, Tasmania, Australia	Gammaproteobacteria	Bacteria[4468]; Proteobacteria[1799]; Gammaproteobacteria[798]; Oceanospirillales[54]; Alcanivoracaceae[9]; Alcanivorax[7]; Alcanivorax sp. DG881[0]	3.79	58.2	3337	23	7	1.85	0.209769	1	0.263852	0.029967	15	3.95778	0.449506	0	0	0		0	0	1	0	0	0	0	0	0	0	0	0	0	0	0	0	0	0	0	3	0	0	0	0	0	0	0	0	0
Bermanella marisrubri	Red Sea at a depth of 1 m	Gammaproteobacteria	Bacteria[4467]; Proteobacteria[1799]; Gammaproteobacteria[798]; Oceanospirillales[54]; Bermanella[1]; Bermanella marisrubri[1]	3.55	43.9	3314	22	7	1.97	0.211225	1	0.28169	0.030175	14	3.94366	0.42245	0	0	0		0	0	1	0	0	0	0	0	0	0	0	1	0	0	0	0	0	0	0	4	0	0	0	0	0	0	0	0	0
gamma proteobacterium HTCC5015	Surface waters from Sargasso sea	Gammaproteobacteria	Bacteria[4467]; Proteobacteria[1799]; Gammaproteobacteria[798]; unclassified Gammaproteobacteria[37]; unclassified Gammaproteobacteria (miscellaneous)[12]; gamma proteobacterium HTCC5015[1]	2.63	54.1	2459	25	8	3.04	0.325336	1	0.380228	0.0406669	16	6.08365	0.650671	0	0	0		0	0	1	0	0	0	0	0	0	0	0	0	0	0	0	0	0	0	0	6	0	0	0	0	0	0	0	0	0
Hahella chejuensis KCTC2396	Marine sediment from Cheju Island, Republic of Korea	Gammaproteobacteria	Bacteria[4469]; Proteobacteria[1799]; Gammaproteobacteria[798]; Oceanospirillales[54]; Hahellaceae[7]; Hahella[2]; Hahella chejuensis[1]	7.22	53.9	6773	103	44	6.09	0.649638	6	0.831025	0.088587	51	7.06371	0.75299	2	0.277008	0.029529		1	0	2	0	3	1	1	2	0	0	0	11	0	0	1	0	6	2	1	7	0	0	0	0	1	0	0	0	0
Marichromatium purpuratum 984	Host-associated, marine sponge	Gammaproteobacteria	Bacteria[4467]; Proteobacteria[1799]; Gammaproteobacteria[798]; Chromatiales[39]; Chromatiaceae[18]; Marichromatium[1]; Marichromatium purpuratum[1]	3.76	67.9	3279	79	19	5.05	0.579445	4	1.06383	0.121988	56	14.8936	1.70784	0	0	0		0	0	1	0	0	0	0	0	0	0	0	5	0	0	0	0	0	0	0	7	0	0	0	0	0	0	0	0	0
Marinomonas sp. MED121	Northwest Mediterranean Sea at a depth of 1m	Gammaproteobacteria	Bacteria[4468]; Proteobacteria[1799]; Gammaproteobacteria[798]; Oceanospirillales[54]; Oceanospirillaceae[14]; Marinomonas[3]	5.15	40.9	4820	44	22	4.27	0.456432	5	0.970874	0.103734	17	3.30097	0.352697	0	0	0		1	0	1	0	0	0	0	0	0	0	0	6	1	1	1	0	0	0	0	1	0	1	0	0	0	0	0	0	0
Marinomonas sp. MWYL1	Host-associated,Isolated from root surface of the salt marsh grass Spartina anglica, near the North Norfolk (England) village of Stiffkey	Gammaproteobacteria	Bacteria[4468]; Proteobacteria[1799]; Gammaproteobacteria[798]; Oceanospirillales[54]; Oceanospirillaceae[14]; Marinomonas[3]	5.1	42.6	4439	64	28	5.49	0.630773	6	1.17647	0.135166	26	5.09804	0.585718	4	0.784314	0.0901104		1	1	4	0	0	0	1	0	0	0	0	8	0	0	0	0	0	0	0	3	0	0	0	0	0	0	0	1	1
Methylophaga thiooxidans DMS010	Pooled cultures of Emiliania huxleyi	Gammaproteobacteria	Bacteria[4467]; Proteobacteria[1799]; Gammaproteobacteria[798]; Thiotrichales[34]; Piscirickettsiaceae[16]; Methylophaga[5]; Methylophaga thiooxydans[1]	3.05	46.2	3001	28	12	3.93	0.399867	1	0.327869	0.0333222	15	4.91803	0.499833	0	0	0		0	0	1	0	0	0	0	0	0	0	0	3	0	0	0	0	0	0	0	5	0	0	0	0	0	0	0	0	0
Neptuniibacter caesariensis	Eastern Mediterranean Sea (Israel) at a depth of 1m	Gammaproteobacteria	Bacteria[4467]; Proteobacteria[1799]; Gammaproteobacteria[798]; Oceanospirillales[54]; Neptuniibacter[1]; Neptuniibacter caesariensis[1]	3.92	46.6	3688	37	9	2.3	0.244035	2	0.510204	0.0542299	26	6.63265	0.704989	0	0	0		0	0	1	0	0	0	0	0	0	0	0	1	0	0	0	0	0	0	0	5	0	0	0	0	0	0	0	0	0
Nitrococcus mobilis Nb-231	Equatorial Pacific surface waters (Fernandina Island, Galapagos Islands)	Gammaproteobacteria	Bacteria[4467]; Proteobacteria[1799]; Gammaproteobacteria[798]; Chromatiales[39]; Ectothiorhodospiraceae[16]; Nitrococcus[1]; Nitrococcus mobilis[1]	3.62	60	3503	68	19	5.25	0.542392	4	1.10497	0.114188	45	12.4309	1.28461	0	0	0		0	0	1	0	0	0	0	0	0	0	0	6	0	4	0	0	0	0	0	4	0	0	0	0	0	0	0	0	0
Nitrosococcus oceani AFC27	1964 In Barbados Harbor from surface waters	Gammaproteobacteria	Bacteria[4467]; Proteobacteria[1799]; Gammaproteobacteria[798]; Chromatiales[39]; Chromatiaceae[18]; Nitrosococcus[3]; Nitrosococcus oceani[1]	3.48	50.3	3396	65	21	6.03	0.618375	5	1.43678	0.147232	38	10.9195	1.11896	1	0.287356	0.0294464		0	0	1	0	0	0	0	0	0	0	0	9	0	2	0	0	0	0	0	3	0	0	0	0	0	0	0	0	0
Nitrosococcus watsonii C-113	Marine	Gammaproteobacteria	Bacteria[4467]; Proteobacteria[1799]; Gammaproteobacteria[798]; Chromatiales[39]; Chromatiaceae[18]; Nitrosococcus[3]; Nitrosococcus watsonii[1]	3.37	50.1	2907	73	22	6.53	0.756794	4	1.18694	0.137599	46	13.6499	1.58239	1	0.296736	0.0343997		0	0	1	0	0	0	0	0	0	0	0	9	0	3	0	0	0	0	0	2	0	0	0	0	0	0	0	0	0
Photobacterium angustum S14	Botany Bay near Sydney Australia from surface waters	Gammaproteobacteria	Bacteria[4469]; Proteobacteria[1799]; Gammaproteobacteria[798]; Vibrionales[74]; Vibrionaceae[73]; Photobacterium[7]; Photobacterium angustum[1]	5.18	39.7	4558	69	34	6.56	0.745941	4	0.772201	0.0877578	31	5.98456	0.680123	0	0	0		0	2	1	2	0	0	0	1	0	0	0	1	0	0	3	0	8	2	4	5	0	0	0	0	0	0	0	0	0
Photobacterium leiognathi subsp. mandapamensis svers.1.1.	Host-associated,Siphamia versicolor	Gammaproteobacteria	Bacteria[4469]; Proteobacteria[1799]; Gammaproteobacteria[798]; Vibrionales[74]; Vibrionaceae[73]; Photobacterium[7]; Photobacterium leiognathi[1]	4.6	41.1	4045	67	31	6.74	0.766378	4	0.869565	0.0988875	31	6.73913	0.766378	1	0.217391	0.0247219		0	2	1	0	0	0	0	1	0	0	0	0	0	0	1	0	7	2	3	6	1	0	0	0	0	0	0	0	0
Photobacterium profundum 3TCK	Marine	Gammaproteobacteria	Bacteria[4469]; Proteobacteria[1799]; Gammaproteobacteria[798]; Vibrionales[74]; Vibrionaceae[73]; Photobacterium[7]; Photobacterium profundum[1]	6.19	41.3	5549	94	54	8.72	0.973148	6	0.969305	0.108128	34	5.49273	0.612723	0	0	0		3	4	2	3	0	0	1	2	0	0	0	13	0	0	1	0	4	1	3	7	0	0	0	0	0	0	0	0	1
Photobacterium profundum SS9	2500m depth from the Sulu Trough	Gammaproteobacteria	Bacteria[4469]; Proteobacteria[1799]; Gammaproteobacteria[798]; Vibrionales[74]; Vibrionaceae[73]; Photobacterium[7]; Photobacterium profundum[1]	6.4	41.7	5489	84	46	7.19	0.83804	7	1.09375	0.127528	28	4.375	0.510111	3	0.46875	0.0546548		1	3	2	3	0	0	2	1	0	0	0	12	0	0	0	0	3	1	3	7	0	0	0	0	0	0	0	1	0
Photobacterium sp. SKA34	North Atlantic at a depth of 2-5m	Gammaproteobacteria	Bacteria[4468]; Proteobacteria[1799]; Gammaproteobacteria[798]; Vibrionales[74]; Vibrionaceae[73]; Photobacterium[7]	4.99	39.6	4567	68	40	8.02	0.875848	4	0.801603	0.0875848	24	4.80962	0.525509	0	0	0		1	4	2	1	0	0	0	1	0	0	0	1	0	0	0	0	8	1	5	6	0	0	0	0	0	0	0	0	0
Reinekea blandensis MED297	NW Mediterranean Sea at a depth of 1m	Gammaproteobacteria	Bacteria[4469]; Proteobacteria[1799]; Gammaproteobacteria[798]; Reinekea[1]; Reinekea blandensis[1]	4.53	52.4	4238	110	68	15.01	1.60453	6	1.3245	0.141576	31	6.84327	0.731477	5	1.10375	0.11798		1	3	6	0	3	0	0	2	0	0	0	17	0	0	6	0	2	2	1	6	0	0	0	0	0	0	0	1	1
Stenotrophomonas sp. SKA14	4m depth in Baltic Sea	Gammaproteobacteria	Bacteria[4468]; Proteobacteria[1799]; Gammaproteobacteria[798]; Xanthomonadales[55]; Xanthomonadaceae[51]; Stenotrophomonas[4]	5.02	66.4	4469	66	37	7.37	0.827926	5	0.996016	0.111882	22	4.38247	0.49228	2	0.398406	0.0447527		0	1	4	0	1	0	1	0	0	0	0	2	0	1	0	0	2	0	1	10	2	0	0	0	0	0	0	1	0
Thiomicrospira crunogena XCL-2	Deep-sea hydrothermal vent	Gammaproteobacteria	Bacteria[4467]; Proteobacteria[1799]; Gammaproteobacteria[798]; Thiotrichales[34]; Piscirickettsiaceae[16]; Thiomicrospira[5]; Thiomicrospira crunogena[1]	2.43	43.1	2196	35	15	6.17	0.68306	2	0.823045	0.0910747	18	7.40741	0.819672	0	0	0		0	0	1	0	0	0	0	0	0	0	0	3	0	0	0	0	0	0	0	6	0	0	0	0	0	0	0	0	0
Vibrio alginolyticus 12G01	Surface waters from Plum Island Ecosystem-LTER USA	Gammaproteobacteria	Bacteria[4469]; Proteobacteria[1799]; Gammaproteobacteria[798]; Vibrionales[74]; Vibrionaceae[73]; Vibrio[56]; Vibrio harveyi group[7]; Vibrio alginolyticus[1]; Vibrio alginolyticus 12G01[0]	5.26	44.6	4732	79	42	7.98	0.887574	3	0.570342	0.0633981	34	6.46388	0.718512	0	0	0		1	2	1	2	0	0	1	1	0	0	0	12	0	0	0	0	4	1	2	6	1	0	0	0	0	0	0	0	1
Vibrio campbellii ATCC BAA-1116	Ocean isolate obtained in 1993	Gammaproteobacteria	Bacteria[4468]; Proteobacteria[1799]; Gammaproteobacteria[798]; Vibrionales[74]; Vibrionaceae[73]; Vibrio[56]; Vibrio harveyi group[7]; Vibrio campbellii[1]	6.06	45.4	6041	81	54	8.91	0.893892	2	0.330033	0.0331071	25	4.12541	0.413839	0	0	0		2	3	3	1	0	0	0	0	0	0	0	10	0	0	0	0	7	1	3	9	1	0	0	0	0	0	0	0	0
Vibrio campbellii DS40M4	Open ocean water sample collected over the continental slope off the West Coast of Africa between Cape Verde and the Canary Islands	Gammaproteobacteria	Bacteria[4469]; Proteobacteria[1799]; Gammaproteobacteria[798]; Vibrionales[74]; Vibrionaceae[73]; Vibrio[56]; Vibrio harveyi group[7]; Vibrio campbellii[1]; Vibrio campbellii DS40M4[0]	5.12	45	4779	77	39	7.62	0.81607	3	0.585938	0.0627746	35	6.83594	0.732371	0	0	0		2	2	1	1	0	0	0	0	0	0	0	8	0	0	0	0	5	1	4	7	1	0	0	0	0	0	0	0	0
Vibrio parahaemolyticus 16	Host-associated,Homo sapiens,Tampa Bay	Gammaproteobacteria	Bacteria[4469]; Proteobacteria[1799]; Gammaproteobacteria[798]; Vibrionales[74]; Vibrionaceae[73]; Vibrio[56]; Vibrio sp. 16[0]	4.49	46.3	4035	81	49	10.91	1.21437	3	0.668151	0.0743494	29	6.4588	0.718711	0	0	0		1	1	2	2	0	0	0	1	0	0	0	18	0	0	1	1	3	1	4	4	0	0	0	0	0	0	0	1	2
Vibrio shilonii AK1	Host-associated,3m depth at Bleached coral Mediterreanean	Gammaproteobacteria	Bacteria[4469]; Proteobacteria[1799]; Gammaproteobacteria[798]; Vibrionales[74]; Vibrionaceae[73]; Vibrio[56]; Vibrio shilonii[1]	5.7	44	5360	107	67	11.75	1.25	4	0.701754	0.0746269	33	5.78947	0.615672	3	0.526316	0.0559701		6	6	3	2	0	0	0	2	0	0	0	12	0	0	1	0	3	1	2	9	1	0	0	0	0	0	0	2	4
Vibrio sp. AND4	Andaman Sea near Thailand at a depth of 2-5 m	Gammaproteobacteria	Bacteria[4469]; Proteobacteria[1799]; Gammaproteobacteria[798]; Vibrionales[74]; Vibrionaceae[73]; Vibrio[56]; Vibrio sp. AND4[0]	4.26	44.7	3935	56	33	7.75	0.838628	3	0.704225	0.0762389	20	4.69484	0.508259	0	0	0		0	2	1	0	0	0	1	1	0	0	0	2	0	0	0	0	5	1	2	8	3	0	0	0	0	0	0	0	0
Vibrio sp. MED222	NW Mediterranean Sea at a depth of 1m	Gammaproteobacteria	Bacteria[4469]; Proteobacteria[1799]; Gammaproteobacteria[798]; Vibrionales[74]; Vibrionaceae[73]; Vibrio[56]; Vibrio sp. MED222[0]	4.89	44	4590	74	35	7.16	0.762527	4	0.817996	0.087146	32	6.54397	0.697168	3	0.613497	0.0653595		2	1	1	0	0	0	0	1	0	0	0	12	0	0	0	0	2	1	2	4	0	0	0	0	0	0	0	0	0
Vibrio splendidus 12B01	Surface waters from Plum Island Ecosystem-LTER USA	Gammaproteobacteria	Bacteria[4469]; Proteobacteria[1799]; Gammaproteobacteria[798]; Vibrionales[74]; Vibrionaceae[73]; Vibrio[56]; Vibrio splendidus[1]; Vibrio splendidus 12B01[0]	5.6	44	5231	85	49	8.75	0.936723	2	0.357143	0.0382336	29	5.17857	0.554387	5	0.892857	0.095584		2	3	1	2	0	0	0	1	0	0	0	15	0	0	0	0	3	1	3	5	2	0	0	0	0	0	0	0	1
Vibrionales bacterium SWAT-3	Marine	Gammaproteobacteria	Bacteria[4469]; Proteobacteria[1799]; Gammaproteobacteria[798]; Vibrionales[74]; unclassified Vibrionales[1]; Vibrionales bacterium SWAT-3[1]	5.84	44.5	5408	87	49	8.39	0.906065	3	0.513699	0.0554734	33	5.65068	0.610207	2	0.342466	0.0369822		5	2	2	2	0	0	1	1	0	0	0	9	0	0	0	0	8	1	3	7	0	0	0	0	0	0	0	0	0
gamma proteobacterium HTCC2207	Coastal area near Newport Oregon at a depth of 10m	Gammaproteobacteria-SAR92 Clade	Bacteria[4467]; Proteobacteria[1799]; Gammaproteobacteria[798]; OMG group[10]; SAR92 clade[1]; gamma proteobacterium HTCC2207[1]	2.63	49.4	2388	33	25	9.51	1.0469	1	0.380228	0.041876	7	2.6616	0.293132	0	0	0		0	0	7	0	0	0	0	0	1	0	0	1	0	0	2	3	0	0	0	4	0	0	0	0	0	0	1	0	0
Pseudoalteromonas sp. TW-7	Coastal, off Scripps, detritus prepared from the diatom Talassiosira weissflogii	Gammaproteobacteria-Alteromonadales	Bacteria[4469]; Proteobacteria[1799]; Gammaproteobacteria[798]; Alteromonadales[110]; unclassified Alteromonadales[1]; Alteromonadales bacterium TW-7[1]	4.1	39.7	3783	71	34	8.29	0.898758	4	0.97561	0.105736	29	7.07317	0.766587	4	0.97561	0.105736		2	1	3	0	0	0	1	0	0	0	0	12	0	1	1	0	1	0	1	4	0	0	0	0	0	0	0	1	0
Alteromonas macleodii AltDE1	Marine	Gammaproteobacteria-Alteromonadales	Bacteria[4469]; Proteobacteria[1799]; Gammaproteobacteria[798]; Alteromonadales[110]; Alteromonadaceae[48]; Alteromonas[3]; Alteromonas macleodii[1]	4.95	44.7	4321	89	40	8.08	0.925712	5	1.0101	0.115714	44	8.88889	1.01828	0	0	0		1	3	4	0	0	0	1	1	1	1	0	11	0	0	0	0	0	0	0	4	0	0	0	0	0	0	0	1	0
Alteromonas macleodii ATCC27126	Marine	Gammaproteobacteria-Alteromonadales	Bacteria[4469]; Proteobacteria[1799]; Gammaproteobacteria[798]; Alteromonadales[110]; Alteromonadaceae[48]; Alteromonas[3]; Alteromonas macleodii[1]; Alteromonas macleodii ATCC 27126[0]	4.65	44.7	3872	90	42	9.03	1.08471	7	1.50538	0.180785	36	7.74194	0.929752	5	1.07527	0.129132		2	1	4	0	0	0	1	1	1	1	0	12	0	0	1	0	0	0	1	2	0	0	0	0	1	0	0	2	0
Alteromonas macleodii str. 'Balearic Sea AD45'	Marine	Gammaproteobacteria-Alteromonadales	Bacteria[4469]; Proteobacteria[1799]; Gammaproteobacteria[798]; Alteromonadales[110]; Alteromonadaceae[48]; Alteromonas[3]; Alteromonas macleodii[1]; Alteromonas macleodii str. 'Balearic Sea AD45'[0]	4.67	44.6	3966	96	42	8.99	1.059	6	1.2848	0.151286	44	9.42184	1.10943	4	0.856531	0.100857		1	2	3	0	0	0	1	0	0	0	0	12	0	0	1	0	0	0	1	3	0	0	0	0	2	0	0	2	0
Colwellia psychrerythraea 34H	Arctic shelf sediments from an ice-breaking expedition, North-east Water Polynya, continental shelf off the North-east coast of Greenland)	Gammaproteobacteria-Alteromonadales	Bacteria[4469]; Proteobacteria[1799]; Gammaproteobacteria[798]; Alteromonadales[110]; Colwelliaceae[3]; Colwellia[3]; Colwellia psychrerythraea[1]	5.37	38	4910	75	44	8.19	0.89613	7	1.30354	0.142566	24	4.46927	0.488798	0	0	0		1	0	8	0	2	0	0	1	3	0	0	6	0	0	3	2	0	0	2	5	0	0	0	0	0	0	1	1	0
Idiomarina baltica OS145	Oxic water column of the Gotland Deep in the Baltic Sea at a depth of 30m	Gammaproteobacteria-Alteromonadales	Bacteria[4467]; Proteobacteria[1799]; Gammaproteobacteria[798]; Alteromonadales[110]; Idiomarinaceae[5]; Idiomarina[5]; Idiomarina baltica[1]	2.77	47.3	2608	32	11	3.97	0.421779	2	0.722022	0.0766871	18	6.49819	0.690184	1	0.361011	0.0383436		1	0	2	0	0	0	0	0	0	0	0	0	0	0	1	0	0	0	0	3	0	0	0	0	0	0	0	0	0
Idiomarina loihiensis L2TR	Hydrothermal vent fluid mixed with ambient seawater, collected from a dive at a depth of 1296 m in Pele's Pit, a 300 m deep, 1300 m wide pit crater, The Loihi Seamount	Gammaproteobacteria-Alteromonadales	Bacteria[4467]; Proteobacteria[1799]; Gammaproteobacteria[798]; Alteromonadales[110]; Idiomarinaceae[5]; Idiomarina[5]; Idiomarina loihiensis[1]	2.84	47	2628	27	11	3.87	0.418569	2	0.704225	0.0761035	14	4.92958	0.532725	0	0	0		0	0	1	0	0	0	0	0	0	0	0	0	0	0	0	0	0	0	0	4	0	0	0	0	0	0	0	0	0
Marinobacter algicola DG893	Yellow Sea in Korea in 1998	Gammaproteobacteria-Alteromonadales	Bacteria[4467]; Proteobacteria[1799]; Gammaproteobacteria[798]; Alteromonadales[110]; Alteromonadaceae[48]; Marinobacter[12]; Marinobacter algicola[1]	4.41	57	4127	50	15	3.4	0.36346	5	1.13379	0.121153	29	6.57596	0.70269	1	0.226757	0.0242307		0	0	0	0	0	0	0	0	0	0	0	4	0	0	0	0	0	0	0	4	1	0	0	0	0	0	0	0	0
Marinobacter sp. ELB17	Chemocline waters of a permanently ice-covered lake in the Taylor Valley in Antarctica	Gammaproteobacteria-Alteromonadales	Bacteria[4468]; Proteobacteria[1799]; Gammaproteobacteria[798]; Alteromonadales[110]; Alteromonadaceae[48]; Marinobacter[12]; Marinobacter sp. ELB17[0]	4.89	54.3	4850	49	11	2.25	0.226804	3	0.613497	0.0618557	35	7.15746	0.721649	0	0	0		0	0	0	0	0	0	0	0	0	0	0	2	0	0	0	0	0	0	0	4	0	0	0	0	0	0	0	0	0
Moritella sp. PE36	Pacific Ocean at 288Km from the coast of San Diego	Gammaproteobacteria-Alteromonadales	Bacteria[4468]; Proteobacteria[1799]; Gammaproteobacteria[798]; Alteromonadales[110]; Moritellaceae[3]; Moritella[3]	5.22	41	4781	67	26	4.98	0.543819	3	0.574713	0.0627484	38	7.27969	0.794813	0	0	0		2	1	1	1	0	0	0	0	0	0	0	5	0	0	0	0	2	1	1	6	0	0	0	0	0	0	0	0	0
Pseudoalteromonas arctica A 37-1-2	Marine	Gammaproteobacteria-Alteromonadales	Bacteria[4468]; Proteobacteria[1799]; Gammaproteobacteria[798]; Alteromonadales[110]; Pseudoalteromonadaceae[16]; Pseudoalteromonas[15]; Pseudoalteromonas arctica[1]	4.63	39	4094	75	42	9.07	1.02589	3	0.647948	0.073278	27	5.83153	0.659502	3	0.647948	0.073278		2	1	3	0	1	0	1	0	0	0	0	9	0	1	1	0	0	0	0	6	0	0	0	0	0	0	0	0	1
Pseudoalteromonas atlantica T6c	Isolated from a biofilm, San Diego Bay, California	Gammaproteobacteria-Alteromonadales	Bacteria[4469]; Proteobacteria[1799]; Gammaproteobacteria[798]; Alteromonadales[110]; Pseudoalteromonadaceae[16]; Pseudoalteromonas[15]; Pseudoalteromonas atlantica[1]	5.19	44.6	4281	117	62	11.95	1.44826	8	1.54143	0.186872	42	8.09249	0.981079	5	0.963391	0.116795		0	5	4	0	1	0	1	0	1	0	0	12	0	0	4	0	0	0	0	4	1	0	0	0	0	2	0	2	1
Pseudoalteromonas haloplanktis TAC125	Coastal sea water near a French Antarctic station	Gammaproteobacteria-Alteromonadales	Bacteria[4467]; Proteobacteria[1799]; Gammaproteobacteria[798]; Alteromonadales[110]; Pseudoalteromonadaceae[16]; Pseudoalteromonas[15]; Pseudoalteromonas haloplanktis[1]	3.85	40.1	3485	42	18	4.68	0.516499	3	0.779221	0.0860832	18	4.67532	0.516499	3	0.779221	0.0860832		0	0	1	0	0	0	1	0	0	0	0	4	0	0	0	0	0	0	0	6	0	0	0	0	0	0	0	0	0
Pseudoalteromonas marina mano4	Marine	Gammaproteobacteria-Alteromonadales	Bacteria[4468]; Proteobacteria[1799]; Gammaproteobacteria[798]; Alteromonadales[110]; Pseudoalteromonadaceae[16]; Pseudoalteromonas[15]; Pseudoalteromonas marina[1]	4.18	39.6	3711	73	36	8.61	0.970089	3	0.717703	0.0808407	30	7.17703	0.808407	4	0.956938	0.107788		2	2	5	0	0	0	1	1	0	0	0	10	0	1	1	0	0	0	0	5	0	0	0	0	0	0	0	1	0
Pseudoalteromonas sp. SM9913	Marine Sediment	Gammaproteobacteria-Alteromonadales	Bacteria[4467]; Proteobacteria[1799]; Gammaproteobacteria[798]; Alteromonadales[110]; Pseudoalteromonadaceae[16]; Pseudoalteromonas[15]	4.04	40.3	3712	55	29	7.18	0.78125	5	1.23762	0.134698	21	5.19802	0.565733	0	0	0		1	0	2	0	0	0	0	0	0	0	0	8	0	1	2	0	2	0	1	6	0	0	0	0	0	0	0	0	0
Pseudoalteromonas tunicata D2	Adult tunicate surface at a depth of 10 m in Gullmarsfjorden off of the west coast of Sweden	Gammaproteobacteria-Alteromonadales	Bacteria[4469]; Proteobacteria[1799]; Gammaproteobacteria[798]; Alteromonadales[110]; Pseudoalteromonadaceae[16]; Pseudoalteromonas[15]; Pseudoalteromonas tunicata[1]	4.99	39.8	4504	73	41	8.22	0.910302	7	1.40281	0.155417	25	5.01002	0.555062	0	0	0		1	0	3	0	0	0	0	0	0	0	0	8	0	1	2	0	3	2	6	6	0	0	0	0	0	0	0	1	0
Psychromonas ingrahamii 37	Arctic polar sea ice; USA, Alaska, Point Barrow, Elson Lagoon	Gammaproteobacteria-Alteromonadales	Bacteria[4469]; Proteobacteria[1799]; Gammaproteobacteria[798]; Alteromonadales[110]; Psychromonadaceae[8]; Psychromonas[8]; Psychromonas ingrahamii[1]	4.56	40.1	3545	61	30	6.58	0.846262	3	0.657895	0.0846262	27	5.92105	0.761636	1	0.219298	0.0282087		1	1	3	0	1	0	0	0	0	0	0	11	0	0	2	1	0	0	0	4	0	0	0	0	0	0	0	1	1
Psychromonas sp. CNPT3	Central north Pacific Ocean at a depth of 5800m	Gammaproteobacteria-Alteromonadales	Bacteria[4468]; Proteobacteria[1799]; Gammaproteobacteria[798]; Alteromonadales[110]; Psychromonadaceae[8]; Psychromonas[8]	3.05	38.6	2580	38	12	3.93	0.465116	3	0.983607	0.116279	21	6.88525	0.813953	2	0.655738	0.0775194		0	1	1	0	0	0	0	0	0	0	0	0	0	0	0	0	0	0	0	5	0	0	0	0	0	0	0	0	0
Saccharophagus degradans 2-40	Decaying Spartina alterniflora a salt marsh cord grass in the Chesapeake Bay, Fresh water	Gammaproteobacteria-Alteromonadales	Bacteria[4469]; Proteobacteria[1799]; Gammaproteobacteria[798]; Alteromonadales[110]; Alteromonadaceae[48]; Saccharophagus[2]; Saccharophagus degradans[1]	5.06	45.8	4007	144	96	19.17	2.39581	6	1.18577	0.149738	32	6.32411	0.798602	9	1.77866	0.224607		2	6	5	0	12	1	0	4	4	0	0	10	0	1	3	0	4	0	2	4	0	0	2	0	1	0	1	1	0
Shewanella baltica OS195	Sea-water; anoxic zone; 240 m depth from the Baltic Sea	Gammaproteobacteria-Alteromonadales	Bacteria[4469]; Proteobacteria[1799]; Gammaproteobacteria[798]; Alteromonadales[110]; Shewanellaceae[19]; Shewanella[19]; Shewanella baltica[1]; Shewanella baltica OS155[0]	5.34	46.2	4489	58	31	5.81	0.690577	5	0.93633	0.111383	22	4.11985	0.490087	0	0	0		1	0	2	0	0	0	0	0	0	0	0	7	0	1	0	0	2	0	2	6	2	0	0	0	0	0	0	0	0
Shewanella baltica OS223	Sea water, oxic-anoxic interface, 120m depth from the Baltic Sea	Gammaproteobacteria-Alteromonadales	Bacteria[4469]; Proteobacteria[1799]; Gammaproteobacteria[798]; Alteromonadales[110]; Shewanellaceae[19]; Shewanella[19]; Shewanella baltica[1]; Shewanella baltica OS223[0]	5.36	46.3	4436	60	39	7.28	0.87917	4	0.746269	0.0901713	17	3.17164	0.383228	0	0	0		1	1	2	0	0	0	0	0	0	0	0	7	0	1	0	0	2	0	2	4	2	0	0	0	0	0	0	0	0
Shewanella benthica KT99	9000 M depth in the Tonga-Kermadec Trench in the Pacific Ocean	Gammaproteobacteria-Alteromonadales	Bacteria[4467]; Proteobacteria[1799]; Gammaproteobacteria[798]; Alteromonadales[110]; Shewanellaceae[19]; Shewanella[19]; Shewanella benthica[1]	4.35	46	4235	44	16	3.68	0.377804	3	0.689655	0.0708383	25	5.74713	0.590319	0	0	0		0	0	2	0	0	0	0	0	0	0	0	2	0	1	0	0	0	0	0	4	0	0	0	0	0	0	0	0	0
Shewanella denitrificans OS217	Gotland Deep an anoxic basin in the central Baltic Sea in 1986 from a depth of 120-130m	Gammaproteobacteria-Alteromonadales	Bacteria[4467]; Proteobacteria[1799]; Gammaproteobacteria[798]; Alteromonadales[110]; Shewanellaceae[19]; Shewanella[19]; Shewanella denitrificans[1]	4.55	45.1	3754	41	25	5.49	0.665956	3	0.659341	0.0799148	13	2.85714	0.346297	0	0	0		1	0	2	0	0	0	0	0	0	0	0	4	0	1	1	0	2	1	1	6	1	0	0	0	0	0	0	0	0
Shewanella frigidimarina NCIMB 400	North Sea near Aberdeen United Kingdom	Gammaproteobacteria-Alteromonadales	Bacteria[4467]; Proteobacteria[1799]; Gammaproteobacteria[798]; Alteromonadales[110]; Shewanellaceae[19]; Shewanella[19]; Shewanella frigidimarina[1]	4.85	41.6	4029	57	28	5.77	0.694962	3	0.618557	0.0744602	24	4.94845	0.595681	2	0.412371	0.0496401		1	0	3	0	0	0	0	0	0	0	0	8	0	1	1	0	0	0	0	5	1	0	0	0	0	0	0	0	0
Shewanella loihica PV-4	Iron-rich mat; hydrothermal vent; 1,325 m depth from Naha Vents, on the south rift of Loihi, Hawaii	Gammaproteobacteria-Alteromonadales	Bacteria[4467]; Proteobacteria[1799]; Gammaproteobacteria[798]; Alteromonadales[110]; Shewanellaceae[19]; Shewanella[19]; Shewanella loihica[1]	4.6	53.7	3859	42	23	5	0.596009	3	0.652174	0.0777403	16	3.47826	0.414615	0	0	0		0	1	1	0	0	0	0	0	0	0	0	5	0	1	0	0	0	0	1	4	0	0	0	0	0	0	0	0	0
Shewanella piezotolerans WP3	Sediment; under 1,914 m of water depth collected in the west Pacific Ocean	Gammaproteobacteria-Alteromonadales	Bacteria[4469]; Proteobacteria[1799]; Gammaproteobacteria[798]; Alteromonadales[110]; Shewanellaceae[19]; Shewanella[19]; Shewanella piezotolerans[1]	5.4	43.3	4933	59	30	5.56	0.608149	3	0.555556	0.0608149	26	4.81481	0.527063	0	0	0		1	1	3	0	0	0	0	0	0	0	0	6	0	1	2	0	1	0	1	4	0	0	0	0	0	0	0	0	0
Shewanella putrefaciens CN-32	Subsurface; shale sandstone; 250 m depth from Albuquerque, New Mexico	Gammaproteobacteria-Alteromonadales	Bacteria[4467]; Proteobacteria[1799]; Gammaproteobacteria[798]; Alteromonadales[110]; Shewanellaceae[19]; Shewanella[19]; Shewanella putrefaciens[1]	4.66	44.5	3972	39	19	4.08	0.478348	3	0.643777	0.0755287	17	3.64807	0.427996	0	0	0		0	0	1	0	0	0	0	0	0	0	0	2	0	0	0	0	0	0	1	4	0	0	0	0	0	0	0	0	0
Shewanella sp. MR-4	Sea-water; oxic zone; 16oC; 5 m depth in the Black sea	Gammaproteobacteria-Alteromonadales	Bacteria[4468]; Proteobacteria[1799]; Gammaproteobacteria[798]; Alteromonadales[110]; Shewanellaceae[19]; Shewanella[19]	4.71	47.9	3924	51	27	5.73	0.688073	4	0.849257	0.101937	20	4.24628	0.509684	0	0	0		0	0	1	0	0	0	0	0	0	0	0	6	0	1	0	0	1	0	1	3	0	0	0	0	0	0	0	0	0
Shewanella sp. MR-7	Sea-water; anoxic zone; high NO3; 60 m depth in the Black sea	Gammaproteobacteria-Alteromonadales	Bacteria[4469]; Proteobacteria[1799]; Gammaproteobacteria[798]; Alteromonadales[110]; Shewanellaceae[19]; Shewanella[19]; Shewanella sp. MR-7[0]	4.8	47.9	4014	54	30	6.25	0.747384	4	0.833333	0.0996512	20	4.16667	0.498256	0	0	0		0	0	1	0	0	0	0	0	0	0	0	6	0	1	0	0	1	0	1	4	0	0	0	0	0	0	0	0	0
Shewanella sp. W3-18-1	Marine sediment; under 997 m depth of oxic water from the Washington coast, Pacific Ocean	Gammaproteobacteria-Alteromonadales	Bacteria[4469]; Proteobacteria[1799]; Gammaproteobacteria[798]; Alteromonadales[110]; Shewanellaceae[19]; Shewanella[19]; Shewanella sp. W3-18-1[0]	4.71	44.6	4044	46	23	4.88	0.568744	3	0.636943	0.074184	20	4.24628	0.49456	0	0	0		0	0	1	0	0	0	0	0	0	0	0	2	0	0	0	0	0	0	1	7	1	0	0	0	0	0	0	0	0
Shewanella violacea DSS12	Mud taken at a depth of 5110m from the Ryukyu Trench in the Philippine Sea	Gammaproteobacteria-Alteromonadales	Bacteria[4467]; Proteobacteria[1799]; Gammaproteobacteria[798]; Alteromonadales[110]; Shewanellaceae[19]; Shewanella[19]; Shewanella violacea[1]	4.96	44.7	4346	57	26	5.24	0.598251	4	0.806452	0.0920387	27	5.44355	0.621261	0	0	0		1	1	2	0	1	2	1	0	0	0	0	2	0	0	0	0	4	1	1	4	0	0	0	0	0	0	0	0	0
Shewanella woodyi ATCC51908	Squid ink and seawater from depths of 200 to 300 m in the Alboran Sea	Gammaproteobacteria-Alteromonadales	Bacteria[4469]; Proteobacteria[1799]; Gammaproteobacteria[798]; Alteromonadales[110]; Shewanellaceae[19]; Shewanella[19]; Shewanella woodyi[1]	5.94	43.7	4880	63	36	6.06	0.737705	7	1.17845	0.143443	20	3.367	0.409836	0	0	0		1	0	5	0	0	0	0	0	0	0	0	4	0	1	2	2	3	1	3	5	1	0	0	0	0	0	0	0	0
gamma proteobacterium NOR51-B	Top oxic layer of a muddy sediment core, List, Sylt (55002'N, 8024'E) Germany, 19.10.2005	Gammaproteobacteria-NOR5/OM60 Clade	Bacteria[4468]; Proteobacteria[1799]; Gammaproteobacteria[798]; OMG group[10]; OM60 clade[8]; Luminiphilus[2]; Luminiphilus syltensis[2]	3.26	56.7	2930	33	11	3.37	0.375427	3	0.920245	0.102389	19	5.82822	0.648464	0	0	0		0	0	1	0	0	0	0	0	0	0	0	1	0	0	0	0	0	0	0	6	0	0	0	0	0	0	0	0	0
gamma proteobacterium NOR5-3	Top oxic layer of a sandy sediment core, List, Sylt (55001'N, 8026'E) Germany, 19.10.2005	Gammaproteobacteria-NOR5/OM60 Clade	Bacteria[4467]; Proteobacteria[1799]; Gammaproteobacteria[798]; unclassified Gammaproteobacteria[37]; unclassified Gammaproteobacteria (miscellaneous)[12]; gamma proteobacterium NOR5-3[1]	4.21	56.3	3671	60	23	5.46	0.626532	7	1.66271	0.190684	30	7.12589	0.817216	0	0	0		0	0	3	0	0	0	0	0	0	0	0	1	0	0	1	0	0	0	0	6	0	0	0	0	0	0	0	0	0
gamma proteobacterium HIMB30	Surface seawater from South Kaneohe Bay, near MCBH, Oahu, Hawai	Gammaproteobacteria-OM60 Clade	Bacteria[4467]; Proteobacteria[1799]; Gammaproteobacteria[798]; unclassified Gammaproteobacteria[37]; unclassified Gammaproteobacteria (miscellaneous)[12]; gamma proteobacterium HIMB30[1]	2.17	49.9	2227	27	8	3.69	0.359228	4	1.84332	0.179614	15	6.91244	0.673552	0	0	0		1	0	1	0	0	0	0	0	0	0	0	2	0	0	0	0	0	0	0	1	0	0	0	0	0	0	0	0	0
gamma proteobacterium HIMB55	Kaneohe Bay, Oahu, Hawaii	Gammaproteobacteria-OM60 Clade	Bacteria[4467]; Proteobacteria[1799]; Gammaproteobacteria[798]; OMG group[10]; OM60 clade[8]; gamma proteobacterium HIMB55[1]	2.74	52.9	2470	35	18	6.57	0.728745	1	0.364964	0.0404858	16	5.83942	0.647773	0	0	0		0	2	4	0	0	0	0	0	0	0	0	1	0	0	2	3	0	0	0	2	0	0	0	0	0	0	0	0	0
marine gamma proteobacterium HTCC2143	Coastal pacific ocean near Newport Oregon at a depth of 10m	Gammaproteobacteria-OM60 Clade	Bacteria[4467]; Proteobacteria[1799]; Gammaproteobacteria[798]; OMG group[10]; BD1-7 clade[1]; marine gamma proteobacterium HTCC2143[1]	3.93	47.2	3662	57	22	5.6	0.600765	5	1.27226	0.136537	30	7.63359	0.819224	0	0	0		0	3	3	0	0	0	0	0	0	0	0	1	0	0	2	2	0	0	0	5	0	0	0	0	0	0	0	1	0
marine gamma proteobacterium HTCC2148	10 M water depth from station NH15, Oregon Coast, USA	Gammaproteobacteria-OM60 Clade	Bacteria[4467]; Proteobacteria[1799]; Gammaproteobacteria[798]; OMG group[10]; OM60 clade[8]; marine gamma proteobacterium HTCC2148[1]	4.33	52.9	3827	47	14	3.23	0.365822	3	0.692841	0.0783904	30	6.92841	0.783904	0	0	0		0	1	3	0	0	0	0	0	0	0	0	1	0	0	3	0	0	0	1	4	0	0	0	0	0	0	0	0	0
SAR86 cluster bacterium SAR86C	0.8micron filter from seawater collected April 9, 2009, from 1m depth in the Scripps Institution of Oceanography Pier.	Gammaproteobacteria-SAR86 Clade	Bacteria[4468]; Proteobacteria[1799]; Gammaproteobacteria[798]; SAR86 cluster[5]; SAR86 cluster bacterium SAR86C[1]	0.73	34.5	924	15	4	5.48	0.4329	0	0	0	11	15.0685	1.19048	0	0	0		0	0	2	0	0	0	0	0	0	0	0	0	0	0	0	0	0	0	0	1	0	0	0	0	0	0	0	0	0
SAR86 cluster bacterium SAR86D	0.8micron filter from seawater collected April 9, 2009, from 1m depth in the Scripps Institution of Oceanography Pier.	Gammaproteobacteria-SAR86 Clade	Bacteria[4468]; Proteobacteria[1799]; Gammaproteobacteria[798]; SAR86 cluster[5]; SAR86 cluster bacterium SAR86D[1]	0.92	32.9	1191	11	5	5.43	0.419815	0	0	0	6	6.52174	0.503778	0	0	0		0	0	2	0	0	0	0	0	0	0	0	0	0	0	1	0	0	0	0	1	0	0	0	0	0	0	0	0	0
SAR86 cluster bacterium SAR86E	Seawater collected from 1m depth in the Scripps Institution of Oceanography Pier	Gammaproteobacteria-SAR86 Clade	Bacteria[4468]; Proteobacteria[1799]; Gammaproteobacteria[798]; SAR86 cluster[5]; SAR86 cluster bacterium SAR86E[1]	1.4	36.2	1403	22	8	5.71	0.570207	1	0.714286	0.0712758	13	9.28571	0.926586	0	0	0		0	1	3	0	1	0	0	0	0	0	0	0	0	0	0	0	0	0	0	2	0	0	0	0	0	0	0	0	0
Chlorobium phaeobacteroides BS1	From the chemocline of the Black Sea	GreenSulfurBacteria	Bacteria[4467]; Chlorobi[12]; Chlorobia[12]; Chlorobiales[12]; Chlorobiaceae[12]; Chlorobium/Pelodictyon group[7]; Chlorobium[5]; Chlorobium phaeobacteroides[1]	2.74	48.9	2469	51	11	4.01	0.445525	2	0.729927	0.0810045	38	13.8686	1.53908	0	0	0		0	0	2	0	0	0	0	0	0	0	0	6	0	1	0	0	0	0	0	1	0	0	0	0	0	0	0	0	0
Blastopirellula marina DSM3645	Surface waters of Kiel Fjord in the Baltic Sea	Planctomycetes	Bacteria[4469]; Planctomycetes[21]; Planctomycetia[19]; Planctomycetales[17]; Planctomycetaceae[17]; Blastopirellula[1]; Blastopirellula marina[1]	6.66	57	6025	94	30	4.5	0.497925	8	1.2012	0.13278	55	8.25826	0.912863	1	0.15015	0.0165975		0	0	0	0	3	0	0	0	0	0	0	5	0	1	0	0	0	0	0	0	0	0	0	0	0	0	0	0	0
Planctomyces maris DSM8797	Coastal bacterioplankton, Puget Sound, Washington	Planctomycetes	Bacteria[4469]; Planctomycetes[21]; Planctomycetia[19]; Planctomycetales[17]; Planctomycetaceae[17]; Planctomyces[3]; Planctomyces maris[1]	7.78	50.5	6480	113	36	4.63	0.555556	16	2.05656	0.246914	57	7.32648	0.87963	4	0.514139	0.0617284		0	0	0	0	2	0	1	0	1	0	0	6	0	0	0	0	0	0	0	0	0	0	0	0	0	0	0	0	0
Mariprofundus ferrooxydans PV-1	Loihi Seamount Hawaii at a depth of 1100 meters	Zetaproteobacteri	Bacteria[4467]; Proteobacteria[1799]; Zetaproteobacteria[11]; Mariprofundales[2]; Mariprofundaceae[2]; Mariprofundus[2]; Mariprofundus ferrooxydans[1]	2.99	54	2866	54	17	5.69	0.593161	1	0.334448	0.0348918	36	12.0401	1.25611	0	0	0		0	0	1	0	0	0	0	0	0	0	0	3	0	1	0	0	0	1	0	4	0	0	0	0	0	0	0	0	0
Petrotoga mobilis SJ95	Oil field water; North Sea, Norwegian sector	Thermotogae	Bacteria[4469]; Thermotogae[22]; Thermotogae[22]; Thermotogales[22]; Thermotogaceae[22]; Petrotoga[3]; Petrotoga mobilis[1]	2.17	34.1	1898	60	32	14.75	1.68599	3	1.38249	0.158061	25	11.5207	1.31718	0	0	0		2	1	2	2	0	0	0	0	1	0	0	13	0	0	0	0	1	0	0	2	0	0	0	0	0	0	0	1	0
Thermosipho africanus TCF52B	Troll oil formation in the North Sea using fish waste as the only substrate	Thermotogae	Bacteria[4467]; Thermotogae[22]; Thermotogae[22]; Thermotogales[22]; Thermotogaceae[22]; Thermosipho[2]; Thermosipho africanus[1]	2.02	30.8	1954	52	26	12.87	1.3306	2	0.990099	0.102354	24	11.8812	1.22825	0	0	0		2	1	2	1	0	0	0	0	0	0	0	7	0	0	0	0	0	0	1	3	0	0	0	0	0	0	0	1	0
Thermotoga sp. RQ2	Geothermally heated seafloor in the Azores	Thermotogae	Bacteria[4468]; Thermotogae[22]; Thermotogae[22]; Thermotogales[22]; Thermotogaceae[22]; Thermotoga[10]	1.88	46.2	1819	76	47	25	2.58384	5	2.65957	0.274876	23	12.234	1.26443	1	0.531915	0.0549753		1	2	4	4	2	0	0	0	3	0	2	6	0	0	0	0	0	0	0	2	0	0	0	0	1	1	0	1	1
Verrucomicrobiae bacterium DG1235	Bacterial microflora of the marine dinoflagellate Scrippseilla trochidea,Symbiotic, Marine	Verrucomicrobia	Bacteria[4469]; Verrucomicrobia[26]; Verrucomicrobiae[9]; Verrucomicrobiales[9]; unclassified Verrucomicrobiales[1]; unclassified Verrucomicrobiales (miscellaneous)[1]; Verrucomicrobiae bacterium DG1235[1]	5.78	54.3	4909	176	107	18.51	2.17967	13	2.24913	0.26482	52	8.99654	1.05928	4	0.692042	0.081483		2	12	3	0	7	0	2	0	10	0	0	6	0	0	2	1	0	0	3	0	0	0	6	3	1	1	1	2	0
[truncated: 127 more columns]
