# Supplementary material for: Characterization of Potential Polysaccharide Utilization Systems in the Marine Bacteroidetes Gramella Flava JLT2011 Using a Multi-Omics Approach
Source: Front Microbiol. 2017 Feb 14;8:220. doi: 10.3389/fmicb.2017.00220 (PMC5306329; doi:10.3389/fmicb.2017.00220)
Supplement: Supplementary file 3 [file Table3.XLS]

## Sheet: Sheet1
Table S3 Genomically predicted glycoside hydrolases (GHs) genes in G. flava JLT2011 and their homologs in other strains.
Genbank ID	Annotation	CAZyme family	GK*	GE*	GP*	Potential sugar utilization	Best BLASP hit in NCBI nr (Genbank ID)
APU67025	Endo-1,4-beta-xylanase	GH5					Leeuwenhoekiella blandensis (497465373)
APU67060	Endo-1,4-beta-xylanase	GH10					Salinimicrobium xinjiangense (655994903)
APU67346	Endo-1,4-beta-xylanase	GH10					Salinimicrobium terrae (655992159)
APU68872	Endo-1,4-beta-xylanase	GH43	●	●	●		Zunongwangia profunda SM-A87 (500027572)
APU68978	Putative xylanase	GH30				Xylan	Leeuwenhoekiella sp. MAR_2009_132 (497466156)
APU67042	Beta-xylosidase	GH43					Salinimicrobium xinjiangense (670477444)
APU67056	Beta-xylosidase	GH3	●				Gramella forsetii KT0803 (655992148)
APU68901	Beta-xylosidase	GH43	●	●	●		Gramella echinicola DSM 19838 (652539166)
APU68971	Putative beta-xylosidase	GH43					Zunongwangia profunda SM-A87 (502835438)
APU68976	Beta-xylosidase	GH43					Zunongwangia profunda SM-A87 (502839032)
APU67061	Xylan-alpha-1,2-glucuronidase	GH115					Salinimicrobium terrae (655992144)
APU67057	Alpha-glucuronidase	GH67					Salinimicrobium xinjiangense (655994906)
APU67041	Glycoside hydrolase family 43	GH43					Zunongwangia profunda SM-A87 (502835554)
APU68161	Endopolygalacturonosidase	GH28		●			Flavobacterium sp. EM1321 (640829234)
APU68170	Endopolygalacturonosidase	GH28					Leeuwenhoekiella sp. Hel_I_48 (654924033)
APU68898	Exo-polygalacturonosidase	GH28		●			Gramella echinicola DSM 19838 (652539163)
APU68902	Exo-polygalacturonosidase	GH28					Echinicola vietnamensis (505079767)
APU68155	Glycosyl hydrolase family 88	GH88					Flavobacterium hibernum (657028993)
APU68899	Glycosyl hydrolase family 88	GH88		●		Pectin	Salinimicrobium terrae (655992771)
APU68148	Rhamnogalacturonides degradation protein	GH105					Leeuwenhoekiella blandensis (497466856)
APU68158	Rhamnogalacturonides degradation protein	GH105					Arenibacter algicola (670493962)
APU68900	Rhamnogalacturonides degradation protein	GH105		●			Gramella echinicola DSM 19838 (652539165)
APU68972	Rhamnogalacturonides degradation protein	GH105					Leeuwenhoekiella blandensis MED217 (497465737)
APU67653	Endo-1,4-beta-mannosidase	GH5					Flammeovirga sp. OC4 (655909279)
APU67658	Mannan endo-1,4-beta-mannosidase	GH26					Zunongwangia profunda SM-A87 (527065965)
APU66992	Alpha-endo-1,6-mannanase	GH76					Flavobacterium reichenbachii (671221255)
APU66991	Alpha-1,2/3-mannosidase	GH92					Galbibacter marinus (496280697)
APU66998	Alpha-1,2/3-mannosidase	GH92				Mannan	Zunongwangia profunda SM-A87 (502837175)
APU67001	Alpha-1,2/3-mannosidase	GH92					Zunongwangia profunda SM-A87 (502837174)
APU67006	Alpha-1,2/3-mannosidase	GH92					Zunongwangia profunda SM-A87 (502836608)
APU67018	Alpha-1,2/3-mannosidase	GH92					Salegentibacter sp. Hel_I_6 (497466829)
APU67003	Alpha-1,6-mannanase	GH125					Zunongwangia profunda SM-A87 (502836610)
APU66999	Arabinan endo-1,5-alpha-L-arabinosidase	GH43					Salegentibacter sp. Hel_I_6 (502837173)
APU67023	Alpha-L-arabinofuranosidase II precursor	GH43					Zunongwangia profunda SM-A87 (502838724)
APU67045	Alpha-N-arabinofuranosidase	GH43					Zunongwangia profunda SM-A87 (502837470)
APU68986	Arabinan endo-1,5-alpha-L-arabinosidase	GH43	●	●		Arabinan Arabiano-	Gramella forsetii KT0803 (500027890)
APU67314	Alpha-N-arabinofuranosidase	GH51				galactan	Zunongwangia profunda SM-A87 (502835888)
APU68983	Alpha-N-arabinofuranosidase	GH51	●				Zunongwangia profunda SM-A87 (502836593)
APU68988	Alpha-N-arabinofuranosidase	GH51					Leeuwenhoekiella blandensis (497466484)
APU68350	Arabinogalactan Endo-1,4-beta-galactosidase	GH53	●				Gramella forsetii KT0803 (500027243)
APU66760	1,4-alpha-glucan branching enzyme	GH13			●		Gramella forsetii KT0803 (502837411)
APU66916	Alpha amylase	GH13		●	●		Gramella forsetii KT0803 (652521424)
APU66917	Alpha amylase	GH13	●	●	●		Gillisia sp. Hel_I_29 (500029283)
APU66925	Cytoplasmic alpha-amylase	GH13	●	●	●		Gramella forsetii KT0803 (500029291)
APU67793	Alpha-amylase	GH13		●		Starch Glucan	Zunongwangia profunda SM-A87 (652541348)
APU67795	1,4-alpha-glucan branching enzyme	GH13	●	●	●		Gramella portivictoriae DSM 23547 (652541346)
APU68791	1,4-alpha-glucan branching enzyme	GH13	●	●	●		Gramella forsetii KT0803 (652541237)
APU69159	Cytoplasmic alpha-amylase	GH13					Gramella forsetii KT0803 (652612136)
APU69890	Alpha-amylase	GH13		●			Gramella echinicola DSM 19838 (652540573)
APU66918	Maltose phosphorylase	GH65	●	●	●		Gramella echinicola DSM 19838 (500029284)
APU68292	Glycosyl hydrolase family 16	GH16	●	●	●		Gramella echinicola DSM 19838 (652519655)
APU68293	Beta-glucanase precursor	GH16	●		●	Laminarin	Gillisia sp. CAL575 (500030588)
APU68295	Laminarinase	GH16	●	●	●		Gramella echinicola DSM 19838 (655994618)
APU70290	Beta-glucanase precursor	GH16	●	●	●		Gramella forsetii KT0803 (500028989)
APU67024	Beta-galactosidase	GH2					Joostella marina (495891734)
APU68163	Beta-galactosidase	GH2					Leeuwenhoekiella blandensis MED217 (497466839)
APU68349	Beta-galactosidase	GH2	●				Gramella forsetii KT0803 (500027242)
APU68977	Beta-galactosidase	GH2					Zunongwangia profunda SM-A87 (502835434)
APU69008	Beta-galactosidase	GH2					Verrucomicrobiae bacterium DG1235 (495375273)
APU70085	Beta-galactosidase	GH2					Prevotella sp. 10 (659859570)
APU68974	Beta-glucuronidase	GH2					Zunongwangia profunda SM-A87 (502837379)
APU70029	Beta-N-acetylglucosaminidase	GH3	●	●	●		Gramella forsetii KT0803 (500028797)
APU68141	Glycosyl hydrolase family 3	GH3		●			Salegentibacter sp. Hel_I_6 (652539036)
APU68294	Periplasmic beta-glucosidase	GH3	●	●	●		Gramella forsetii KT0803 (500030589)
APU68873	Periplasmic beta-glucosidase	GH3	●	●	●		Gramella portivictoriae DSM 23547 (500027573)
APU69000	Glycosyl hydrolase family 5	GH5		●	●		Gillisia sp. Hel_I_29 (652539825)
APU67794	Trehalose synthase	GH13		●			Gramella echinicola DSM 19838 (652541347)
APU69647	Glucoamylase	GH15		●	●		Gramella echinicola DSM 19838 (652540736)
APU68131	Chitinase	GH18					Prolixibacter bellariivorans (653564908)
APU67030	Beta-hexosaminidase	GH20					Zhouia amylolytica (568803656)
APU68126	Beta-hexosaminidase	GH20				Others	Salegentibacter sp. Hel_I_6 (497403524)
APU68091	Lytic murein transglycosylase D	GH23	●	●	●		Gramella forsetii KT0803 (500030419)
APU69676	Lytic murein transglycosylase D	GH23	●		●		Gramella forsetii KT0803 (500028245)
APU68995	Alpha-galactosidase precursor	GH27					Tamlana nanhaiensis (586956539)
APU67649	Glucosylceramidase	GH30					Zunongwangia profunda SM-A87 (502837900)
APU67796	Alpha-glucosidase	GH31	●	●	●		Gramella forsetii KT0803 (500030127)
APU68907	Glycosyl hydrolase family 32	GH32	●	●	●		Gillisia sp. JM1 (652441801)
APU69339	Trehalase	GH37	●	●	●		Gramella forsetii KT0803 (500027951)
APU68985	Glycoside hydrolase family 43	GH43	●				Joostella marina DSM 19592 (495888672)
APU70188	Trehalase-like protein	GH63	●				Gramella forsetii KT0803 (500028356)
APU68751	Endo-beta-N-acetylglucosamidase	GH73	●	●	●		Gramella portivictoriae DSM 23547 (652519996)
APU67953	Glycoside hydrolase family 74	GH74	●		●		Gramella portivictoriae DSM 23547 (652520538)
APU68019	Glycoside hydrolase family 74	GH74	●		●		Gramella portivictoriae DSM 23547 (652519374)
APU67778	Alpha-glucosidase	GH97	●	●	●		Gramella forsetii KT0803 (500030567)
APU67004	Alpha-glucosidase	GH97					Bacteroides sp. 1_1_6 (496043005)
APU67309	Alpha-glucosidase	GH97					Tamlana nanhaiensis (503071554)
APU68975	Neuraminidase	GH105					Flavobacterium denitrificans (652330746)
APU68316	Glycoside hydrolase family 106	GH106					Parabacteroides gordonii (655317772)
APU68149	Alpha-L-rhamnosidase	GH106					Flavobacterium sp. URHB0058 (652601345)
APU68501	Glycoside hydrolase family 113	GH113	●	●	●		Gramella forsetii KT0803 (500030735)
APU67020	Glycosyl hydrolase family 127	GH127					Zunongwangia profunda SM-A87 (502838720)
APU67316	Glycosyl hydrolase family 127	GH127					Zunongwangia profunda SM-A87 (502835890)
APU68984	Glycosyl hydrolase family 127	GH127	●				Zunongwangia profunda SM-A87 (502836594)
APU68987	Glycosyl hydrolase family 127	GH127					Muricauda ruestringensis (503797939)
APU67656	Glycosyl hydrolase family 130	GH130					Cellulophaga lytica (503386139)
APU67835	Glycosyl hydrolase family 130	GH130					Gillisia sp. JM1 (652444281)
* GK, G. forsetii KT0803; GE, G. echinicola DSM19838; GP, G. portivictoriae DSM23547. ●, present.
