# Supplementary material for: Characterization of Potential Polysaccharide Utilization Systems in the Marine Bacteroidetes Gramella Flava JLT2011 Using a Multi-Omics Approach
Source: Front Microbiol. 2017 Feb 14;8:220. doi: 10.3389/fmicb.2017.00220 (PMC5306329; doi:10.3389/fmicb.2017.00220)
Supplement: Supplementary file 4 [file Table4.XLS]

## Sheet: Sheet1
Table S4 Summary and distributions of peptidases in marine microbes.
Organisms	Habitant	Taxonomy	Lineage	Size (Mbp)	GC%	Protein	Total peptidase	Peptidase/per Mbp	Frequency in total protein for peptidase (%)		M24	S26	M16	M41	S14	S41	S01	A08	S49	M23	M50	M03	M17	M22	M48	S24	M01	S16	M20	T01	A24	S54	S09	I87	S08	S11	S33	U62	S13	M15	M19	U32	M32	C56	M14	M28	M79	C26	S51
										Family names	methionyl aminopeptidase	signal peptidase I	pitrilysin	FtsH peptidase	peptidase Clp	C-terminal processing peptidase-1	chymotrypsin A	signal peptidase II	signal peptide peptidase A	beta-lytic metallopeptidase	site 2 peptidase	thimet oligopeptidase	leucyl aminopeptidase		Ste24 peptidase	repressor LexA	aminopeptidase N	Lon-A peptidase	glutamate carboxypeptidase	archaean proteasome, beta component	type 4 prepilin peptidase 1	rhomboid-1	prolyl oligopeptidase		subtilisin Carlsberg	D-Ala-D-Ala carboxypeptidase A	prolyl aminopeptidase	microcin-processing peptidase 1	D-Ala-D-Ala peptidase C	zinc D-Ala-D-Ala carboxypeptidase	membrane dipeptidase	collagenase	carboxypeptidase Taq	PfpI peptidase	carboxypeptidase A1	aminopeptidase S	RCE1 peptidase	gamma-glutamyl hydrolase	dipeptidase E
Gramella flava JLT2011	Surface seawater sample from the Southern Pacific	Bacteroidetes	Bacteria[4469]; Bacteroidetes[392]; Flavobacteriia[137]; Flavobacteriales[133]; Flavobacteriaceae[123]; Gramella[4]	4.01	42.1	3634	97	24.1895	2.66924		3	1	9	1	2	4	1	2	0	6	1	1	0	0	2	0	6	1	4	0	0	4	9	0	3	0	0	0	1	0	1	0	0	1	5	7	0	0	1
Gramella forsetii KT0803	Concentrated seawater collected from the German Bight in the North Sea	Bacteroidetes	Bacteria[4469]; Bacteroidetes[392]; Flavobacteriia[137]; Flavobacteriales[133]; Flavobacteriaceae[123]; Gramella[4]; Gramella forsetii[1]	3.8	36.6	3584	102	26.8421	2.84598		4	1	7	1	2	5	2	2	0	7	1	2	0	0	2	0	5	1	4	0	0	4	7	0	2	0	2	0	1	1	1	0	0	4	5	6	1	0	1
Gramella echinicola DSM19838	Sea urchin: Strongylocentrotus intermedius, Troitsa Bay, Gulf of Peter the Great, Sea of Japan,	Bacteroidetes	Bacteria; Bacteroidetes; Flavobacteriia; Flavobacteriales; Flavobacteriaceae; Gramella; echinicola	3.51	36.9	3199	107	30.4843	3.3448		4	1	8	1	2	6	2	1	0	7	1	3	0	0	2	0	6	1	2	0	0	4	13	0	2	0	1	0	1	1	1	0	0	2	6	6	5	0	1
Gramella portivictoriae DSM23547	Marine sediment, Victoria Harbour	Bacteroidetes	Bacteria; Bacteroidetes; Flavobacteriia; Flavobacteriales; Flavobacteriaceae; Gramella; portivictoriae	3.27	39.5	2984	100	30.581	3.35121		4	1	6	1	2	6	2	1	0	9	1	2	0	0	3	0	5	3	3	0	0	4	10	0	3	0	0	0	1	1	1	0	0	2	4	6	3	0	1
Leeuwenhoekiella blandensis MED217	NW Mediterranean Sea at a depth of 1m	Bacteroidetes	Bacteria[4469]; Bacteroidetes[392]; Flavobacteriia[137]; Flavobacteriales[133]; Flavobacteriaceae[123]; Leeuwenhoekiella[1]; Leeuwenhoekiella blandensis[1]	4.24	39.7	3735	103	24.2925	2.7577		5	1	6	1	2	9	3	2	0	7	1	1	0	0	3	0	8	1	5	0	0	4	8	0	2	0	0	0	0	2	1	0	0	2	4	7	1	0	1
Leeuwenhoekiella sp. Hel_I_48	Seawater， north sea	Bacteroidetes	Bacteria; Bacteroidetes; Flavobacteriia; Flavobacteriales; Flavobacteriaceae; Leeuwenhoekiella; sp.	4.31	36.6	3680	89	20.6497	2.41848		5	1	6	1	2	10	1	1	0	6	1	1	0	0	3	1	7	1	3	0	0	3	6	0	1	0	0	0	0	2	0	0	0	1	3	6	1	0	1
Zunongwangia profunda SM-A78	Deep sea, Sediment, Aquatic, Marine	Bacteroidetes	Bacteria[4469]; Bacteroidetes[392]; Flavobacteriia[137]; Flavobacteriales[133]; Flavobacteriaceae[123]; Zunongwangia[1]; Zunongwangia profunda[1]	5.13	36.2	4653	124	24.1715	2.66495		4	1	12	1	2	8	1	2	0	9	1	2	0	0	2	0	9	1	4	0	0	4	12	0	1	0	0	0	1	1	1	1	0	2	4	7	3	0	1
Echinicola pacifica DSM19836	Sea urchin, Troitsa Bay, East Sea	Bacteroidetes	Bacteria; Bacteroidetes; Cytophagia; Cytophagales; Cyclobacteriaceae; Echinicola; pacifica	5.45	43.8	4160	83	15.2294	1.99519		5	1	5	1	1	5	1	1	2	4	2	1	1	0	3	0	6	1	2	2	0	3	3	0	1	0	0	0	2	1	1	0	0	2	3	6	0	0	0
Echinicola vietnamensis DSM17526	Seawater collected in a musselfarm; Vietnam, South China Sea, Nha Trang Bay	Bacteroidetes	Bacteria; Bacteroidetes; Cytophagia; Cytophagales; Cyclobacteriaceae; Echinicola; vietnamensis	5.61	44.8	4625	103	18.3601	2.22703		5	1	5	1	2	7	2	1	2	7	2	1	1	0	3	0	6	1	1	2	0	4	8	0	3	0	0	0	2	1	2	0	0	2	4	6	2	2	0
Pedobacter sp. BAL39	4m depth of Baltic proper	Bacteroidetes	Bacteria[4468]; Bacteroidetes[392]; Sphingobacteriia[33]; Sphingobacteriales[33]; Sphingobacteriaceae[16]; Pedobacter[7]	5.79	44.9	5101	113	19.5164	2.21525		3	1	7	1	1	14	4	2	1	5	1	2	1	0	3	0	9	1	4	1	0	3	11	0	3	0	0	0	2	1	1	1	0	1	3	7	2	0	1
Galbibacter sp. ck-I2-15	Indian Ocean	Bacteroidetes	Bacteria; Bacteroidetes; Flavobacteriia; Flavobacteriales; Flavobacteriaceae; Galbibacter; sp.	3.57	37	3099	78	21.8487	2.51694		3	1	6	1	2	5	1	1	2	5	1	1	0	0	2	0	6	1	4	0	0	4	5	0	2	0	0	0	1	2	2	0	0	1	3	4	0	0	1
Zobellia galactanivorans	A red alga on the sea-shore of Roscoff, Brittany, France	Bacteroidetes	Bacteria[4429]; Bacteroidetes[379]; Flavobacteriia[129]; Flavobacteriales[126]; Flavobacteriaceae[118]; Zobellia[1]; Zobellia galactanivorans[1]	5.52	42.8	4732	107	19.3841	2.2612		4	1	2	2	2	7	1	1	1	6	1	1	0	0	4	0	8	1	6	0	0	5	6	0	2	0	0	0	1	2	1	0	0	4	4	5	2	0	0
Algoriphagus sp. PR1	Marine Sediment	Bacteroidetes	Bacteria[4468]; Bacteroidetes[392]; Cytophagia[57]; Cytophagales[57]; Cyclobacteriaceae[15]; Algoriphagus[5]	4.79	38.7	3936	131	27.3486	3.32825		4	1	5	1	1	9	2	1	2	6	2	1	0	0	1	0	10	1	8	1	0	3	11	0	7	0	0	0	2	1	4	0	0	1	11	12	1	0	0
Formosa agariphila KMM3901	Seawater offshore of Kochi, India	Bacteroidetes	Bacteria; Bacteroidetes; Flavobacteriia; Flavobacteriales; Flavobacteriaceae; Formosa; Formosa agariphila; Formosa agariphila KMM 3901	4.23	33.5	3570	94	22.2222	2.63305		5	1	1	2	1	5	1	2	1	9	1	1	0	0	2	0	7	1	2	0	0	4	3	0	2	0	2	0	0	1	1	1	0	1	2	9	0	0	1
Joostella marina DSM19592	Coastal seawater in the East Sea of Korea, at a depth of 100 m	Bacteroidetes	Bacteria; Bacteroidetes; Flavobacteriia; Flavobacteriales; Flavobacteriaceae; Joostella; marina	4.51	33.6	3944	95	21.0643	2.40872		3	1	4	1	2	8	2	3	1	5	1	1	0	0	3	0	7	1	2	0	0	4	12	0	3	0	0	0	1	2	2	0	0	1	4	6	1	1	1
Maribacter sp. HTCC2170	Coastal area of Newport Oregon at a depth of 10m	Bacteroidetes	Bacteria[4468]; Bacteroidetes[392]; Flavobacteriia[137]; Flavobacteriales[133]; Flavobacteriaceae[123]; Maribacter[2]	3.87	37	3411	101	26.0982	2.96101		4	1	4	1	2	8	1	2	1	7	1	1	0	0	3	0	6	1	10	0	0	4	5	0	2	0	0	0	1	2	2	1	0	0	5	6	1	2	1
Aquimarina latercula DSM2041	Seawater aquarium outflow	Bacteroidetes	Bacteria; Bacteroidetes; Flavobacteriia; Flavobacteriales; Flavobacteriaceae; Aquimarina; latercula	6.25	32.2	5543	125	20	2.2551		3	1	7	1	2	14	4	2	0	7	2	1	0	0	3	0	7	1	4	0	0	4	7	0	6	0	0	1	0	4	1	0	0	1	5	6	2	0	1
Cellulophaga algicola DSM14237	Surfaces of algal species from the Eastern Antarctic coastal zone	Bacteroidetes	Bacteria; Bacteroidetes; Flavobacteriia; Flavobacteriales; Flavobacteriaceae; Cellulophaga; algicola	4.89	33.8	4282	97	19.8364	2.2653		3	1	5	1	2	8	1	2	1	7	1	2	0	0	4	0	6	0	7	0	0	4	4	0	2	0	0	0	1	2	1	0	0	3	5	6	0	0	1
Cellulophaga lytica DSM7489	Beach mud; Limon, Costa Rica	Bacteroidetes	Bacteria; Bacteroidetes; Flavobacteriia; Flavobacteriales; Flavobacteriaceae; Cellulophaga; lytica	3.77	32.1	3303	87	23.0769	2.63397		3	1	5	1	2	5	1	1	1	6	1	2	0	0	3	1	7	0	3	0	0	4	5	0	1	0	0	0	1	2	0	0	0	3	4	7	0	1	1
Croceibacter atlanticus HTCC2559	Sargasso Sea at a depth of 250meters,Bermuda Atlantic Time Series station in the Western Sargasso Sea	Bacteroidetes	Bacteria[4467]; Bacteroidetes[392]; Flavobacteriia[137]; Flavobacteriales[133]; Flavobacteriaceae[123]; Croceibacter[1]; Croceibacter atlanticus[1]	2.95	33.9	2702	94	31.8644	3.4789		2	1	4	1	2	5	1	1	0	8	1	1	0	0	2	0	5	1	3	0	0	4	3	0	3	0	1	0	0	2	1	0	0	2	5	6	0	0	1
Cytophaga hutchinsonii ATCC33406	Marine	Bacteroidetes	Bacteria[4469]; Bacteroidetes[392]; Cytophagia[57]; Cytophagales[57]; Cytophagaceae[35]; Cytophaga[4]; Cytophaga hutchinsonii[1]	4.43	38.8	3785	77	17.3815	2.03435		3	2	4	1	1	5	2	1	2	3	2	1	0	0	4	0	3	2	2	3	0	4	0	0	3	0	0	0	1	0	0	1	0	1	0	3	3	1	0
Dokdonia donghaensis MED134	Coast of Catalonia at the Blanes Bay Microbial Observatory	Bacteroidetes	Bacteria[4467]; Bacteroidetes[392]; Flavobacteriia[137]; Flavobacteriales[133]; Flavobacteriaceae[123]; Dokdonia[2]; Dokdonia donghaensis[1]	3.32	38.2	2852	111	33.4337	3.89201		4	1	5	1	2	6	1	1	0	6	1	1	0	0	2	1	6	1	8	0	0	4	6	0	5	0	0	0	0	2	1	0	0	5	7	6	3	0	1
Flavobacteria bacterium BAL38	4m depth of Baltic proper	Bacteroidetes	Bacteria[4467]; Bacteroidetes[392]; Flavobacteriia[137]; Flavobacteriales[133]; unclassified Flavobacteriales[5]; unclassified Flavobacteriales (miscellaneous)[3]; Flavobacteria bacterium BAL38[1]	2.81	31.4	2612	76	27.0463	2.90965		2	1	2	1	1	4	2	1	1	5	2	2	0	0	2	0	5	1	3	0	0	4	5	0	4	0	1	0	0	0	0	2	0	0	3	4	1	0	1
Flavobacteria bacterium BBFL7	Marine	Bacteroidetes	Bacteria[4467]; Bacteroidetes[392]; Flavobacteriia[137]; unclassified Flavobacteriia[4]; Flavobacteria bacterium BBFL7[1]	3.1	34.9	2592	76	24.5161	2.9321		3	1	3	1	2	5	2	1	0	6	1	1	0	0	5	0	7	0	2	0	0	4	3	0	4	0	0	0	0	1	0	0	0	3	3	5	0	0	1
Flavobacterium frigoris PS1	Antarctica, McMurdo Sound	Bacteroidetes	Bacteria; Bacteroidetes; Flavobacteriia; Flavobacteriales; Flavobacteriaceae; Flavobacterium; frigoris	3.93	34.4	3590	95	24.173	2.64624		3	1	7	1	1	6	3	1	1	5	2	3	1	0	1	0	7	1	4	0	0	4	9	0	3	0	0	0	0	1	0	1	0	2	3	6	0	0	1
Flavobacteriales bacterium ALC-1	Algicidal,Marine	Bacteroidetes	Bacteria[4469]; Bacteroidetes[392]; Flavobacteriia[137]; Flavobacteriales[133]; unclassified Flavobacteriales[5]; unclassified Flavobacteriales (miscellaneous)[3]; Flavobacteriales bacterium ALC-1[1]	3.83	32.4	3445	123	32.1149	3.57039		3	1	5	1	1	14	3	2	0	8	1	2	0	0	3	0	10	1	7	0	0	4	6	0	5	0	1	1	0	2	1	0	0	3	5	8	0	0	1
Kordia algicida OT-1	1m depth at Masan Bay in South Sea Korea	Bacteroidetes	Bacteria[4469]; Bacteroidetes[392]; Flavobacteriia[137]; Flavobacteriales[133]; Flavobacteriaceae[123]; Kordia[1]; Kordia algicida[1]	5.03	34.3	4514	123	24.4533	2.72486		2	2	5	1	1	8	3	2	1	9	1	2	0	0	2	0	7	1	5	0	0	4	9	0	11	0	0	0	0	5	0	0	0	2	4	6	0	0	2
Polaribacter irgensii 23-P	Surface water from the Penola Strait Antarctica	Bacteroidetes	Bacteria[4467]; Bacteroidetes[392]; Flavobacteriia[137]; Flavobacteriales[133]; Flavobacteriaceae[123]; Polaribacter[5]; Polaribacter irgensii[1]	2.76	34.5	2557	80	28.9855	3.12867		4	1	4	1	1	7	1	1	0	6	1	1	0	0	1	0	7	1	4	0	0	4	6	0	2	0	0	0	0	1	0	0	0	1	4	4	2	0	1
Polaribacter sp. MED152	NW Mediterranean Sea from a sample taken at a depth of 1m	Bacteroidetes	Bacteria[4468]; Bacteroidetes[392]; Flavobacteriia[137]; Flavobacteriales[133]; Flavobacteriaceae[123]; Polaribacter[5]	2.96	30.6	2635	87	29.3919	3.30171		6	1	4	1	1	6	1	1	0	7	1	1	0	0	2	1	7	1	4	0	0	4	3	0	1	0	0	0	0	1	0	0	0	3	4	7	2	0	1
Robiginitalea biformata HTCC2501	Seawater taken at a depth of 10m from the Sargasso Sea	Bacteroidetes	Bacteria[4469]; Bacteroidetes[392]; Flavobacteriia[137]; Flavobacteriales[133]; Flavobacteriaceae[123]; Robiginitalea[1]; Robiginitalea biformata[1]	3.53	55.3	3209	109	30.8782	3.3967		3	1	6	1	2	5	2	1	1	8	1	1	0	0	3	0	6	1	6	0	0	4	6	0	2	0	0	0	1	3	2	0	0	3	7	10	1	0	0
Psychroflexus torquis ATCC700755	Prydz Bay, Antarctica from a sea-ice algal assemblage	Bacteroidetes	Bacteria[4467]; Bacteroidetes[392]; Flavobacteriia[137]; Flavobacteriales[133]; Flavobacteriaceae[123]; Psychroflexus[3]; Psychroflexus torquis[1]	4.32	34.5	3526	124	28.7037	3.51673		4	1	3	1	2	10	4	1	0	8	1	2	0	0	2	0	9	2	4	0	0	5	12	0	6	0	1	0	0	1	0	0	0	0	6	5	4	0	1
Olleya marilimosa CAM030	Southern Ocean	Bacteroidetes	Bacteria; Bacteroidetes; Flavobacteriia; Flavobacteriales; Flavobacteriaceae; Olleya; marilimosa	3.34	31.8	3051	80	23.9521	2.62209		2	1	4	1	2	5	1	3	0	6	1	2	0	0	3	1	6	1	2	0	0	4	4	0	4	0	1	0	0	2	0	0	0	1	3	4	0	0	1
Gillisia limnaea DSM15749	Microbial mats in Lake Fryxell, McMurdo Dry Valleys, Antarctica	Bacteroidetes	Bacteria; Bacteroidetes; Flavobacteriia; Flavobacteriales; Flavobacteriaceae; Gillisia; limnaea	3.97	37.6	3569	111	27.9597	3.11011		4	1	8	1	2	9	1	1	0	7	1	2	0	0	2	0	6	0	5	0	0	4	11	0	3	0	0	2	1	1	1	0	0	3	7	7	0	1	1
Psychroflexus gondwanensis ACAM44	Antarctica, Vesthold Hills	Bacteroidetes	Bacteria; Bacteroidetes; Flavobacteriia; Flavobacteriales; Flavobacteriaceae; Psychroflexus; gondwanensis	3.31	35.8	2957	97	29.3051	3.28035		3	1	3	1	2	8	2	1	1	6	1	2	0	0	2	0	7	2	6	0	0	4	9	0	3	0	1	0	0	1	0	0	0	0	6	5	1	0	1
Janibacter sp. HTCC2649	Sargasso Sea, Atlantic Ocean, BATS at a depth of 10m	Actinobacteria	Bacteria[4468]; Actinobacteria[742]; Actinobacteria[742]; Actinobacteridae[687]; Actinomycetales[656]; Micrococcineae[148]; Intrasporangiaceae[15]; Janibacter[7]	4.24	68.4	4100	69	16.2736	1.68293		4	4	2	1	2	0	4	1	0	4	2	0	2	1	1	1	3	0	2	2	0	1	3	0	7	0	1	0	2	0	1	0	0	1	1	0	0	0	1
Saccharomonospora marina XMU15	Zhaoan Bay, East China Sea	Actinobacteria	Bacteria[4468]; Actinobacteria[742]; Actinobacteria[742]; Actinobacteridae[687]; Actinomycetales[656]; Pseudonocardineae[47]; Pseudonocardiaceae[47]; Saccharomonospora[10]; Saccharomonospora marina[1]	5.97	68.9	5635	98	16.4154	1.73913		6	1	3	3	3	0	7	1	1	3	3	1	2	0	3	2	4	2	4	2	2	3	10	0	7	1	5	0	1	2	0	0	0	0	1	1	0	1	0
Ahrensia sp. R2A130	8 Km west of the mouth of Yaquina Bay	Alphaproteobacteria	Bacteria[4468]; Proteobacteria[1799]; Alphaproteobacteria[533]; Rhodobacterales[115]; Rhodobacteraceae[94]; Ahrensia[2]	3.73	56.9	3624	62	16.622	1.71082		5	1	3	1	1	1	5	1	1	5	2	2	2	1	3	1	1	1	1	2	1	2	1	2	1	3	0	0	0	2	2	0	1	0	0	0	0	2	0
Alpha proteobacterium BAL199	3m depth of Baltic proper	Alphaproteobacteria	Bacteria[4467]; Proteobacteria[1799]; Alphaproteobacteria[533]; unclassified Alphaproteobacteria[29]; unclassified Alphaproteobacteria (miscellaneous)[17]; alpha proteobacterium BAL199[1]	6.1	65	6128	82	13.4426	1.33812		8	1	3	1	1	2	6	1	3	4	0	0	2	2	4	3	1	2	8	2	0	0	1	5	0	2	2	2	0	0	1	0	1	2	1	0	2	2	0
Aurantimonas manganoxydans SI85-9A1	120 M depth of a Saanich Inlet a seasonally anoxic fjord in British Columbia in Canada	Alphaproteobacteria	Bacteria[4467]; Proteobacteria[1799]; Alphaproteobacteria[533]; Rhizobiales[180]; Aurantimonadaceae[6]; Aurantimonas[3]; Aurantimonas manganoxydans[1]	4.33	66.7	3650	66	15.2425	1.80822		4	1	3	3	1	1	4	2	2	3	2	2	2	2	2	1	1	2	4	1	1	2	1	3	1	5	2	0	1	0	0	0	0	1	0	0	0	0	0
Brevundimonas sp. BAL3	4m depth in the Baltic Sea	Alphaproteobacteria	Bacteria[4468]; Proteobacteria[1799]; Alphaproteobacteria[533]; Caulobacterales[13]; Caulobacteraceae[13]; Brevundimonas[5]	3.65	67.4	3470	90	24.6575	2.59366		3	2	5	1	1	2	4	2	1	6	2	2	2	2	4	3	1	1	1	1	2	1	7	0	3	0	1	2	0	1	1	2	0	0	2	7	0	1	0
Celeribacter baekdonensis B30	Sedimnet, Arctic Ocean	Alphaproteobacteria	Bacteria[4468]; Proteobacteria[1799]; Alphaproteobacteria[533]; Rhodobacterales[115]; Rhodobacteraceae[94]; Celeribacter[1]; Celeribacter baekdonensis[1]	4.33	58.3	4198	61	14.0878	1.45307		4	1	3	2	1	1	3	2	1	4	2	2	2	1	4	1	1	1	1	2	1	0	0	2	1	2	2	1	1	0	2	2	1	1	0	0	1	0	0
Fulvimarina pelagi HTCC2506	Seawater collected from a depth of 10m at the Bermuda Atlantic Time Series station in the Sargasso Sea	Alphaproteobacteria	Bacteria[4467]; Proteobacteria[1799]; Alphaproteobacteria[533]; Rhizobiales[180]; Aurantimonadaceae[6]; Fulvimarina[1]; Fulvimarina pelagi[1]	3.81	61.2	3754	52	13.6483	1.38519		4	2	2	2	1	1	4	1	2	3	1	2	2	2	1	2	1	2	1	1	1	0	0	2	1	2	1	0	1	0	0	0	0	1	0	0	0	1	0
Hoeflea phototrophica DFL-43	Host, Marine Toxic dinoflagellate Prorocentrum lima	Alphaproteobacteria	Bacteria[4467]; Proteobacteria[1799]; Alphaproteobacteria[533]; Rhizobiales[180]; Phyllobacteriaceae[21]; Hoeflea[2]; Hoeflea phototrophica[1]	4.46	59.8	4357	52	11.6592	1.19348		9	1	0	2	2	1	3	0	2	0	2	2	2	2	1	2	1	1	2	2	0	0	2	2	1	1	1	1	0	0	1	0	1	0	0	0	0	1	0
Hyphomonas neptunium ATCC15444	Seawater	Alphaproteobacteria	Bacteria[4467]; Proteobacteria[1799]; Alphaproteobacteria[533]; Rhodobacterales[115]; Hyphomonadaceae[18]; Hyphomonas[8]; Hyphomonas neptunium[1]	3.71	61.9	3505	78	21.0243	2.22539		3	1	2	1	2	2	5	2	1	6	1	1	3	2	4	2	2	1	1	2	1	2	7	3	1	2	1	1	1	0	1	0	0	1	0	3	1	0	0
Labrenzia alexandrii DFL-11	Host, Marine toxic dinoflagellates Alexandrium ostenfeldii and Prorocentrum lima	Alphaproteobacteria	Bacteria[4467]; Proteobacteria[1799]; Alphaproteobacteria[533]; Rhodobacterales[115]; Rhodobacteraceae[94]; Labrenzia[3]; Labrenzia alexandrii[1]	5.5	56.4	5385	83	15.0909	1.54132		7	1	3	2	4	1	5	2	2	5	1	2	2	2	3	2	2	1	2	2	1	2	1	2	1	5	0	2	0	0	1	0	0	1	0	0	0	1	0
Magnetococcus marinus MC-1	Water from the Pettaquamscutt Estuary in Rhode Island	Alphaproteobacteria	Bacteria[4467]; Proteobacteria[1799]; Alphaproteobacteria[533]; Magnetococcales[1]; Magnetococcaceae[1]; Magnetococcus[1	4.72	54.2	3716	75	15.8898	2.0183		2	1	4	1	1	1	4	1	8	5	6	1	1	2	8	3	2	1	2	1	1	0	1	2	0	0	0	0	0	8	0	3	0	0	1	0	0	0	0
Nitrobacter sp. Nb-311A	Luanda, Angola, near shore, Surface water in the Eastern Atlantic Ocean	Alphaproteobacteria	Bacteria[4468]; Proteobacteria[1799]; Alphaproteobacteria[533]; Rhizobiales[180]; Bradyrhizobiaceae[23]; Nitrobacter[3]	4.11	60.4	4256	62	15.0852	1.45677		2	1	3	1	2	1	4	1	2	4	2	2	2	2	4	2	0	1	2	1	1	1	1	0	1	3	0	2	0	0	0	0	0	0	0	0	0	0	0
Oceanicaulis alexandrii HTCC2633	Seawater collected from 10m depth at the Bermuda Atlantic Time Series station in the Sargasso Sea	Alphaproteobacteria	Bacteria[4468]; Proteobacteria[1799]; Alphaproteobacteria[533]; Rhodobacterales[115]; Hyphomonadaceae[18]; Oceanicaulis[2]	3.17	63.6	3029	73	23.0284	2.41004		4	1	1	1	1	2	4	1	4	5	1	1	2	1	3	3	1	1	0	1	1	0	9	2	0	1	3	1	0	0	2	0	0	1	3	5	2	0	0
Parvularcula bermudensis HTCC2503	Seawater collected from a depth of 10m at the Bermuda Atlantic Time Series station in the Sargasso Sea	Alphaproteobacteria	Bacteria[4467]; Proteobacteria[1799]; Alphaproteobacteria[533]; Parvularculales[2]; Parvularculaceae[2]; Parvularcula[2]; Parvularcula bermudensis[1]	2.9	60.7	2687	43	14.8276	1.6003		2	1	1	1	1	1	3	1	2	3	0	1	2	1	1	1	1	1	0	1	0	0	4	1	1	2	1	1	0	0	1	0	0	1	1	0	0	0	0
Pseudovibrio sp. JE062	From the sponge Mycale laxissima collected in the Florida Keys at a water depth of 20 meters	Alphaproteobacteria	Bacteria[4468]; Proteobacteria[1799]; Alphaproteobacteria[533]; Rhodobacterales[115]; Rhodobacteraceae[94]; Pseudovibrio[1]	5.73	52.5	5225	80	13.9616	1.5311		5	1	5	1	3	2	2	1	2	6	1	1	2	2	3	0	1	1	3	1	1	1	3	2	2	3	0	1	0	0	2	3	0	2	0	0	1	1	0
Stappia aggregata IAM12614	Marine	Alphaproteobacteria	Bacteria[4469]; Proteobacteria[1799]; Alphaproteobacteria[533]; Rhodobacterales[115]; Rhodobacteraceae[94]; Labrenzia[3]; Labrenzia aggregata[1]	6.56	59.4	6314	70	10.6707	1.10865		9	2	3	3	3	1	4	1	3	2	1	3	2	1	2	1	1	1	3	2	1	1	0	5	1	2	0	1	0	0	1	0	0	0	0	0	1	0	0
Thalassospira xiamenensis DSM17429	Surface water sample, waste-oil pool storage dock, China	Alphaproteobacteria	Bacteria[4468]; Proteobacteria[1799]; Alphaproteobacteria[533]; Rhodospirillales[69]; Rhodospirillaceae[35]; Thalassospira[6]; Thalassospira xiamenensis[1]	4.71	54.6	4343	63	13.3758	1.45061		4	2	2	1	1	3	3	1	1	6	2	1	2	0	6	1	1	1	1	2	0	1	0	2	1	2	1	2	0	1	1	3	1	2	0	0	0	1	0
Citreicella sp. SE45	Host, Spartina alterniflora (smooth cordgrass) detritus collected from the southeastern US salt marshes off Skidaway Island, GA	Alphaproteobacteria-Roseobacter Clade	Bacteria[4468]; Proteobacteria[1799]; Alphaproteobacteria[533]; Rhodobacterales[115]; Rhodobacteraceae[94]; Citreicella[2]	5.52	67.5	5427	83	15.0362	1.52939		4	1	3	1	2	1	8	1	1	2	2	2	3	2	5	1	1	1	5	2	1	2	0	2	4	2	3	2	1	0	2	0	1	0	1	0	1	3	0
Dinoroseobacter shibae DFL12	Marine dinoflagellates from the Bay of Tokyo	Alphaproteobacteria-Roseobacter Clade	Bacteria[4467]; Proteobacteria[1799]; Alphaproteobacteria[533]; Rhodobacterales[115]; Rhodobacteraceae[94]; Dinoroseobacter[1]; Dinoroseobacter shibae[1]	4.42	65.5	4192	58	13.1222	1.38359		2	1	3	2	1	1	3	1	1	3	1	2	2	1	4	1	1	1	0	2	1	2	0	2	2	2	1	2	1	1	1	0	1	1	0	0	1	1	0
Jannaschia sp. CCS1	Isolated from Pacific coastal seawater, Bodega Head, CA	Alphaproteobacteria-Roseobacter Clade	Bacteria[4468]; Proteobacteria[1799]; Alphaproteobacteria[533]; Rhodobacterales[115]; Rhodobacteraceae[94]; Jannaschia[1]	4.4	62.2	4283	70	15.9091	1.63437		9	1	3	1	1	1	5	1	1	3	2	2	2	1	2	1	1	1	5	2	1	3	0	2	0	2	1	2	1	0	2	0	2	1	1	0	0	1	0
Loktanella vestfoldensis SKA53	Seawater taken at a depth of 2-5m from the North Atlantic Ocean	Alphaproteobacteria-Roseobacter Clade	Bacteria[4467]; Proteobacteria[1799]; Alphaproteobacteria[533]; Rhodobacterales[115]; Rhodobacteraceae[94]; Loktanella[3]; Loktanella vestfoldensis[1]	3.07	60	3068	42	13.6808	1.36897		3	1	3	1	1	1	2	1	1	1	1	2	2	2	2	1	0	1	0	1	0	2	1	2	1	1	1	0	1	0	0	0	1	0	0	0	1	0	0
Maritimibacter alkaliphilus HTCC2654	Sargasso Sea at the BATS station at a depth of 10m	Alphaproteobacteria-Roseobacter Clade	Bacteria[4467]; Proteobacteria[1799]; Alphaproteobacteria[533]; Rhodobacterales[115]; Rhodobacteraceae[94]; Maritimibacter[2]; Maritimibacter alkaliphilus[1]	4.54	64.1	4712	79	17.4009	1.67657		5	1	3	1	1	1	5	2	2	7	2	2	2	1	1	1	1	1	1	2	1	2	5	2	0	2	6	1	0	0	2	0	1	1	2	0	0	1	0
Oceanibulbus indolifex HEL-45	10m depth at 3 km off the coast of Helgoland in the North Sea	Alphaproteobacteria-Roseobacter Clade	Bacteria[4467]; Proteobacteria[1799]; Alphaproteobacteria[533]; Rhodobacterales[115]; Rhodobacteraceae[94]; Oceanibulbus[1]; Oceanibulbus indolifex[1]	4.11	59.5	4153	62	15.0852	1.4929		4	1	3	1	1	1	3	2	1	2	2	2	2	2	3	1	1	2	2	1	0	1	0	2	1	2	1	2	1	0	2	0	1	1	0	0	1	1	0
Oceanicola batsensis HTCC2597	Seawater collected from a depth of 10m at the Bermuda Atlantic Time Series station in the Sargasso Sea	Alphaproteobacteria-Roseobacter Clade	Bacteria[4467]; Proteobacteria[1799]; Alphaproteobacteria[533]; Rhodobacterales[115]; Rhodobacteraceae[94]; Oceanicola[3]; Oceanicola batsensis[1]	4.44	66.1	4212	59	13.2883	1.40076		5	1	3	1	1	1	3	3	1	4	2	2	2	2	3	1	1	1	1	1	0	2	0	2	0	2	1	1	1	0	2	0	1	1	0	0	4	0	0
Oceanicola granulosus HTCC2516	Seawater collected from a depth of 10m at the Bermuda Atlantic Time Series station in the Sargasso Sea	Alphaproteobacteria-Roseobacter Clade	Bacteria[4469]; Proteobacteria[1799]; Alphaproteobacteria[533]; Rhodobacterales[115]; Rhodobacteraceae[94]; Oceanicola[3]; Oceanicola granulosus[1]	4.05	70.4	3792	53	13.0864	1.39768		8	2	3	1	1	1	3	1	1	2	3	2	2	1	1	1	1	1	0	1	0	2	0	2	0	2	1	0	1	0	0	0	1	0	0	0	0	1	0
Oceaniovalibus guishaninsula JLT2003	Seawater collected from Guishan Island, Taiwan	Alphaproteobacteria-Roseobacter Clade	Bacteria[4468]; Proteobacteria[1799]; Alphaproteobacteria[533]; Rhodobacterales[115]; Rhodobacteraceae[94]; Oceaniovalibus[1]; Oceaniovalibus guishaninsula[1]	2.9	67.3	2840	50	17.2414	1.76056		4	0	3	1	2	1	2	2	1	2	1	2	1	2	2	1	2	1	1	1	0	3	0	2	0	2	1	0	1	0	1	0	1	1	0	0	0	0	0
Octadecabacter arcticus 238	350km offshore off Deadhors, Alaska	Alphaproteobacteria-Roseobacter Clade	Bacteria[4468]; Proteobacteria[1799]; Alphaproteobacteria[533]; Rhodobacterales[115]; Rhodobacteraceae[94]; Octadecabacter[2]; Octadecabacter arcticus[1]	5.48	55.2	4683	62	11.3139	1.32394		6	1	3	1	1	2	2	1	1	3	2	1	2	2	2	5	1	1	2	2	0	2	1	2	0	2	2	0	1	0	1	0	1	0	0	0	0	0	1
Phaeobacter gallaeciensis 2.10	Host, Surface of the marine algae Ulva lactuca in Australia	Alphaproteobacteria-Roseobacter Clade	Bacteria[4467]; Proteobacteria[1799]; Alphaproteobacteria[533]; Rhodobacterales[115]; Rhodobacteraceae[94]; Phaeobacter[6]; Phaeobacter gallaeciensis[1]	4.16	59.8	3723	63	15.1442	1.69218		8	1	3	1	1	1	5	1	1	3	1	2	2	2	3	1	1	1	2	1	0	1	0	2	0	2	1	0	1	0	2	0	1	1	0	0	1	1	0
Phaeobacter gallaeciensis DSM17395	Seawater from larval cultures of the scallop Pecten maximus, in A Coruna, Galicia, Spain	Alphaproteobacteria-Roseobacter Clade	Bacteria[4467]; Proteobacteria[1799]; Alphaproteobacteria[533]; Rhodobacterales[115]; Rhodobacteraceae[94]; Phaeobacter[6]; Phaeobacter gallaeciensis[1]	4.23	59.8	3875	70	16.5485	1.80645		8	1	3	1	1	1	5	1	1	3	1	2	2	2	3	1	1	1	2	1	0	2	0	2	0	2	1	0	1	0	4	0	1	1	0	0	1	1	0
Ruegeria sp. KLH11	Host-associated, the sponge Mycale laxissima at a depth of 20 meters in Key Largo, Florida, USA.	Alphaproteobacteria-Roseobacter Clade	Bacteria[4467]; Proteobacteria[1799]; Alphaproteobacteria[533]; Rhodobacterales[115]; Rhodobacteraceae[94]; unclassified Rhodobacteraceae[3]; Rhodobacteraceae bacterium KLH11[1]	4.49	57.7	4274	60	13.363	1.40384		5	1	3	1	2	1	5	1	1	3	2	2	2	2	4	1	1	1	2	1	1	1	0	2	0	2	1	1	1	0	1	0	1	0	0	0	1	2	0
Rhodobacterales bacterium HTCC2083	Coastal region near Newport Oregon at a depth of 10m	Alphaproteobacteria-Roseobacter Clade	Bacteria[4467]; Proteobacteria[1799]; Alphaproteobacteria[533]; Rhodobacterales[115]; Rhodobacteraceae[94]; unclassified Rhodobacteraceae[3]; Rhodobacteraceae bacterium HTCC2083[1]	4.02	53.3	4179	55	13.6816	1.3161		6	1	3	1	1	1	3	1	1	2	1	2	2	2	4	1	1	1	0	1	1	2	0	2	0	2	1	1	1	0	2	0	1	0	0	0	1	2	0
Rhodobacterales bacterium HTCC2150	Surface waters of Coastal Pacific Ocean Newport Oregon	Alphaproteobacteria-Roseobacter Clade	Bacteria[4467]; Proteobacteria[1799]; Alphaproteobacteria[533]; Rhodobacterales[115]; Rhodobacteraceae[94]; unclassified Rhodobacteraceae[3]; Rhodobacteraceae bacterium HTCC2150[1]	3.58	49.1	3667	52	14.5251	1.41805		8	1	3	1	1	1	3	1	1	2	2	2	2	1	2	1	1	1	1	1	1	2	0	2	0	2	1	1	1	0	2	0	1	0	0	0	0	0	0
Rhodobacterales bacterium HTCC2255	Coastal Pacific Ocean Newport Oregon at a depth of 10 meters	Alphaproteobacteria-Roseobacter Clade	Bacteria[4467]; Proteobacteria[1799]; Alphaproteobacteria[533]; Rhodobacterales[115]; unclassified Rhodobacterales[3]; Rhodobacterales bacterium HTCC2255[1]	2.3	17.5	2240	39	16.9565	1.74107		5	1	2	1	1	1	1	1	1	2	1	2	2	1	2	1	1	1	0	1	0	1	0	4	0	2	1	0	0	0	1	0	0	0	0	0	1	0	0
Rhodobacterales bacterium Y4I	Coastal seawater near St Mary's Georgia	Alphaproteobacteria-Roseobacter Clade	Bacteria[4467]; Proteobacteria[1799]; Alphaproteobacteria[533]; Rhodobacterales[115]; unclassified Rhodobacterales[3]; Rhodobacterales bacterium Y4I[1]	4.34	64.4	4133	73	16.8203	1.76627		4	1	3	3	2	1	7	1	2	5	2	2	2	2	3	1	1	1	2	1	1	2	0	2	1	2	1	1	1	0	1	0	1	1	0	0	2	2	0
Roseibium sp. TrichSKD4	Host-associated, Trichodesmium colonies	Alphaproteobacteria-Roseobacter Clade	Bacteria[4468]; Proteobacteria[1799]; Alphaproteobacteria[533]; Rhodobacterales[115]; Rhodobacteraceae[94]; Roseibium[1]	5.7	53.9	6118	79	13.8596	1.29127		9	1	4	1	4	1	5	1	3	4	1	2	2	1	4	2	1	1	0	2	1	2	2	2	3	3	1	0	0	0	2	0	0	1	0	0	0	1	0
Roseobacter denitrificans OCh114	Host-associated,seaweed, Enteromorpha linza	Alphaproteobacteria-Roseobacter Clade	Bacteria[4467]; Proteobacteria[1799]; Alphaproteobacteria[533]; Rhodobacterales[115]; Rhodobacteraceae[94]; Roseobacter[3]; Roseobacter denitrificans[1]	4.33	58.9	4129	58	13.3949	1.4047		5	1	3	1	1	1	6	1	1	2	1	2	2	1	3	1	2	1	0	2	0	2	0	2	1	2	2	1	1	0	1	0	1	1	0	0	1	0	0
Roseobacter litoralis Och149	Host-associated, seaweed	Alphaproteobacteria-Roseobacter Clade	Bacteria[4467]; Proteobacteria[1799]; Alphaproteobacteria[533]; Rhodobacterales[115]; Rhodobacteraceae[94]; Roseobacter[3]; Roseobacter litoralis[1]	4.75	57.2	4537	57	12	1.25634		4	1	3	1	1	1	3	2	0	4	1	2	2	2	2	1	1	1	2	2	0	2	0	1	1	2	1	0	1	0	1	0	1	1	0	0	1	1	0
Roseobacter sp. AzwK-3b	Elkhorn Slough an estuary of Monterey Bay	Alphaproteobacteria-Roseobacter Clade	Bacteria[4468]; Proteobacteria[1799]; Alphaproteobacteria[533]; Rhodobacterales[115]; Rhodobacteraceae[94]; Roseobacter[3]	4.18	61.8	4145	61	14.5933	1.47165		3	1	3	1	0	1	4	5	2	2	1	1	2	2	3	1	2	2	2	2	1	4	0	2	1	2	1	2	1	0	1	0	1	0	0	0	0	1	0
Roseobacter sp. CCS2	Near Bodega Head park, California, USA	Alphaproteobacteria-Roseobacter Clade	Bacteria[4468]; Proteobacteria[1799]; Alphaproteobacteria[533]; Rhodobacterales[115]; Rhodobacteraceae[94]; Roseobacter[3]	3.5	55.5	3660	51	14.5714	1.39344		3	1	3	1	1	1	2	1	2	1	1	2	2	2	2	1	1	1	2	2	0	1	0	2	1	1	1	1	1	0	2	0	1	1	0	0	0	0	0
Sulfitobacter sp. GAI101	Coastal seawater collected off Georgia in December 1997	Alphaproteobacteria-Roseobacter Clade	Bacteria[4468]; Proteobacteria[1799]; Alphaproteobacteria[533]; Rhodobacterales[115]; Rhodobacteraceae[94]; Roseobacter[3]	4.53	58.7	4203	71	15.6733	1.68927		6	1	3	2	1	1	5	1	1	4	3	2	2	2	4	1	1	2	3	2	2	2	1	2	0	2	1	0	1	0	0	0	2	2	0	0	1	2	0
Roseobacter sp. MED193	Northwest Mediterranean Sea at a depth of 1m	Alphaproteobacteria-Roseobacter Clade	Bacteria[4468]; Proteobacteria[1799]; Alphaproteobacteria[533]; Rhodobacterales[115]; Rhodobacteraceae[94]; Roseobacter[3]	4.67	57.5	4535	61	13.0621	1.34509		4	1	3	2	3	1	5	2	2	3	1	2	2	2	2	3	1	1	2	1	0	2	0	2	0	2	1	1	1	0	1	1	1	0	0	0	1	0	0
Roseobacter sp. SK209-2-6	2500m depth in the Arabian Sea	Alphaproteobacteria-Roseobacter Clade	Bacteria[4468]; Proteobacteria[1799]; Alphaproteobacteria[533]; Rhodobacterales[115]; Rhodobacteraceae[94]; Roseobacter[3]	4.56	57	4537	63	13.8158	1.38858		10	1	3	1	1	1	5	1	2	2	1	2	2	2	3	1	1	1	0	1	0	2	0	2	0	2	1	1	1	0	1	3	1	1	0	0	1	0	0
Roseovarius nubinhibens ISM	Surface waters of the Caribbean Sea	Alphaproteobacteria-Roseobacter Clade	Bacteria[4467]; Proteobacteria[1799]; Alphaproteobacteria[533]; Rhodobacterales[115]; Rhodobacteraceae[94]; Roseovarius[3]; Roseovarius nubinhibens[1]	3.68	63.9	3547	57	15.4891	1.60699		4	1	3	1	1	1	7	2	2	3	1	2	2	2	3	1	1	1	1	1	0	2	0	2	0	2	1	0	1	0	2	0	1	1	0	0	2	0	0
Roseovarius sp. 217	Coastal seawater, station L4, off the coast of Plymouth, UK	Alphaproteobacteria-Roseobacter Clade	Bacteria[4468]; Proteobacteria[1799]; Alphaproteobacteria[533]; Rhodobacterales[115]; Rhodobacteraceae[94]; Roseovarius[3]	4.77	60.8	4772	59	12.369	1.23638		7	1	3	1	1	1	4	2	2	2	1	2	2	2	4	1	1	1	1	1	1	3	0	2	1	2	1	0	1	0	1	0	1	0	0	0	2	0	0
Roseovarius sp. TM1035	Host-associated,Pfiesteria piscicida	Alphaproteobacteria-Roseobacter Clade	Bacteria[4468]; Proteobacteria[1799]; Alphaproteobacteria[533]; Rhodobacterales[115]; Rhodobacteraceae[94]; Roseovarius[3]	4.21	61	4102	62	14.7268	1.51146		7	1	3	2	1	1	4	3	1	2	1	2	2	2	4	1	1	1	0	2	1	2	1	2	1	2	1	2	1	0	1	0	1	0	0	0	1	1	0
Ruegeria pomeroyi DSS-3	Seawater collectecd from Georgia coast	Alphaproteobacteria-Roseobacter Clade	Bacteria[4467]; Proteobacteria[1799]; Alphaproteobacteria[533]; Rhodobacterales[115]; Rhodobacteraceae[94]; Ruegeria[5]; Ruegeria pomeroyi[1]	4.6	64.1	4252	59	12.8261	1.38758		3	1	3	1	1	1	5	1	1	2	3	2	2	1	3	1	1	1	2	1	0	2	0	2	1	2	1	1	1	0	4	0	1	0	0	0	2	0	0
Ruegeria sp. R11	Host-associated,Surface of the macroalgae Delisea pulchra	Alphaproteobacteria-Roseobacter Clade	Bacteria[4468]; Proteobacteria[1799]; Alphaproteobacteria[533]; Rhodobacterales[115]; Rhodobacteraceae[94]; Ruegeria[5]	3.82	60	3656	68	17.801	1.85996		5	1	4	1	2	1	5	1	1	5	1	2	2	2	3	1	1	1	2	1	1	2	0	2	0	2	1	2	1	0	2	0	1	0	0	0	1	2	0
Ruegeria sp. TM1040	Host-associated, isolated from a marine dinoflagellate culture (Pfiesteria piscicida)	Alphaproteobacteria-Roseobacter Clade	Bacteria[4468]; Proteobacteria[1799]; Alphaproteobacteria[533]; Rhodobacterales[115]; Rhodobacteraceae[94]; Ruegeria[5]	4.15	60.1	3864	69	16.6265	1.78571		6	1	3	1	1	1	4	1	2	3	1	2	2	1	4	1	1	1	6	2	0	2	0	2	1	2	1	2	1	0	3	0	1	0	0	0	0	1	0
Ruegeria sp. TW15	Host-associated, tissue homogenate obtained from an ark clam from the South Sea of Korea	Alphaproteobacteria-Roseobacter Clade	Bacteria[4468]; Proteobacteria[1799]; Alphaproteobacteria[533]; Rhodobacterales[115]; Rhodobacteraceae[94]; Ruegeria[5]; Ruegeria sp. TW15[0]	4.49	55.7	4425	66	14.6993	1.49153		6	1	3	1	1	1	5	1	1	1	2	2	2	1	3	1	1	1	2	1	0	2	0	4	0	2	1	1	1	0	3	1	2	0	0	0	1	0	0
Sagittula stellata E-37	Coastal Georgia	Alphaproteobacteria-Roseobacter Clade	Bacteria[4467]; Proteobacteria[1799]; Alphaproteobacteria[533]; Rhodobacterales[115]; Rhodobacteraceae[94]; Sagittula[1]; Sagittula stellata[1]	5.26	65.1	5067	64	12.1673	1.26307		6	2	3	1	2	1	4	1	2	2	2	2	2	1	4	1	1	1	4	1	0	2	0	2	3	2	1	0	1	0	1	0	2	1	0	0	1	0	0
Silicibacter sp. TrichCH4B	Host-associated, isolated from Trichodesmium erythraeum colonies in the Sargasso sea	Alphaproteobacteria-Roseobacter Clade	Bacteria[4467]; Proteobacteria[1799]; Alphaproteobacteria[533]; Rhodobacterales[115]; Rhodobacteraceae[94]; Ruegeria[5]; Silicibacter sp. TrichCH4B[1]	4.69	58.8	4735	75	15.9915	1.58395		6	1	3	1	1	0	4	1	1	5	1	2	2	2	4	1	1	1	9	1	1	2	1	2	2	2	2	1	1	0	1	0	0	0	0	0	0	2	0
Sulfitobacter sp. EE-36	Surface waters of coastal Georgia	Alphaproteobacteria-Roseobacter Clade	Bacteria[4468]; Proteobacteria[1799]; Alphaproteobacteria[533]; Rhodobacterales[115]; Rhodobacteraceae[94]; Sulfitobacter[2]	3.55	60.3	3474	53	14.9296	1.52562		4	1	3	1	2	1	4	1	1	2	1	2	2	1	2	2	1	1	1	1	1	2	0	2	0	2	1	1	1	0	0	0	1	1	0	0	1	0	0
Sulfitobacter sp. NAS-14.1	Surface waters of the North Atlantic Ocean	Alphaproteobacteria-Roseobacter Clade	Bacteria[4468]; Proteobacteria[1799]; Alphaproteobacteria[533]; Rhodobacterales[115]; Rhodobacteraceae[94]; Sulfitobacter[2]	4.01	60	3962	51	12.7182	1.28723		4	1	3	1	2	1	4	3	1	2	1	2	2	1	2	1	1	1	1	1	0	2	0	2	0	2	1	1	1	0	0	0	1	1	0	0	1	0	0
Thalassiobium sp. R2A62	Subsurface water samples from 8 km west of the mouth of Yaquina Bay, Oregon	Alphaproteobacteria-Roseobacter Clade	Bacteria[4467]; Proteobacteria[1799]; Alphaproteobacteria[533]; Rhodobacterales[115]; Rhodobacteraceae[94]; Thalassobium[1]; Thalassiobium sp. R2A62[1]	3.49	55.2	3696	60	17.192	1.62338		6	1	3	1	1	2	2	1	1	3	2	2	2	2	4	1	1	1	2	1	1	2	0	2	1	2	1	2	1	1	1	0	1	0	0	0	0	2	0
Rickettsiales sp. HIMB114	Kaneohe Bay, Oahu, Hawaii	Alphaproteobacteria-SAR11 Clade	Bacteria[4467]; Proteobacteria[1799]; Alphaproteobacteria[533]; SAR11 cluster[6]; alpha proteobacterium HIMB114[1]	1.24	29.6	1321	29	23.3871	2.19531		2	1	0	1	1	1	2	1	1	2	1	0	1	1	1	2	0	1	0	1	1	0	2	2	0	1	0	2	0	0	0	0	0	0	0	0	0	1	0
alpha proteobacterium HIMB59	Kaneohe Bay, Oahu, Hawaii	Alphaproteobacteria-SAR11 Clade	Bacteria[4467]; Proteobacteria[1799]; Alphaproteobacteria[533]; SAR11 cluster[6]; alpha proteobacterium HIMB59[1]	1.41	32.3	1493	34	24.1135	2.27729		5	1	1	1	1	1	1	1	1	1	0	1	2	1	2	2	0	1	0	1	0	0	2	2	0	2	0	0	0	0	2	0	1	0	0	0	0	1	0
Candidatus Pelagibacter sp. HTCC7211	BATS Bermuda-Atlantic-Time-Series study site	Alphaproteobacteria-SAR11 Clade	Bacteria[4468]; Proteobacteria[1799]; Alphaproteobacteria[533]; SAR11 cluster[6]; Candidatus Pelagibacter[2]	1.46	29.1	1447	28	19.1781	1.93504		4	1	0	1	1	1	1	1	1	2	1	0	1	1	1	2	0	1	0	2	1	0	1	1	0	1	0	0	0	0	1	0	0	0	0	0	0	0	1
Candidatus Pelagibacter ubique HTCC1002	10 M depth from Coastal Pacific Ocean, Newport, Oregon	Alphaproteobacteria-SAR11 Clade	Bacteria[4467]; Proteobacteria[1799]; Alphaproteobacteria[533]; SAR11 cluster[6]; Candidatus Pelagibacter[2]; Candidatus Pelagibacter ubique[1]	1.33	29.8	1393	28	21.0526	2.01005		4	1	1	1	1	1	1	1	1	2	2	0	1	1	1	1	0	1	0	1	1	0	1	2	0	1	0	0	0	0	1	0	0	0	0	0	0	0	0
Candidatus Pelagibacter ubique HTCC1062	Coast of Oregon	Alphaproteobacteria-SAR11 Clade	Bacteria[4467]; Proteobacteria[1799]; Alphaproteobacteria[533]; SAR11 cluster[6]; Candidatus Pelagibacter[2]; Candidatus Pelagibacter ubique[1]	1.31	29.7	1354	26	19.8473	1.92024		4	1	0	1	1	1	2	1	1	2	2	0	1	1	1	1	0	1	0	1	1	0	1	0	0	1	0	0	0	0	1	0	0	0	0	0	0	0	0
SAR116 cluster alpha proteobacterium HIMB100	Coastal Hawaii, subtropical Pacific Ocean	Alphaproteobacteria-SAR116 Clade	Bacteria[4468]; Proteobacteria[1799]; Alphaproteobacteria[533]; SAR116 cluster[2]; unclassified SAR116 cluster[1]; SAR116 cluster alpha proteobacterium HIMB100[1]	2.46	50.5	2439	38	15.4472	1.55802		3	1	1	1	1	1	3	1	1	4	1	1	2	1	1	1	1	1	0	0	0	0	0	2	2	2	1	2	0	0	2	0	0	0	0	0	0	1	0
Pacificamonas ﬂava JLT2015	Surface water of Southeastern Pacific	Alphaproteobacteria-Sphingomonadales	Bacteria[4467]; Proteobacteria[1799]; Alphaproteobacteria[533]; Sphingomonadales[66]; Sphingomonadaceae[60]; Pacificamonas	2.91	64.7	2984	79	27.1478	2.64745		6	4	3	1	1	0	1	0	2	1	0	2	1	1	1	0	1	0	5	0	1	2	8	2	0	1	4	2	0	0	1	0	0	0	1	5	0	1	0
Citromicrobium bathyomarinum JL354	Surface water of South China Sea	Alphaproteobacteria-Sphingomonadales	Bacteria[4467]; Proteobacteria[1799]; Alphaproteobacteria[533]; Sphingomonadales[66]; Sphingomonadaceae[60]; Citromicrobium[2]; Citromicrobium bathyomarinum[1]	3.27	65	3235	64	19.5719	1.97836		2	2	5	2	2	3	2	1	1	2	0	1	2	1	1	3	3	1	0	2	1	0	9	0	0	1	2	0	0	0	2	0	0	1	1	1	0	0	0
Citromicrobium sp. JLT1363	Surface water of South China Sea	Alphaproteobacteria-Sphingomonadales	Bacteria[4468]; Proteobacteria[1799]; Alphaproteobacteria[533]; Sphingomonadales[66]; Sphingomonadaceae[60]; Citromicrobium[2]	3.12	64.9	2970	63	20.1923	2.12121		2	2	4	2	2	2	3	2	1	2	0	1	2	1	1	2	3	1	0	2	1	0	9	0	1	1	1	0	0	0	3	0	0	1	2	1	0	0	1
Erythrobacter sp. NAP1	NW Atlantic Ocean	Alphaproteobacteria-Sphingomonadales	Bacteria[4468]; Proteobacteria[1799]; Alphaproteobacteria[533]; Sphingomonadales[66]; Erythrobacteraceae[6]; Erythrobacter[3]	3.27	60.9	3177	63	19.2661	1.983		3	2	4	2	1	3	4	1	1	2	1	0	2	2	2	2	1	2	1	1	1	0	7	2	2	1	1	0	0	0	1	0	0	0	2	3	0	0	0
Erythrobacter sp. SD-21	10m depth at San Diego Bay surface sediments	Alphaproteobacteria-Sphingomonadales	Bacteria[4468]; Proteobacteria[1799]; Alphaproteobacteria[533]; Sphingomonadales[66]; Erythrobacteraceae[6]; Erythrobacter[3]	2.97	62.9	2941	60	20.202	2.04012		3	2	4	2	1	2	2	1	1	2	0	1	2	2	1	2	2	1	0	1	2	0	6	2	1	1	1	2	0	0	1	0	0	1	2	2	0	0	0
Sphingomonas sp. PAMC26605	Host-associated, Arctic lichens (Ochrolechia sp.) on the Svalbard Islands, Norway	Alphaproteobacteria-Sphingomonadales	Bacteria[4468]; Proteobacteria[1799]; Alphaproteobacteria[533]; Sphingomonadales[66]; Sphingomonadaceae[60]; Sphingomonas[22]	4.66	65.9	4347	85	18.2403	1.95537		3	2	3	1	3	2	2	1	1	5	2	2	2	1	2	2	6	1	0	1	1	0	5	3	1	2	2	2	1	2	3	0	0	1	1	6	0	0	0
Sphingomonas sp. SKA58	Seawater taken at a depth of 2-5m from the north Atlantic Ocean	Alphaproteobacteria-Sphingomonadales	Bacteria[4469]; Proteobacteria[1799]; Alphaproteobacteria[533]; Sphingomonadales[66]; Sphingomonadaceae[60]; Sphingomonas[22]; Sphingomonas sp. SKA58[0]	3.95	63.2	3914	67	16.962	1.7118		3	2	2	1	1	1	3	1	1	3	1	1	2	2	3	1	2	1	2	1	2	0	8	1	0	1	1	3	0	0	2	0	0	2	1	4	0	1	0
Sphingopyxis alaskensis RB2256	Resurrection Bay in the Gulf of Alaska	Alphaproteobacteria-Sphingomonadales	Bacteria[4467]; Proteobacteria[1799]; Alphaproteobacteria[533]; Sphingomonadales[66]; Sphingomonadaceae[60]; Sphingopyxis[6]; Sphingopyxis alaskensis[1]	3.37	65.5	3195	74	21.9585	2.31612		2	2	3	1	1	2	3	1	1	6	1	1	3	1	3	1	1	1	2	2	3	1	7	1	2	1	1	2	0	0	3	0	0	0	1	2	0	1	0
Hydrogenivirga sp. 128-5-R1-1	Deep-sea hydrothermal	Aquificae	Bacteria[4468]; Aquificae[14]; Aquificae[14]; Aquificales[14]; Aquificaceae[7]; Hydrogenivirga[1]	3.04	43.8	3808	42	13.8158	1.10294		3	2	1	1	2	1	3	2	2	2	1	1	2	1	2	0	0	4	0	2	2	0	0	0	1	0	0	2	0	0	0	0	0	1	0	0	0	0	0
Aciduliprofundum boonei T469	Hydrothermally heated black smoker wall at the TAG site at the Mid Atlantic Ridge depth 3650m	Archaea-Euryarchaeota	Archaea[269]; Euryarchaeota[200]; Aciduliprofundum[2]; Aciduliprofundum boonei[1]; Aciduliprofundum boonei T469[0]	2.97	39.1	2949	64	21.5488	2.17023		8	0	2	2	0	0	0	0	0	0	6	0	0	0	0	0	0	2	4	6	0	2	6	0	0	0	0	8	0	0	0	0	2	2	0	0	1	0	0
Haloarcula marismortui ATCC43049	Dead Sea	Archaea-Euryarchaeota	Archaea[269]; Euryarchaeota[200]; Halobacteria[96]; Halobacteriales[96]; Halobacteriaceae[95]; Haloarcula[9]; Haloarcula marismortui[1]	4.27	61.1	4243	42	9.83607	0.989866		3	2	0	5	0	0	1	0	3	0	3	1	0	1	6	0	0	1	0	4	0	1	1	0	0	0	0	0	0	0	0	0	1	1	1	1	1	0	0
Methanoculleus marisnigri JR1	Sediment from the Black Sea	Archaea-Euryarchaeota	Archaea[269]; Euryarchaeota[200]; Methanomicrobia[32]; Methanomicrobiales[14]; Methanomicrobiaceae[7]; Methanoculleus[3]; Methanoculleus marisnigri[1]	2.48	62.1	2490	35	14.1129	1.40562		3	1	0	0	0	0	1	0	0	0	2	0	0	1	1	0	1	4	0	2	1	0	4	0	1	0	0	2	1	0	0	1	0	2	0	2	0	0	0
Thermococcus onnurineus NA1	PACMANUS hydrothermal vent sediment at a depth of 1650 meters	Archaea-Euryarchaeota	Archaea[269]; Euryarchaeota[200]; Thermococci[16]; Thermococcales[16]; Thermococcaceae[16]; Thermococcus[9]; Thermococcus onnurineus[1]	1.85	51.3	1975	51	27.5676	2.58228		4	2	0	0	0	0	0	0	1	0	3	0	0	0	4	0	0	2	1	3	1	0	1	2	3	0	0	6	0	0	1	0	1	1	0	1	1	0	0
Nitrosopumilus maritimus SCM1	Salt-water aquarium	Archaea-Thaumarchaeota	Archaea[269]; Thaumarchaeota[13]; Nitrosopumilales[6]; Nitrosopumilaceae[6]; Nitrosopumilus[4]; Nitrosopumilus maritimus[1]	1.65	34.2	1796	24	14.5455	1.3363		2	1	0	0	0	0	0	0	0	0	2	1	1	1	0	0	1	0	2	4	0	1	0	0	2	0	0	2	0	0	0	0	0	0	0	1	0	2	0
Lentisphaera araneosa HTCC2155	Coastal Pacific Ocean near Newport Oregon at a depth of 10m	Lentisphaera	Bacteria[4469]; Lentisphaerae[2]; Lentisphaeria[2]; Lentisphaerales[1]; Lentisphaeraceae[1]; Lentisphaera[1]; Lentisphaera araneosa[1]	6.02	40.9	5104	44	7.30897	0.862069		1	3	2	0	2	2	5	1	1	0	1	1	1	2	0	2	1	0	0	0	1	2	2	2	0	1	1	0	1	0	0	1	0	1	1	2	0	1	0
beta proteobacterium KB13	Surface waters of Kaneohe Bay, Hawaii	Betaproteobacteria	Bacteria[4467]; Proteobacteria[1799]; Betaproteobacteria[265]; unclassified Betaproteobacteria[5]; unclassified Betaproteobacteria (miscellaneous)[1]; beta proteobacterium KB13[1]	1.33	35.4	1318	35	26.3158	2.65554		2	1	2	1	1	1	3	1	1	3	1	1	2	2	4	1	0	1	0	0	1	0	0	2	0	0	0	2	1	0	0	0	0	0	0	0	0	1	0
Limnobacter sp. MED105	Surface waters from Eeast Mediterranean Sea	Betaproteobacteria	Bacteria[4468]; Proteobacteria[1799]; Betaproteobacteria[265]; Burkholderiales[177]; Burkholderiaceae[63]; Limnobacter[1]	3.39	52.2	3245	47	13.8643	1.44838		3	1	2	1	1	1	4	1	1	3	0	1	1	1	3	1	1	0	1	1	1	0	1	2	4	2	1	1	1	0	0	1	0	0	0	0	0	0	0
Methylophilales sp. HTCC2181	Surface waters 5 miles off Newport, Oregon	Betaproteobacteria	Bacteria[4467]; Proteobacteria[1799]; Betaproteobacteria[265]; Methylophilales[10]; unclassified Methylophilales[1]; Methylophilales bacterium HTCC2181[1]	1.3	37.9	1338	31	23.8462	2.31689		2	1	2	1	1	1	2	1	1	2	1	1	2	2	3	0	1	1	0	0	0	0	0	2	0	1	0	1	1	0	0	0	0	0	0	0	0	0	0
Acaryochloris marina MBIC11017	Prochloron-dominated colonial ascidian Lissoclinum patella off the tropical coast of the Palau islands	Cyanobacteria	Bacteria[4467]; Cyanobacteria[96]; Oscillatoriophycideae[55]; Chroococcales[23]; Acaryochloris[2]; Acaryochloris marina[1]	8.36	47	8383	132	15.7895	1.57462		3	5	6	9	3	6	10	1	2	22	7	1	1	1	8	7	1	0	0	0	1	5	2	0	3	0	2	1	4	5	1	0	0	1	0	2	6	0	1
Acaryochloris sp. CCMEE 5410	Shallow waters from Salton Sea California	Cyanobacteria	Bacteria[4468]; Cyanobacteria[96]; Oscillatoriophycideae[55]; Chroococcales[23]; Acaryochloris[2]	7.88	47.1	7512	127	16.1168	1.69063		3	4	6	10	3	7	9	1	2	13	7	1	1	1	7	8	1	0	0	1	1	5	4	0	1	0	2	1	3	9	1	0	0	2	0	2	6	0	0
Microcoleus chthonoplastes PCC7420	Salt marsh in Woods Hole Massachusetts	Cyanobacteria	Bacteria[4469]; Cyanobacteria[96]; Oscillatoriophycideae[55]; Oscillatoriales[32]; Coleofasciculus[1]; Coleofasciculus chthonoplastes[1]	8.68	45.4	8294	126	14.5161	1.51917		4	3	5	4	4	3	10	1	2	6	7	1	1	2	5	1	1	0	0	1	1	4	4	0	7	0	0	4	4	4	0	2	1	2	0	1	7	1	1
Cyanobium sp. PCC 7001	Soil, intertidal mud, City Island, New York	Cyanobacteria	Bacteria[4468]; Cyanobacteria[96]; Oscillatoriophycideae[55]; Chroococcales[23]; Cyanobium[2]	2.83	68.8	2771	50	17.6678	1.8044		2	1	2	4	4	2	4	1	1	3	2	1	1	2	1	3	1	0	1	1	1	1	0	0	1	0	0	1	1	2	0	0	1	0	0	0	1	1	0
Cyanothece sp. ATCC51142	Intertidal sands near Port Aransas, Gulf of Mexico in Texas	Cyanobacteria	Bacteria[4468]; Cyanobacteria[96]; Oscillatoriophycideae[55]; Chroococcales[23]; Cyanothece[1]	5.46	38	5304	65	11.9048	1.22549		4	3	5	4	4	3	3	1	2	3	1	1	1	0	1	2	1	0	0	0	1	2	2	0	5	0	1	1	3	1	0	0	0	0	0	0	0	0	2
Cyanothece sp. CCY0110	10m depth from coastal waters off Zanzibar	Cyanobacteria	Bacteria[4469]; Cyanobacteria[96]; Oscillatoriophycideae[55]; Chroococcales[23]; Cyanothece[1]; Cyanothece sp. CCY0110[0]	5.88	36.7	6475	75	12.7551	1.1583		4	3	5	4	4	3	6	1	2	0	2	0	1	2	4	4	1	0	2	0	1	1	6	0	4	0	0	1	1	1	0	0	0	1	0	0	0	0	2
Lyngbya sp. PCC 8106	Intertidal zone in Mellum Germany	Cyanobacteria	Bacteria[4468]; Cyanobacteria[96]; Oscillatoriophycideae[55]; Oscillatoriales[32]; Lyngbya[2]	7.04	41.1	6142	90	12.7841	1.46532		4	3	5	5	4	3	5	1	2	5	4	1	1	2	3	0	1	0	1	0	1	1	4	0	5	0	1	0	0	3	0	2	1	1	0	1	0	1	3
Nodularia spumigena CCY9414	Surface waters of the Baltic Sea	Cyanobacteria	Bacteria[4467]; Cyanobacteria[96]; Nostocales[19]; Nostocaceae[13]; Nodularia[1]; Nodularia spumigena[1]	5.32	41.3	4860	72	13.5338	1.48148		4	1	5	5	4	3	4	1	2	2	4	1	1	2	4	1	1	0	1	0	1	3	2	0	5	0	0	2	0	1	0	0	0	1	0	1	0	0	2
Synechococcus sp. BL107	Blanes Bay in the Mediterranean Sea at a depth of 100m	Cyanobacteria	Bacteria[4468]; Cyanobacteria[96]; Oscillatoriophycideae[55]; Chroococcales[23]; Synechococcus[2]; Synechococcus sp. BL107[0]	2.28	54.2	2507	39	17.1053	1.55564		2	3	2	4	4	2	0	1	1	1	1	1	1	1	0	2	1	0	1	0	1	0	1	0	0	0	0	0	1	2	0	1	1	0	0	0	1	1	0
Synechococcus sp. CB0101	Chesapeake Bay	Cyanobacteria	Bacteria[4468]; Cyanobacteria[96]; Oscillatoriophycideae[55]; Chroococcales[23]; Synechococcus[2]; Synechococcus sp. CB0101[0]	2.69	64.2	2862	44	16.3569	1.53739		2	2	2	4	4	2	3	1	1	2	2	0	0	1	0	2	1	0	1	0	1	1	1	0	0	0	0	0	1	2	0	1	1	0	0	0	1	0	0
Synechococcus sp. CB0205	Chesapeake Bay	Cyanobacteria	Bacteria[4468]; Cyanobacteria[96]; Oscillatoriophycideae[55]; Chroococcales[23]; Synechococcus[2]; Synechococcus sp. CB0205[0]	2.43	63	2719	43	17.6955	1.58146		2	2	2	4	4	2	4	1	1	3	2	0	1	0	0	2	1	0	1	0	1	1	1	0	0	0	0	0	1	2	0	1	1	0	0	0	1	0	0
Prochlorococcus sp. CC9311	Oligotrophic edge of the California Current at 95m depth in 1993	Cyanobacteria	Bacteria[4468]; Cyanobacteria[96]; Oscillatoriophycideae[55]; Chroococcales[23]; Synechococcus[2]; Synechococcus sp. CC9311[0]	2.61	52.4	2892	48	18.3908	1.65975		2	2	2	4	4	2	4	1	1	2	2	0	1	1	0	2	1	0	1	0	1	1	2	0	1	0	0	2	1	2	0	1	1	1	0	0	2	0	0
Prochlorococcus sp. CC9605	51m depth of California coast on 1996	Cyanobacteria	Bacteria[4468]; Cyanobacteria[96]; Oscillatoriophycideae[55]; Chroococcales[23]; Synechococcus[2]; Synechococcus sp. CC9605[0]	2.51	59.2	2645	39	15.5378	1.47448		2	3	2	4	4	2	0	1	1	1	1	1	1	1	0	2	1	0	1	0	0	0	2	0	1	0	2	0	1	2	0	1	1	0	0	0	1	0	0
Prochlorococcus sp. CC9902	5m depth in California current on 1999	Cyanobacteria	Bacteria[4468]; Cyanobacteria[96]; Oscillatoriophycideae[55]; Chroococcales[23]; Synechococcus[2]; Synechococcus sp. CC9902[0]	2.23	54.2	2306	38	17.0404	1.64788		2	3	2	4	4	2	0	1	1	1	1	1	1	0	0	2	1	0	1	0	0	0	1	0	0	0	0	0	1	2	0	1	1	0	0	0	1	1	0
Synechococcus sp. PCC7002	Marine, Mud, Host,1961 from a mud sample that came from the fish pens from Magueyes Island in Puerto Rico	Cyanobacteria	Bacteria[4468]; Cyanobacteria[96]; Oscillatoriophycideae[55]; Chroococcales[23]; Synechococcus[2]; Synechococcus sp. PCC 7002[0]	3.41	49.2	3187	67	19.6481	2.10229		3	2	5	4	4	3	2	1	2	3	3	1	1	1	4	1	1	0	0	0	1	2	3	0	3	0	1	3	2	2	0	1	0	0	0	0	3	0	1
Synechococcus sp. PCC7335	Host-associated,Snail shell, intertidal zone, Puerto Penasco, Mexico	Cyanobacteria	Bacteria[4469]; Cyanobacteria[96]; Oscillatoriophycideae[55]; Chroococcales[23]; Synechococcus[2]; Synechococcus sp. PCC 7335[0]	5.96	48.2	5586	120	20.1342	2.14823		4	3	4	5	5	5	4	1	2	9	4	2	2	2	7	3	1	0	1	1	1	4	5	0	3	0	1	5	2	4	0	1	0	0	2	2	6	1	1
Synechococcus sp. RCC307	Seawater taken at a depth of 15 meters from the Mediterranean Sea	Cyanobacteria	Bacteria[4468]; Cyanobacteria[96]; Oscillatoriophycideae[55]; Chroococcales[23]; Synechococcus[2]; Synechococcus sp. RCC307[0]	2.22	60.8	2534	44	19.8198	1.73639		2	2	2	4	4	2	3	1	1	2	2	1	1	1	0	2	1	0	1	0	1	0	1	1	0	0	0	0	1	2	0	0	1	0	0	0	2	0	0
Synechococcus sp. RS9916	Eliat Red Sea at a depth of 10 meters	Cyanobacteria	Bacteria[4468]; Cyanobacteria[96]; Oscillatoriophycideae[55]; Chroococcales[23]; Synechococcus[2]; Synechococcus sp. RS9916[0]	2.66	59.8	2961	39	14.6617	1.31712		2	2	2	3	4	1	3	1	1	1	0	1	1	1	0	2	1	0	1	0	1	1	1	0	1	0	0	0	1	2	0	1	1	0	0	0	1	0	0
Synechococcus sp. RS9917	Eliat in the Red Sea at a depth of 10m	Cyanobacteria	Bacteria[4468]; Cyanobacteria[96]; Oscillatoriophycideae[55]; Chroococcales[23]; Synechococcus[2]; Synechococcus sp. RS9917[0]	2.58	64.4	2770	40	15.5039	1.44404		2	2	2	4	4	1	3	1	1	2	0	1	1	1	0	2	1	1	1	0	1	1	0	0	0	0	0	0	1	3	0	1	1	0	0	0	1	0	0
Synechococcus sp. WH5701	Marine, Long Island Sound	Cyanobacteria	Bacteria[4468]; Cyanobacteria[96]; Oscillatoriophycideae[55]; Chroococcales[23]; Synechococcus[2]; Synechococcus sp. WH 5701[0]	3.04	65.4	3346	46	15.1316	1.37478		3	2	2	4	4	1	4	1	1	2	1	2	1	1	0	2	1	0	1	0	1	1	1	0	2	0	0	0	1	2	0	0	1	0	0	0	2	0	0
Prochlorococcus sp. WH7803	Sargasso Sea, North Atlantic	Cyanobacteria	Bacteria[4468]; Cyanobacteria[96]; Oscillatoriophycideae[55]; Chroococcales[23]; Synechococcus[2]; Synechococcus sp. WH 7803[0]	2.37	60.2	2533	47	19.8312	1.85551		2	2	2	4	4	2	3	1	1	3	2	1	1	0	0	2	1	0	1	0	1	0	2	1	0	0	0	0	1	2	0	1	1	0	0	0	2	0	0
Synechococcus sp. WH7805	Open ocean	Cyanobacteria	Bacteria[4468]; Cyanobacteria[96]; Oscillatoriophycideae[55]; Chroococcales[23]; Synechococcus[2]; Synechococcus sp. WH 7805[0]	2.63	57.6	2883	38	14.4487	1.31807		2	2	2	3	4	1	1	1	1	3	0	1	1	1	0	2	1	0	1	0	1	1	0	0	0	0	1	0	1	2	0	1	1	0	0	0	1	1	0
Prochlorococcus sp. WH8102	Sargasso Sea from Oceanus cruise 92, in 1981	Cyanobacteria	Bacteria[4468]; Cyanobacteria[96]; Oscillatoriophycideae[55]; Chroococcales[23]; Synechococcus[2]; Synechococcus sp. WH 8102[0]	2.43	59.4	2519	40	16.4609	1.58793		2	3	2	4	4	2	3	1	1	1	0	1	1	0	0	2	1	0	1	0	1	0	1	1	0	0	0	0	1	2	0	1	1	0	0	0	1	0	0
Synechococcus sp. WH8109	Sargasso Sea	Cyanobacteria	Bacteria[4468]; Cyanobacteria[96]; Oscillatoriophycideae[55]; Chroococcales[23]; Synechococcus[2]; Synechococcus sp. WH 8109[0]	2.12	60.1	2577	47	22.1698	1.82383		2	2	2	4	4	2	3	1	1	0	2	1	1	2	0	1	1	0	0	0	2	1	1	0	2	0	0	2	0	2	0	1	1	0	0	0	2	1	0
Trichodesmium erythraeum IMS101	Coastal waters, North Carolina USA	Cyanobacteria	Bacteria[4467]; Cyanobacteria[96]; Oscillatoriophycideae[55]; Oscillatoriales[32]; Trichodesmium[2]; Trichodesmium erythraeum[1]	7.75	34.1	4451	104	13.4194	2.33655		4	2	5	4	4	3	10	1	2	8	4	1	1	1	6	0	1	0	0	0	1	1	4	0	8	0	1	2	3	4	1	1	1	1	1	0	0	0	2
Prochlorococcus marinus str. AS9601	Arabian Sea at a depth of 50m on November 1995	Cyanobacteria-Prochlorales	Bacteria[4468]; Cyanobacteria[96]; Prochlorales[4]; Prochlorococcaceae[2]; Prochlorococcus[2]; Prochlorococcus marinus[1]; Prochlorococcus marinus str. AS9601[0]	1.67	31.3	1920	37	22.1557	1.92708		2	3	2	4	4	2	2	1	1	0	2	1	1	0	0	2	1	0	1	0	0	1	0	0	0	0	1	0	1	1	0	0	0	0	0	0	1	0	1
Prochlorococcus marinus str. MIT9202	79m depth in South Pacific Ocean	Cyanobacteria-Prochlorales	Bacteria[4468]; Cyanobacteria[96]; Prochlorales[4]; Prochlorococcaceae[2]; Prochlorococcus[2]; Prochlorococcus marinus[1]; Prochlorococcus marinus str. MIT 9202[0]	1.69	31.1	1890	38	22.4852	2.01058		2	2	2	4	4	2	0	0	1	0	2	1	1	1	0	2	1	0	1	0	0	1	0	0	0	0	1	2	1	2	0	0	1	0	0	0	1	1	1
Prochlorococcus marinus str. MIT9211	Equatorial Pacific at a depth of 83m on April 1992	Cyanobacteria-Prochlorales	Bacteria[4468]; Cyanobacteria[96]; Prochlorales[4]; Prochlorococcaceae[2]; Prochlorococcus[2]; Prochlorococcus marinus[1]; Prochlorococcus marinus str. MIT 9211[0]	1.69	38	1854	35	20.7101	1.88781		2	3	2	4	4	2	2	1	1	0	2	1	1	0	0	2	0	0	1	0	1	0	0	0	0	0	0	0	1	2	0	0	1	0	0	0	1	0	0
Prochlorococcus marinus str. MIT9215	5m depth at Equatorial Pacific on October 1992	Cyanobacteria-Prochlorales	Bacteria[4468]; Cyanobacteria[96]; Prochlorales[4]; Prochlorococcaceae[2]; Prochlorococcus[2]; Prochlorococcus marinus[1]; Prochlorococcus marinus str. MIT 9215[0]	1.74	31.1	1982	37	21.2644	1.8668		2	3	2	4	4	2	2	1	1	0	2	1	1	0	0	2	1	0	1	0	0	0	0	0	0	0	1	0	1	2	0	0	1	0	0	0	1	0	1
Prochlorococcus marinus str. MIT9301	Sargasso Sea at a depth of 90m on July 1993	Cyanobacteria-Prochlorales	Bacteria[4468]; Cyanobacteria[96]; Prochlorales[4]; Prochlorococcaceae[2]; Prochlorococcus[2]; Prochlorococcus marinus[1]; Prochlorococcus marinus str. MIT 9301[0]	1.64	31.3	1906	38	23.1707	1.9937		2	3	2	4	4	2	2	0	1	0	2	1	1	1	0	2	1	0	1	0	1	0	0	0	0	0	1	0	1	2	0	0	1	0	0	0	1	0	1
Prochlorococcus marinus str. MIT9303	Sargasso Sea at a depth of 100m on July 1992	Cyanobacteria-Prochlorales	Bacteria[4467]; Cyanobacteria[96]; Prochlorales[4]; Prochlorococcaceae[2]; Prochlorococcus[2]; Prochlorococcus marinus[1]	2.68	50	2997	40	14.9254	1.33467		2	3	2	4	4	2	3	1	1	2	2	1	1	0	0	2	1	0	1	0	1	1	0	0	0	0	0	0	1	2	0	0	1	0	0	0	1	0	0
Prochlorococcus marinus str. MIT9312	Gulf Stream of North Atlantic Ocean	Cyanobacteria-Prochlorales	Bacteria[4468]; Cyanobacteria[96]; Prochlorales[4]; Prochlorococcaceae[2]; Prochlorococcus[2]; Prochlorococcus marinus[1]; Prochlorococcus marinus str. MIT 9312[0]	1.71	31.2	1810	33	19.2982	1.8232		2	2	2	4	4	2	1	1	1	0	0	1	1	0	0	2	1	0	1	0	1	0	0	0	1	0	1	0	1	2	0	0	1	0	0	0	1	0	0
Prochlorococcus marinus str. MIT9313	Marine	Cyanobacteria-Prochlorales	Bacteria[4468]; Cyanobacteria[96]; Prochlorales[4]; Prochlorococcaceae[2]; Prochlorococcus[2]; Prochlorococcus marinus[1]; Prochlorococcus marinus str. MIT 9313[0]	2.41	50.7	2269	36	14.9378	1.5866		2	3	2	4	4	1	3	1	1	2	0	0	1	0	0	2	1	0	1	0	1	1	0	0	0	0	0	0	1	2	0	0	1	0	0	0	1	0	0
Prochlorococcus marinus str. MIT9515	Equatorial Pacific on June 1995, Surface waters	Cyanobacteria-Prochlorales	Bacteria[4468]; Cyanobacteria[96]; Prochlorales[4]; Prochlorococcaceae[2]; Prochlorococcus[2]; Prochlorococcus marinus[1]; Prochlorococcus marinus str. MIT 9515[0]	1.7	30.8	1905	38	22.3529	1.99475		2	3	2	4	4	2	2	1	1	0	2	1	1	1	0	2	1	0	1	0	0	1	0	0	0	0	1	0	1	1	0	0	1	0	0	0	1	0	1
Prochlorococcus marinus str. NATL1A	North Atlantic Ocean at a depth of 30m on April 1990	Cyanobacteria-Prochlorales	Bacteria[4468]; Cyanobacteria[96]; Prochlorales[4]; Prochlorococcaceae[2]; Prochlorococcus[2]; Prochlorococcus marinus[1]; Prochlorococcus marinus str. NATL1A[0]	1.86	35	2193	36	19.3548	1.64159		2	3	2	4	4	2	2	1	1	0	2	1	1	1	0	2	1	0	1	0	0	0	0	0	0	0	0	0	1	2	0	0	1	0	0	0	1	0	0
Prochlorococcus marinus subsp. marinus str. CCMP1375	Deep euphotic zone in sea	Cyanobacteria-Prochlorales	Bacteria[4468]; Cyanobacteria[96]; Prochlorales[4]; Prochlorococcaceae[2]; Prochlorococcus[2]; Prochlorococcus marinus[1]; Prochlorococcus marinus subsp. marinus[0]; Prochlorococcus marinus subsp. marinus str. CCMP1375[0]	1.75	36.4	1883	38	21.7143	2.01806		2	3	2	4	4	2	2	1	1	0	2	1	1	0	0	2	0	0	0	0	1	1	2	0	0	0	0	0	1	2	0	0	1	0	0	0	2	0	0
Prochlorococcus marinus subsp. pastoris str. CCMP1986	5m depth in Mediterranean Sea	Cyanobacteria-Prochlorales	Bacteria[4468]; Cyanobacteria[96]; Prochlorales[4]; Prochlorococcaceae[2]; Prochlorococcus[2]; Prochlorococcus marinus[1]; Prochlorococcus marinus subsp. pastoris[0]; Prochlorococcus marinus subsp. pastoris str. CCMP1986[0]	1.66	30.8	1717	34	20.4819	1.9802		2	3	2	4	4	2	3	1	1	0	0	1	1	0	0	2	1	0	1	0	0	1	0	0	0	0	0	0	1	2	0	0	1	0	0	0	1	0	0
Desulfotalea psychrophila LSv54	Marine sediments off of the coast of Svalbard	Deltaproteobacteria	Bacteria[4467]; Proteobacteria[1799]; Deltaproteobacteria[116]; Desulfobacterales[27]; Desulfobulbaceae[8]; Desulfotalea[1]; Desulfotalea psychrophila[1]	3.66	46.6	3234	41	11.2022	1.26778		4	1	1	1	1	2	2	1	1	0	0	1	1	2	2	1	1	3	1	1	1	0	0	2	2	0	1	0	0	0	0	4	0	0	0	0	0	0	0
Plesiocystis pacifica SIR-1	Marine,Sandy beach on Iriomote-jima Island Japan	Deltaproteobacteria	Bacteria[4469]; Proteobacteria[1799]; Deltaproteobacteria[116]; Myxococcales[17]; Nannocystineae[2]; Nannocystaceae[1]; Plesiocystis[1]; Plesiocystis pacifica[1]	10.59	70.7	8450	169	15.9585	2		5	1	12	2	1	7	23	2	3	4	5	2	4	2	2	2	4	4	4	1	1	3	15	1	6	0	1	6	3	0	3	0	0	0	2	8	3	1	1
SAR324 cluster bacterium JCVI-SC AAA005	Marine	Deltaproteobacteria-SAR324 Clade	Bacteria[4468]; Proteobacteria[1799]; Deltaproteobacteria[116]; SAR324 cluster[5]; SAR324 cluster bacterium JCVI-SC AAA005[1]	4.26	43.3	4838	63	14.7887	1.30219		2	1	2	2	2	5	5	0	2	1	2	0	1	0	2	3	1	3	1	0	2	0	1	2	1	1	0	3	1	0	1	2	0	0	0	0	0	0	0
SAR324 cluster bacterium SCGC AAA001-C10	South Altlantic Sub-Tropical Gyre (station KN192-5-11)	Deltaproteobacteria-SAR324 Clade	Bacteria[4467]; Proteobacteria[1799]; Deltaproteobacteria[116]; SAR324 cluster[5]; SAR324 cluster bacterium SCGC AAA001-C10[1]	2.16	41.1	2079	34	15.7407	1.6354		4	1	3	3	1	1	0	1	0	1	1	0	0	0	1	1	1	2	0	1	1	0	0	2	0	1	0	4	0	0	1	0	0	0	0	0	0	0	1
SAR324 cluster bacterium SCGC AAA240-J09	North Pacific Sub-Tropical Gyre (Hawaii Ocean Time-series (HOT) station ALOHA)	Deltaproteobacteria-SAR324 Clade	Bacteria[4467]; Proteobacteria[1799]; Deltaproteobacteria[116]; SAR324 cluster[5]; SAR324 cluster bacterium SCGC AAA240-J09[1]	2.26	41.5	2164	24	10.6195	1.10906		3	0	0	1	1	0	2	1	0	1	0	0	1	0	2	0	0	1	0	1	0	0	1	1	0	0	0	3	1	0	1	1	0	0	0	0	0	0	0
Caminibacter mediatlanticus TB-2	Deep-sea hydrothermal vent, black smoker	Epsilonproteobacteria	Bacteria[4469]; Proteobacteria[1799]; Epsilonproteobacteria[72]; Nautiliales[3]; Nautiliaceae[3]; Caminibacter[1]; Caminibacter mediatlanticus[1]	1.66	27.1	1826	26	15.6627	1.42388		2	1	2	2	1	1	1	1	1	2	0	1	1	1	2	0	0	1	1	1	1	0	0	0	0	0	0	0	0	0	0	1	0	0	0	0	0	1	0
Nautilia profundicola AmH	Epidermis of Alvinella pompejana from East Pacific Rise	Epsilonproteobacteria	Bacteria[4467]; Proteobacteria[1799]; Epsilonproteobacteria[72]; Nautiliales[3]; Nautiliaceae[3]; Nautilia[2]; Nautilia profundicola[1]	1.68	33.5	1730	27	16.0714	1.56069		2	1	2	1	1	1	1	1	1	4	2	1	1	0	2	0	0	1	1	1	1	0	0	0	0	0	0	0	0	0	0	1	0	0	0	0	0	1	0
Nitratiruptor sp. SB155-2	30-m-tall sulfide mound in the Iheya North field, Japan	Epsilonproteobacteria	Bacteria[4468]; Proteobacteria[1799]; Epsilonproteobacteria[72]; unclassified Epsilonproteobacteria[4]; Nitratiruptor[2]	1.88	39.7	1843	29	15.4255	1.57352		2	1	2	2	1	1	2	1	1	3	2	1	1	0	2	0	0	2	2	1	1	0	0	0	0	0	0	0	0	0	0	1	0	0	0	0	0	0	0
Sulfurimonas gotlandica GD1	Sulfidic area of the Gotland Deep in the central Baltic Sea	Epsilonproteobacteria	Bacteria[4468]; Proteobacteria[1799]; Epsilonproteobacteria[72]; Campylobacterales[65]; Helicobacteraceae[25]; Sulfurimonas[5]; Sulfurimonas gotlandica[2]	2.95	33.6	2745	46	15.5932	1.67577		2	1	2	2	1	2	3	1	1	5	2	1	1	1	1	1	1	1	1	1	1	0	0	0	0	0	0	0	0	1	0	1	0	0	1	0	0	1	0
Sulfurovum sp. NBC37-1	30-m-tall sulfide mound in the Iheya North field, Japan (water depth, 1,000 m)	Epsilonproteobacteria	Bacteria[4468]; Proteobacteria[1799]; Epsilonproteobacteria[72]; Sulfurovum[1]; Sulfurovum sp. NBC37-1[0]	2.56	43.9	2438	31	12.1094	1.27153		2	1	2	3	1	1	1	1	1	3	2	1	1	0	2	0	0	1	2	1	1	0	0	0	0	0	0	0	1	0	0	1	0	0	0	0	0	0	0
Bacillus sp. B14905	Surface waters Offshore Gulf of Mexico	Firmicutes	Bacteria[4468]; Firmicutes[971]; Bacilli[488]; Bacillales[261]; Bacillaceae[109]; Bacillus[62]; Bacillus sp. B14905[0]	4.5	37.6	4624	69	15.3333	1.49221		5	1	2	2	1	1	3	1	1	1	2	3	1	1	1	1	0	1	4	1	1	0	2	2	3	3	0	1	0	2	1	1	1	1	1	0	3	0	0
Bacillus sp. NRRL B-14911	10 Meters depth in the Gulf of Mexico	Firmicutes	Bacteria[4469]; Firmicutes[972]; Bacilli[489]; Bacillales[262]; Bacillaceae[110]; Bacillus[62]; Bacillus sp. NRRL B-14911[0]	5.09	45.7	5691	90	17.6817	1.58144		5	3	2	2	2	1	3	1	1	3	3	6	1	2	2	1	1	4	6	1	1	0	2	2	7	4	1	0	0	1	1	0	1	1	1	1	2	0	1
Bacillus sp. SG-1	San Diego coastal sediments 10m depth	Firmicutes	Bacteria[4468]; Firmicutes[971]; Bacilli[488]; Bacillales[261]; Bacillaceae[109]; Bacillus[62]; Bacillus sp. SG-1[0]	3.95	42.1	4337	75	18.9873	1.72931		3	3	2	1	1	1	2	1	1	2	2	4	1	1	2	0	0	1	4	0	1	0	0	2	8	2	1	0	0	2	1	0	1	1	1	0	2	0	2
Carboxydibrachium pacificum DSM12653	1500m depth in Okinawa Trough	Firmicutes	Bacteria[4468]; Firmicutes[971]; Clostridia[357]; Thermoanaerobacterales[42]; Thermoanaerobacteraceae[22]; Caldanaerobacter[1]; Caldanaerobacter subterraneus[1]; Caldanaerobacter subterraneus subsp. pacificus[0]; Carboxydibrachium pacificum DSM 12653[0]	2.34	37.6	1686	60	25.641	3.55872		0	1	3	2	1	3	0	0	1	5	3	3	0	2	2	0	1	1	3	0	0	1	1	0	2	2	0	2	0	0	1	2	0	0	0	1	1	1	2
Carnobacterium sp. AT7	2500m depth in Aleutian Trench	Firmicutes	Bacteria[4468]; Firmicutes[971]; Bacilli[488]; Lactobacillales[228]; Carnobacteriaceae[14]; Carnobacterium[2]	2.44	35.3	2388	39	15.9836	1.63317		4	2	2	1	1	1	1	2	0	2	1	3	0	2	0	1	0	0	6	1	1	0	0	0	0	0	0	0	0	1	0	0	0	2	0	0	0	0	0
Geobacillus kaustophilus HTA426	Deep sea, Marine, Sediment	Firmicutes	Bacteria[4467]; Firmicutes[970]; Bacilli[487]; Bacillales[260]; Bacillaceae[108]; Geobacillus[10]; Geobacillus kaustophilus[1]	3.59	52	3539	51	14.2061	1.44109		4	2	1	0	2	2	2	1	1	2	2	3	1	1	0	1	0	2	3	1	1	0	2	0	2	3	0	0	0	1	0	2	1	1	1	0	0	0	0
Oceanobacillus iheyensis HTE831	Deep sea mud at 1050m depth from the Iheya ridge near Okinawa Japan in 1998	Firmicutes	Bacteria[4467]; Firmicutes[970]; Bacilli[487]; Bacillales[260]; Bacillaceae[108]; Oceanobacillus[3]; Oceanobacillus iheyensis[1]	3.63	35.7	3500	65	17.9063	1.85714		5	6	3	1	1	1	2	1	0	2	1	4	0	1	0	1	0	1	3	1	1	0	1	0	7	4	2	0	1	2	2	0	0	1	2	0	0	0	0
Alcanivorax borkumensis SK2	Seawater sediment sample in the Isle of Borkum, North Sea	Gammaproteobacteria	Bacteria[4467]; Proteobacteria[1799]; Gammaproteobacteria[798]; Oceanospirillales[54]; Alcanivoracaceae[9]; Alcanivorax[7]; Alcanivorax borkumensis[1]	3.12	54.7	2755	55	17.6282	1.99637		2	1	2	1	1	2	5	2	2	4	1	1	1	1	5	2	1	2	1	2	1	1	3	2	0	1	1	1	1	0	0	0	0	0	2	0	0	0	0
Alcanivorax sp. DG881	Paralytic shellfish producing dinoflagellate Gymnodinium catenatum isolated from the Derwent estuary, Tasmania, Australia	Gammaproteobacteria	Bacteria[4468]; Proteobacteria[1799]; Gammaproteobacteria[798]; Oceanospirillales[54]; Alcanivoracaceae[9]; Alcanivorax[7]; Alcanivorax sp. DG881[0]	3.79	58.2	3337	63	16.6227	1.88792		2	1	2	1	1	2	5	2	2	6	1	1	1	2	6	2	1	2	1	1	1	3	0	2	1	1	3	2	1	0	0	0	0	0	0	0	0	1	0
Bermanella marisrubri	Red Sea at a depth of 1 m	Gammaproteobacteria	Bacteria[4467]; Proteobacteria[1799]; Gammaproteobacteria[798]; Oceanospirillales[54]; Bermanella[1]; Bermanella marisrubri[1]	3.55	43.9	3314	33	9.29577	0.995775		1	1	3	0	0	2	2	1	1	3	0	1	2	1	3	1	0	1	1	1	0	0	0	2	2	1	0	1	0	0	0	0	0	1	1	0	0	0	0
gamma proteobacterium HTCC5015	Surface waters from Sargasso sea	Gammaproteobacteria	Bacteria[4467]; Proteobacteria[1799]; Gammaproteobacteria[798]; unclassified Gammaproteobacteria[37]; unclassified Gammaproteobacteria (miscellaneous)[12]; gamma proteobacterium HTCC5015[1]	2.63	54.1	2459	49	18.6312	1.99268		3	1	2	1	1	2	2	1	2	4	2	1	1	2	5	2	1	1	0	2	1	2	0	2	1	0	0	1	0	0	0	0	0	0	0	0	0	1	0
Hahella chejuensis KCTC2396	Marine sediment from Cheju Island, Republic of Korea	Gammaproteobacteria	Bacteria[4469]; Proteobacteria[1799]; Gammaproteobacteria[798]; Oceanospirillales[54]; Hahellaceae[7]; Hahella[2]; Hahella chejuensis[1]	7.22	53.9	6773	106	14.6814	1.56504		7	1	3	2	2	4	6	1	5	10	3	1	1	0	5	2	1	3	2	2	1	0	0	4	6	2	1	0	0	1	1	3	0	4	3	4	2	1	0
Marichromatium purpuratum 984	Host-associated, marine sponge	Gammaproteobacteria	Bacteria[4467]; Proteobacteria[1799]; Gammaproteobacteria[798]; Chromatiales[39]; Chromatiaceae[18]; Marichromatium[1]; Marichromatium purpuratum[1]	3.76	67.9	3279	56	14.8936	1.70784		2	1	2	2	2	2	5	1	2	3	2	1	1	1	5	1	2	1	0	1	1	0	0	2	0	0	1	2	1	0	0	3	0	1	0	0	0	0	0
Marinomonas sp. MED121	Northwest Mediterranean Sea at a depth of 1m	Gammaproteobacteria	Bacteria[4468]; Proteobacteria[1799]; Gammaproteobacteria[798]; Oceanospirillales[54]; Oceanospirillaceae[14]; Marinomonas[3]	5.15	40.9	4820	54	10.4854	1.12033		7	1	2	1	1	2	2	1	2	2	2	2	1	2	2	2	1	3	1	0	1	1	0	2	0	1	0	0	1	1	1	1	1	2	0	1	0	0	0
Marinomonas sp. MWYL1	Host-associated,Isolated from root surface of the salt marsh grass Spartina anglica, near the North Norfolk (England) village of Stiffkey	Gammaproteobacteria	Bacteria[4468]; Proteobacteria[1799]; Gammaproteobacteria[798]; Oceanospirillales[54]; Oceanospirillaceae[14]; Marinomonas[3]	5.1	42.6	4439	57	11.1765	1.28407		4	2	3	1	1	2	1	1	2	5	2	1	1	2	3	2	1	3	2	1	2	1	1	2	1	1	0	0	0	1	1	1	1	1	1	0	0	1	0
Methylophaga thiooxidans DMS010	Pooled cultures of Emiliania huxleyi	Gammaproteobacteria	Bacteria[4467]; Proteobacteria[1799]; Gammaproteobacteria[798]; Thiotrichales[34]; Piscirickettsiaceae[16]; Methylophaga[5]; Methylophaga thiooxydans[1]	3.05	46.2	3001	53	17.377	1.76608		2	1	2	1	1	1	2	1	1	5	2	1	1	2	3	12	1	1	0	1	1	0	0	1	1	0	1	2	1	0	0	0	0	0	0	0	0	1	0
Neptuniibacter caesariensis	Eastern Mediterranean Sea (Israel) at a depth of 1m	Gammaproteobacteria	Bacteria[4467]; Proteobacteria[1799]; Gammaproteobacteria[798]; Oceanospirillales[54]; Neptuniibacter[1]; Neptuniibacter caesariensis[1]	3.92	46.6	3688	48	12.2449	1.30152		2	1	2	1	0	2	2	1	2	4	4	1	1	1	6	2	1	1	0	1	1	0	1	2	0	1	1	0	0	1	1	1	0	0	1	0	0	0	0
Nitrococcus mobilis Nb-231	Equatorial Pacific surface waters (Fernandina Island, Galapagos Islands)	Gammaproteobacteria	Bacteria[4467]; Proteobacteria[1799]; Gammaproteobacteria[798]; Chromatiales[39]; Ectothiorhodospiraceae[16]; Nitrococcus[1]; Nitrococcus mobilis[1]	3.62	60	3503	52	14.3646	1.48444		2	1	2	1	1	2	3	1	2	4	1	1	1	1	4	0	2	2	0	1	1	1	1	2	1	1	2	1	0	0	0	0	0	1	0	1	1	1	0
Nitrosococcus oceani AFC27	1964 In Barbados Harbor from surface waters	Gammaproteobacteria	Bacteria[4467]; Proteobacteria[1799]; Gammaproteobacteria[798]; Chromatiales[39]; Chromatiaceae[18]; Nitrosococcus[3]; Nitrosococcus oceani[1]	3.48	50.3	3396	60	17.2414	1.76678		3	1	3	3	1	1	4	1	2	4	3	1	1	2	7	1	1	2	0	1	1	2	1	2	2	1	1	0	0	0	0	0	0	0	0	1	2	1	0
Nitrosococcus watsonii C-113	Marine	Gammaproteobacteria	Bacteria[4467]; Proteobacteria[1799]; Gammaproteobacteria[798]; Chromatiales[39]; Chromatiaceae[18]; Nitrosococcus[3]; Nitrosococcus watsonii[1]	3.37	50.1	2907	51	15.1335	1.75439		3	1	3	3	1	1	4	1	2	4	3	1	1	2	6	0	1	2	0	1	1	1	1	2	2	0	1	0	0	0	0	0	0	0	0	1	0	0	0
Photobacterium angustum S14	Botany Bay near Sydney Australia from surface waters	Gammaproteobacteria	Bacteria[4469]; Proteobacteria[1799]; Gammaproteobacteria[798]; Vibrionales[74]; Vibrionaceae[73]; Photobacterium[7]; Photobacterium angustum[1]	5.18	39.7	4558	68	13.1274	1.49188		2	2	2	1	1	1	4	1	2	2	1	1	3	1	1	2	1	3	5	1	1	2	1	3	1	3	2	1	1	0	0	3	1	1	1	0	1	0	1
Photobacterium leiognathi subsp. mandapamensis svers.1.1.	Host-associated,Siphamia versicolor	Gammaproteobacteria	Bacteria[4469]; Proteobacteria[1799]; Gammaproteobacteria[798]; Vibrionales[74]; Vibrionaceae[73]; Photobacterium[7]; Photobacterium leiognathi[1]	4.6	41.1	4045	79	17.1739	1.95303		2	2	4	1	1	1	7	1	4	4	2	1	3	2	3	3	1	3	4	1	1	2	2	2	1	2	1	0	1	0	0	4	1	0	2	0	1	1	1
Photobacterium profundum 3TCK	Marine	Gammaproteobacteria	Bacteria[4469]; Proteobacteria[1799]; Gammaproteobacteria[798]; Vibrionales[74]; Vibrionaceae[73]; Photobacterium[7]; Photobacterium profundum[1]	6.19	41.3	5549	78	12.601	1.40566		5	1	3	1	2	1	5	1	2	1	1	2	3	1	3	1	1	4	8	1	1	2	1	3	0	5	2	2	1	1	1	4	1	1	0	0	0	0	1
Photobacterium profundum SS9	2500m depth from the Sulu Trough	Gammaproteobacteria	Bacteria[4469]; Proteobacteria[1799]; Gammaproteobacteria[798]; Vibrionales[74]; Vibrionaceae[73]; Photobacterium[7]; Photobacterium profundum[1]	6.4	41.7	5489	69	10.7812	1.25706		2	1	4	1	2	1	4	1	2	0	1	2	3	0	2	1	1	3	8	1	1	1	1	3	2	4	1	3	1	1	0	4	1	1	0	0	0	0	1
Photobacterium sp. SKA34	North Atlantic at a depth of 2-5m	Gammaproteobacteria	Bacteria[4468]; Proteobacteria[1799]; Gammaproteobacteria[798]; Vibrionales[74]; Vibrionaceae[73]; Photobacterium[7]	4.99	39.6	4567	72	14.4289	1.57653		2	2	2	1	1	2	3	1	2	2	2	1	3	1	2	2	1	3	5	1	1	2	1	3	2	4	2	2	1	0	1	4	1	0	1	0	1	0	1
Reinekea blandensis MED297	NW Mediterranean Sea at a depth of 1m	Gammaproteobacteria	Bacteria[4469]; Proteobacteria[1799]; Gammaproteobacteria[798]; Reinekea[1]; Reinekea blandensis[1]	4.53	52.4	4238	66	14.5695	1.55734		8	1	4	1	2	1	3	0	2	5	1	1	3	1	6	1	1	2	2	1	1	0	0	2	3	1	2	1	0	0	0	3	1	0	0	2	0	0	0
Stenotrophomonas sp. SKA14	4m depth in Baltic Sea	Gammaproteobacteria	Bacteria[4468]; Proteobacteria[1799]; Gammaproteobacteria[798]; Xanthomonadales[55]; Xanthomonadaceae[51]; Stenotrophomonas[4]	5.02	66.4	4469	108	21.5139	2.41665		4	2	1	1	2	4	3	2	2	8	1	4	2	2	5	2	1	1	0	2	1	3	11	2	4	1	3	3	0	3	1	0	0	1	3	5	1	1	1
Thiomicrospira crunogena XCL-2	Deep-sea hydrothermal vent	Gammaproteobacteria	Bacteria[4467]; Proteobacteria[1799]; Gammaproteobacteria[798]; Thiotrichales[34]; Piscirickettsiaceae[16]; Thiomicrospira[5]; Thiomicrospira crunogena[1]	2.43	43.1	2196	47	19.3416	2.14026		3	1	3	1	1	1	1	1	2	3	2	1	1	2	4	2	1	3	1	1	1	0	0	2	1	1	1	0	1	0	0	1	0	0	1	0	0	1	0
Vibrio alginolyticus 12G01	Surface waters from Plum Island Ecosystem-LTER USA	Gammaproteobacteria	Bacteria[4469]; Proteobacteria[1799]; Gammaproteobacteria[798]; Vibrionales[74]; Vibrionaceae[73]; Vibrio[56]; Vibrio harveyi group[7]; Vibrio alginolyticus[1]; Vibrio alginolyticus 12G01[0]	5.26	44.6	4732	73	13.8783	1.54269		4	1	3	1	1	1	6	1	2	0	2	3	2	1	1	2	1	3	4	1	2	1	4	4	3	3	1	2	1	1	1	4	1	1	0	0	0	0	0
Vibrio campbellii ATCC BAA-1116	Ocean isolate obtained in 1993	Gammaproteobacteria	Bacteria[4468]; Proteobacteria[1799]; Gammaproteobacteria[798]; Vibrionales[74]; Vibrionaceae[73]; Vibrio[56]; Vibrio harveyi group[7]; Vibrio campbellii[1]	6.06	45.4	6041	74	12.2112	1.22496		3	1	2	0	1	1	3	1	3	2	1	3	2	0	4	1	1	3	5	1	3	1	6	2	2	3	0	3	1	0	0	3	1	0	2	1	0	0	1
Vibrio campbellii DS40M4	Open ocean water sample collected over the continental slope off the West Coast of Africa between Cape Verde and the Canary Islands	Gammaproteobacteria	Bacteria[4469]; Proteobacteria[1799]; Gammaproteobacteria[798]; Vibrionales[74]; Vibrionaceae[73]; Vibrio[56]; Vibrio harveyi group[7]; Vibrio campbellii[1]; Vibrio campbellii DS40M4[0]	5.12	45	4779	76	14.8438	1.59029		2	1	2	0	1	1	5	1	3	2	1	3	2	0	4	1	1	3	3	1	2	1	5	2	4	3	2	3	1	1	0	3	1	0	2	1	0	0	1
Vibrio parahaemolyticus 16	Host-associated,Homo sapiens,Tampa Bay	Gammaproteobacteria	Bacteria[4469]; Proteobacteria[1799]; Gammaproteobacteria[798]; Vibrionales[74]; Vibrionaceae[73]; Vibrio[56]; Vibrio sp. 16[0]	4.49	46.3	4035	73	16.2584	1.80917		3	1	3	1	1	1	4	1	2	2	2	3	2	2	3	2	1	2	4	1	2	2	3	3	2	0	1	2	1	1	0	4	1	0	2	0	0	1	0
Vibrio shilonii AK1	Host-associated,3m depth at Bleached coral Mediterreanean	Gammaproteobacteria	Bacteria[4469]; Proteobacteria[1799]; Gammaproteobacteria[798]; Vibrionales[74]; Vibrionaceae[73]; Vibrio[56]; Vibrio shilonii[1]	5.7	44	5360	58	10.1754	1.08209		2	1	4	1	1	1	5	1	2	0	0	2	2	1	3	1	1	4	4	1	1	1	0	2	1	1	1	2	1	1	1	4	2	0	0	0	0	0	0
Vibrio sp. AND4	Andaman Sea near Thailand at a depth of 2-5 m	Gammaproteobacteria	Bacteria[4469]; Proteobacteria[1799]; Gammaproteobacteria[798]; Vibrionales[74]; Vibrionaceae[73]; Vibrio[56]; Vibrio sp. AND4[0]	4.26	44.7	3935	72	16.9014	1.82973		1	0	2	1	1	1	2	1	1	4	1	1	2	2	4	2	1	2	2	1	1	2	6	2	4	2	3	2	1	1	1	3	1	0	3	1	0	0	0
Vibrio sp. MED222	NW Mediterranean Sea at a depth of 1m	Gammaproteobacteria	Bacteria[4469]; Proteobacteria[1799]; Gammaproteobacteria[798]; Vibrionales[74]; Vibrionaceae[73]; Vibrio[56]; Vibrio sp. MED222[0]	4.89	44	4590	65	13.2924	1.41612		2	1	4	2	1	1	3	1	2	1	1	3	3	2	3	1	1	3	4	1	1	1	2	3	0	2	1	1	1	1	1	4	1	0	1	0	0	0	1
Vibrio splendidus 12B01	Surface waters from Plum Island Ecosystem-LTER USA	Gammaproteobacteria	Bacteria[4469]; Proteobacteria[1799]; Gammaproteobacteria[798]; Vibrionales[74]; Vibrionaceae[73]; Vibrio[56]; Vibrio splendidus[1]; Vibrio splendidus 12B01[0]	5.6	44	5231	73	13.0357	1.39553		4	1	3	1	2	1	3	1	2	1	1	3	2	2	3	1	1	3	3	1	1	1	3	2	3	2	3	1	1	1	2	4	1	0	1	1	0	0	0
Vibrionales bacterium SWAT-3	Marine	Gammaproteobacteria	Bacteria[4469]; Proteobacteria[1799]; Gammaproteobacteria[798]; Vibrionales[74]; unclassified Vibrionales[1]; Vibrionales bacterium SWAT-3[1]	5.84	44.5	5408	76	13.0137	1.40533		3	1	4	1	1	1	5	3	2	1	1	3	2	1	2	1	1	3	3	1	1	1	3	2	2	3	3	2	1	1	1	4	1	1	3	1	0	0	0
gamma proteobacterium HTCC2207	Coastal area near Newport Oregon at a depth of 10m	Gammaproteobacteria-SAR92 Clade	Bacteria[4467]; Proteobacteria[1799]; Gammaproteobacteria[798]; OMG group[10]; SAR92 clade[1]; gamma proteobacterium HTCC2207[1]	2.63	49.4	2388	44	16.73	1.84255		3	1	2	1	1	2	3	1	2	2	1	1	2	1	3	1	1	1	1	1	1	1	0	2	0	1	1	0	0	1	2	0	0	0	0	1	0	0	0
Pseudoalteromonas sp. TW-7	Coastal, off Scripps, detritus prepared from the diatom Talassiosira weissflogii	Gammaproteobacteria-Alteromonadales	Bacteria[4469]; Proteobacteria[1799]; Gammaproteobacteria[798]; Alteromonadales[110]; unclassified Alteromonadales[1]; Alteromonadales bacterium TW-7[1]	4.1	39.7	3783	80	19.5122	2.11472		7	2	2	1	2	2	2	1	2	3	2	2	5	1	3	1	3	3	0	1	1	3	9	2	6	1	0	0	0	1	1	1	0	1	0	5	0	0	0
Alteromonas macleodii AltDE1	Marine	Gammaproteobacteria-Alteromonadales	Bacteria[4469]; Proteobacteria[1799]; Gammaproteobacteria[798]; Alteromonadales[110]; Alteromonadaceae[48]; Alteromonas[3]; Alteromonas macleodii[1]	4.95	44.7	4321	89	17.9798	2.05971		6	2	5	1	1	2	3	1	2	5	1	2	3	1	2	2	2	2	1	1	1	3	7	1	4	1	2	1	0	2	2	0	0	1	3	4	0	0	1
Alteromonas macleodii ATCC27126	Marine	Gammaproteobacteria-Alteromonadales	Bacteria[4469]; Proteobacteria[1799]; Gammaproteobacteria[798]; Alteromonadales[110]; Alteromonadaceae[48]; Alteromonas[3]; Alteromonas macleodii[1]; Alteromonas macleodii ATCC 27126[0]	4.65	44.7	3872	96	20.6452	2.47934		6	3	5	1	1	3	4	1	2	5	1	3	3	1	2	1	3	2	2	1	1	3	8	1	6	1	1	1	0	1	1	1	0	1	3	5	0	0	1
Alteromonas macleodii str. 'Balearic Sea AD45'	Marine	Gammaproteobacteria-Alteromonadales	Bacteria[4469]; Proteobacteria[1799]; Gammaproteobacteria[798]; Alteromonadales[110]; Alteromonadaceae[48]; Alteromonas[3]; Alteromonas macleodii[1]; Alteromonas macleodii str. 'Balearic Sea AD45'[0]	4.67	44.6	3966	100	21.4133	2.52143		6	2	5	1	1	3	4	1	3	5	1	3	3	1	2	1	3	2	1	1	1	3	10	1	6	1	1	1	0	1	1	1	0	1	4	5	0	0	2
Colwellia psychrerythraea 34H	Arctic shelf sediments from an ice-breaking expedition, North-east Water Polynya, continental shelf off the North-east coast of Greenland)	Gammaproteobacteria-Alteromonadales	Bacteria[4469]; Proteobacteria[1799]; Gammaproteobacteria[798]; Alteromonadales[110]; Colwelliaceae[3]; Colwellia[3]; Colwellia psychrerythraea[1]	5.37	38	4910	107	19.9255	2.17923		6	3	5	3	1	1	7	1	2	5	2	2	2	2	1	3	3	2	2	1	1	2	6	2	7	1	2	1	0	1	2	2	0	0	3	4	1	1	1
Idiomarina baltica OS145	Oxic water column of the Gotland Deep in the Baltic Sea at a depth of 30m	Gammaproteobacteria-Alteromonadales	Bacteria[4467]; Proteobacteria[1799]; Gammaproteobacteria[798]; Alteromonadales[110]; Idiomarinaceae[5]; Idiomarina[5]; Idiomarina baltica[1]	2.77	47.3	2608	87	31.4079	3.33589		4	1	3	1	1	2	2	4	3	4	1	2	4	2	3	1	3	3	0	1	1	2	10	3	1	1	1	2	0	1	1	1	0	1	4	3	0	0	2
Idiomarina loihiensis L2TR	Hydrothermal vent fluid mixed with ambient seawater, collected from a dive at a depth of 1296 m in Pele's Pit, a 300 m deep, 1300 m wide pit crater, The Loihi Seamount	Gammaproteobacteria-Alteromonadales	Bacteria[4467]; Proteobacteria[1799]; Gammaproteobacteria[798]; Alteromonadales[110]; Idiomarinaceae[5]; Idiomarina[5]; Idiomarina loihiensis[1]	2.84	47	2628	88	30.9859	3.34855		6	1	3	1	1	2	2	4	2	3	1	2	3	1	3	1	3	2	1	1	1	2	10	3	2	1	1	1	0	1	1	3	0	1	4	3	0	0	1
Marinobacter algicola DG893	Yellow Sea in Korea in 1998	Gammaproteobacteria-Alteromonadales	Bacteria[4467]; Proteobacteria[1799]; Gammaproteobacteria[798]; Alteromonadales[110]; Alteromonadaceae[48]; Marinobacter[12]; Marinobacter algicola[1]	4.41	57	4127	46	10.4308	1.11461		4	1	2	1	1	2	1	2	2	1	1	1	1	2	5	1	1	3	0	1	1	0	0	2	2	2	1	0	1	0	0	0	0	0	0	1	0	0	0
Marinobacter sp. ELB17	Chemocline waters of a permanently ice-covered lake in the Taylor Valley in Antarctica	Gammaproteobacteria-Alteromonadales	Bacteria[4468]; Proteobacteria[1799]; Gammaproteobacteria[798]; Alteromonadales[110]; Alteromonadaceae[48]; Marinobacter[12]; Marinobacter sp. ELB17[0]	4.89	54.3	4850	49	10.0204	1.01031		5	1	2	2	2	2	1	1	2	2	1	1	1	1	4	1	1	3	0	1	1	1	1	3	0	1	1	0	1	1	1	3	0	0	0	0	0	0	0
Moritella sp. PE36	Pacific Ocean at 288Km from the coast of San Diego	Gammaproteobacteria-Alteromonadales	Bacteria[4468]; Proteobacteria[1799]; Gammaproteobacteria[798]; Alteromonadales[110]; Moritellaceae[3]; Moritella[3]	5.22	41	4781	66	12.6437	1.38046		4	1	3	1	1	1	3	1	2	3	1	2	2	1	1	1	1	3	2	1	1	2	1	2	1	1	3	2	1	1	1	4	1	0	2	0	0	1	0
Pseudoalteromonas arctica A 37-1-2	Marine	Gammaproteobacteria-Alteromonadales	Bacteria[4468]; Proteobacteria[1799]; Gammaproteobacteria[798]; Alteromonadales[110]; Pseudoalteromonadaceae[16]; Pseudoalteromonas[15]; Pseudoalteromonas arctica[1]	4.63	39	4094	81	17.4946	1.97851		7	2	2	1	1	4	2	1	2	5	2	2	4	2	4	1	3	2	0	1	1	4	5	2	2	1	0	1	0	1	1	2	0	1	1	4	0	0	0
Pseudoalteromonas atlantica T6c	Isolated from a biofilm, San Diego Bay, California	Gammaproteobacteria-Alteromonadales	Bacteria[4469]; Proteobacteria[1799]; Gammaproteobacteria[798]; Alteromonadales[110]; Pseudoalteromonadaceae[16]; Pseudoalteromonas[15]; Pseudoalteromonas atlantica[1]	5.19	44.6	4281	91	17.5337	2.12567		5	2	2	1	1	2	3	1	2	6	1	3	2	1	4	1	4	2	1	1	1	4	7	2	3	1	1	3	0	1	2	0	0	1	4	6	0	0	1
Pseudoalteromonas haloplanktis TAC125	Coastal sea water near a French Antarctic station	Gammaproteobacteria-Alteromonadales	Bacteria[4467]; Proteobacteria[1799]; Gammaproteobacteria[798]; Alteromonadales[110]; Pseudoalteromonadaceae[16]; Pseudoalteromonas[15]; Pseudoalteromonas haloplanktis[1]	3.85	40.1	3485	71	18.4416	2.0373		4	2	2	1	1	3	2	1	2	4	2	2	5	2	2	1	3	2	0	1	1	3	8	0	3	1	0	1	0	1	1	1	0	0	1	3	0	0	1
Pseudoalteromonas marina mano4	Marine	Gammaproteobacteria-Alteromonadales	Bacteria[4468]; Proteobacteria[1799]; Gammaproteobacteria[798]; Alteromonadales[110]; Pseudoalteromonadaceae[16]; Pseudoalteromonas[15]; Pseudoalteromonas marina[1]	4.18	39.6	3711	89	21.2919	2.39828		8	3	2	1	1	3	2	1	2	5	2	2	5	2	4	1	3	2	0	1	1	3	11	0	4	1	0	1	0	1	1	1	0	1	1	4	0	0	1
Pseudoalteromonas sp. SM9913	Marine Sediment	Gammaproteobacteria-Alteromonadales	Bacteria[4467]; Proteobacteria[1799]; Gammaproteobacteria[798]; Alteromonadales[110]; Pseudoalteromonadaceae[16]; Pseudoalteromonas[15]	4.04	40.3	3712	84	20.7921	2.26293		4	2	3	1	1	3	2	1	2	3	2	2	5	2	4	1	4	2	2	1	1	3	10	0	2	1	0	1	0	1	1	1	0	1	1	6	0	0	2
Pseudoalteromonas tunicata D2	Adult tunicate surface at a depth of 10 m in Gullmarsfjorden off of the west coast of Sweden	Gammaproteobacteria-Alteromonadales	Bacteria[4469]; Proteobacteria[1799]; Gammaproteobacteria[798]; Alteromonadales[110]; Pseudoalteromonadaceae[16]; Pseudoalteromonas[15]; Pseudoalteromonas tunicata[1]	4.99	39.8	4504	103	20.6413	2.28686		6	3	4	1	1	2	3	1	2	6	2	3	5	1	1	1	3	4	2	1	1	3	6	3	7	1	2	0	0	1	1	1	1	0	1	5	2	0	2
Psychromonas ingrahamii 37	Arctic polar sea ice; USA, Alaska, Point Barrow, Elson Lagoon	Gammaproteobacteria-Alteromonadales	Bacteria[4469]; Proteobacteria[1799]; Gammaproteobacteria[798]; Alteromonadales[110]; Psychromonadaceae[8]; Psychromonas[8]; Psychromonas ingrahamii[1]	4.56	40.1	3545	71	15.5702	2.00282		5	1	1	2	1	1	3	1	4	4	3	1	2	2	4	1	1	2	2	1	1	3	1	4	0	1	1	2	1	1	1	2	1	0	3	0	0	2	0
Psychromonas sp. CNPT3	Central north Pacific Ocean at a depth of 5800m	Gammaproteobacteria-Alteromonadales	Bacteria[4468]; Proteobacteria[1799]; Gammaproteobacteria[798]; Alteromonadales[110]; Psychromonadaceae[8]; Psychromonas[8]	3.05	38.6	2580	59	19.3443	2.28682		3	1	2	2	1	1	4	1	2	4	1	1	2	2	2	1	1	2	2	1	1	3	1	2	0	1	0	2	1	1	0	4	0	0	1	1	0	1	0
Saccharophagus degradans 2-40	Decaying Spartina alterniflora a salt marsh cord grass in the Chesapeake Bay, Fresh water	Gammaproteobacteria-Alteromonadales	Bacteria[4469]; Proteobacteria[1799]; Gammaproteobacteria[798]; Alteromonadales[110]; Alteromonadaceae[48]; Saccharophagus[2]; Saccharophagus degradans[1]	5.06	45.8	4007	46	9.09091	1.14799		4	2	1	1	1	3	2	1	2	1	2	1	1	1	1	1	2	2	0	1	1	0	5	1	1	0	1	0	0	1	0	0	0	1	1	0	0	0	0
Shewanella baltica OS195	Sea-water; anoxic zone; 240 m depth from the Baltic Sea	Gammaproteobacteria-Alteromonadales	Bacteria[4469]; Proteobacteria[1799]; Gammaproteobacteria[798]; Alteromonadales[110]; Shewanellaceae[19]; Shewanella[19]; Shewanella baltica[1]; Shewanella baltica OS155[0]	5.34	46.2	4489	118	22.0974	2.62865		3	2	7	1	2	2	3	1	2	8	2	4	4	1	4	4	4	3	1	1	1	4	12	2	5	2	0	2	1	1	1	4	1	0	3	4	0	1	2
Shewanella baltica OS223	Sea water, oxic-anoxic interface, 120m depth from the Baltic Sea	Gammaproteobacteria-Alteromonadales	Bacteria[4469]; Proteobacteria[1799]; Gammaproteobacteria[798]; Alteromonadales[110]; Shewanellaceae[19]; Shewanella[19]; Shewanella baltica[1]; Shewanella baltica OS223[0]	5.36	46.3	4436	116	21.6418	2.61497		3	2	7	1	3	2	2	1	2	7	2	4	4	1	4	3	4	3	1	1	1	3	13	2	4	2	0	2	1	1	1	4	1	0	3	4	0	1	2
Shewanella benthica KT99	9000 M depth in the Tonga-Kermadec Trench in the Pacific Ocean	Gammaproteobacteria-Alteromonadales	Bacteria[4467]; Proteobacteria[1799]; Gammaproteobacteria[798]; Alteromonadales[110]; Shewanellaceae[19]; Shewanella[19]; Shewanella benthica[1]	4.35	46	4235	96	22.069	2.26682		5	1	4	1	1	3	2	1	2	5	1	4	6	1	1	2	4	3	1	1	1	1	9	2	3	1	2	1	0	1	2	4	1	0	3	4	1	0	0
Shewanella denitrificans OS217	Gotland Deep an anoxic basin in the central Baltic Sea in 1986 from a depth of 120-130m	Gammaproteobacteria-Alteromonadales	Bacteria[4467]; Proteobacteria[1799]; Gammaproteobacteria[798]; Alteromonadales[110]; Shewanellaceae[19]; Shewanella[19]; Shewanella denitrificans[1]	4.55	45.1	3754	108	23.7363	2.87693		4	2	4	1	2	4	2	1	2	8	2	3	2	1	3	2	4	3	2	1	1	2	7	2	9	2	1	2	1	1	0	4	2	0	2	5	0	1	1
Shewanella frigidimarina NCIMB 400	North Sea near Aberdeen United Kingdom	Gammaproteobacteria-Alteromonadales	Bacteria[4467]; Proteobacteria[1799]; Gammaproteobacteria[798]; Alteromonadales[110]; Shewanellaceae[19]; Shewanella[19]; Shewanella frigidimarina[1]	4.85	41.6	4029	98	20.2062	2.43237		4	1	4	1	2	3	2	2	2	6	2	3	3	1	3	2	3	2	1	1	1	2	9	2	3	2	0	2	1	1	0	5	0	0	3	5	0	1	1
Shewanella loihica PV-4	Iron-rich mat; hydrothermal vent; 1,325 m depth from Naha Vents, on the south rift of Loihi, Hawaii	Gammaproteobacteria-Alteromonadales	Bacteria[4467]; Proteobacteria[1799]; Gammaproteobacteria[798]; Alteromonadales[110]; Shewanellaceae[19]; Shewanella[19]; Shewanella loihica[1]	4.6	53.7	3859	125	27.1739	3.23918		6	2	5	1	1	4	2	1	2	6	2	4	4	1	3	1	3	3	2	1	1	3	13	2	11	1	0	2	1	1	1	4	1	0	5	5	0	2	1
Shewanella piezotolerans WP3	Sediment; under 1,914 m of water depth collected in the west Pacific Ocean	Gammaproteobacteria-Alteromonadales	Bacteria[4469]; Proteobacteria[1799]; Gammaproteobacteria[798]; Alteromonadales[110]; Shewanellaceae[19]; Shewanella[19]; Shewanella piezotolerans[1]	5.4	43.3	4933	139	25.7407	2.81776		5	3	6	1	1	2	2	1	2	8	2	4	4	2	3	2	5	3	4	1	2	3	18	2	6	1	0	2	0	1	0	6	1	0	5	5	0	1	1
Shewanella putrefaciens CN-32	Subsurface; shale sandstone; 250 m depth from Albuquerque, New Mexico	Gammaproteobacteria-Alteromonadales	Bacteria[4467]; Proteobacteria[1799]; Gammaproteobacteria[798]; Alteromonadales[110]; Shewanellaceae[19]; Shewanella[19]; Shewanella putrefaciens[1]	4.66	44.5	3972	100	21.4592	2.51762		3	1	5	1	1	2	3	3	2	8	2	4	4	1	4	1	4	3	1	1	1	3	10	2	2	2	0	2	1	1	1	4	0	1	2	3	0	1	1
Shewanella sp. MR-4	Sea-water; oxic zone; 16oC; 5 m depth in the Black sea	Gammaproteobacteria-Alteromonadales	Bacteria[4468]; Proteobacteria[1799]; Gammaproteobacteria[798]; Alteromonadales[110]; Shewanellaceae[19]; Shewanella[19]	4.71	47.9	3924	118	25.0531	3.00714		4	2	7	1	1	3	3	1	2	6	2	4	4	1	4	1	4	3	2	1	1	3	12	2	7	1	2	2	1	1	0	4	1	1	3	4	0	1	1
Shewanella sp. MR-7	Sea-water; anoxic zone; high NO3; 60 m depth in the Black sea	Gammaproteobacteria-Alteromonadales	Bacteria[4469]; Proteobacteria[1799]; Gammaproteobacteria[798]; Alteromonadales[110]; Shewanellaceae[19]; Shewanella[19]; Shewanella sp. MR-7[0]	4.8	47.9	4014	117	24.375	2.9148		4	2	7	1	1	3	3	1	2	7	2	4	4	1	4	1	4	3	2	1	1	3	11	2	8	1	2	2	1	1	0	4	1	1	3	4	0	1	1
Shewanella sp. W3-18-1	Marine sediment; under 997 m depth of oxic water from the Washington coast, Pacific Ocean	Gammaproteobacteria-Alteromonadales	Bacteria[4469]; Proteobacteria[1799]; Gammaproteobacteria[798]; Alteromonadales[110]; Shewanellaceae[19]; Shewanella[19]; Shewanella sp. W3-18-1[0]	4.71	44.6	4044	101	21.4437	2.49753		3	1	5	1	2	2	3	4	2	7	2	4	4	1	4	1	4	3	1	1	1	3	10	2	2	2	0	2	1	1	1	4	0	1	2	3	0	1	1
Shewanella violacea DSS12	Mud taken at a depth of 5110m from the Ryukyu Trench in the Philippine Sea	Gammaproteobacteria-Alteromonadales	Bacteria[4467]; Proteobacteria[1799]; Gammaproteobacteria[798]; Alteromonadales[110]; Shewanellaceae[19]; Shewanella[19]; Shewanella violacea[1]	4.96	44.7	4346	112	22.5806	2.57708		6	2	5	1	1	2	2	1	2	5	3	2	4	2	4	2	5	2	1	1	2	3	11	3	4	1	2	1	0	1	0	5	1	0	3	3	0	0	1
Shewanella woodyi ATCC51908	Squid ink and seawater from depths of 200 to 300 m in the Alboran Sea	Gammaproteobacteria-Alteromonadales	Bacteria[4469]; Proteobacteria[1799]; Gammaproteobacteria[798]; Alteromonadales[110]; Shewanellaceae[19]; Shewanella[19]; Shewanella woodyi[1]	5.94	43.7	4880	147	24.7475	3.0123		6	2	7	1	1	3	4	1	2	6	2	2	5	1	5	2	4	3	2	1	2	3	22	2	13	1	2	2	1	1	2	5	1	0	6	3	0	1	1
gamma proteobacterium NOR51-B	Top oxic layer of a muddy sediment core, List, Sylt (55002'N, 8024'E) Germany, 19.10.2005	Gammaproteobacteria-NOR5/OM60 Clade	Bacteria[4468]; Proteobacteria[1799]; Gammaproteobacteria[798]; OMG group[10]; OM60 clade[8]; Luminiphilus[2]; Luminiphilus syltensis[2]	3.26	56.7	2930	62	19.0184	2.11604		5	1	2	1	1	3	2	1	3	3	1	1	1	2	4	1	1	2	1	1	1	1	4	1	3	1	0	2	0	1	0	0	1	0	0	4	0	2	0
gamma proteobacterium NOR5-3	Top oxic layer of a sandy sediment core, List, Sylt (55001'N, 8026'E) Germany, 19.10.2005	Gammaproteobacteria-NOR5/OM60 Clade	Bacteria[4467]; Proteobacteria[1799]; Gammaproteobacteria[798]; unclassified Gammaproteobacteria[37]; unclassified Gammaproteobacteria (miscellaneous)[12]; gamma proteobacterium NOR5-3[1]	4.21	56.3	3671	89	21.1401	2.42441		5	1	4	1	1	3	5	1	2	2	1	2	1	2	4	1	4	2	10	2	1	1	6	2	3	1	0	0	0	0	3	0	0	0	3	2	0	2	1
gamma proteobacterium HIMB30	Surface seawater from South Kaneohe Bay, near MCBH, Oahu, Hawai	Gammaproteobacteria-OM60 Clade	Bacteria[4467]; Proteobacteria[1799]; Gammaproteobacteria[798]; unclassified Gammaproteobacteria[37]; unclassified Gammaproteobacteria (miscellaneous)[12]; gamma proteobacterium HIMB30[1]	2.17	49.9	2227	39	17.9724	1.75123		2	1	1	1	1	2	2	2	2	4	1	0	1	2	2	2	1	1	0	1	1	0	1	2	0	1	1	2	0	0	0	0	0	0	0	0	0	0	0
gamma proteobacterium HIMB55	Kaneohe Bay, Oahu, Hawaii	Gammaproteobacteria-OM60 Clade	Bacteria[4467]; Proteobacteria[1799]; Gammaproteobacteria[798]; OMG group[10]; OM60 clade[8]; gamma proteobacterium HIMB55[1]	2.74	52.9	2470	62	22.6277	2.51012		5	1	2	1	1	3	3	1	2	5	1	0	2	1	5	1	1	1	0	0	1	0	6	3	3	1	1	0	0	2	2	0	0	0	2	1	0	1	0
marine gamma proteobacterium HTCC2143	Coastal pacific ocean near Newport Oregon at a depth of 10m	Gammaproteobacteria-OM60 Clade	Bacteria[4467]; Proteobacteria[1799]; Gammaproteobacteria[798]; OMG group[10]; BD1-7 clade[1]; marine gamma proteobacterium HTCC2143[1]	3.93	47.2	3662	48	12.2137	1.31076		2	1	3	2	1	2	2	1	2	1	1	2	1	2	3	1	1	3	0	1	1	0	2	4	1	1	2	0	0	1	1	1	0	0	0	1	0	0	0
marine gamma proteobacterium HTCC2148	10 M water depth from station NH15, Oregon Coast, USA	Gammaproteobacteria-OM60 Clade	Bacteria[4467]; Proteobacteria[1799]; Gammaproteobacteria[798]; OMG group[10]; OM60 clade[8]; marine gamma proteobacterium HTCC2148[1]	4.33	52.9	3827	70	16.1663	1.82911		4	1	3	1	1	2	4	1	1	5	1	3	1	2	7	1	2	2	2	1	2	1	1	2	5	2	0	0	0	1	1	0	1	0	0	3	0	1	0
SAR86 cluster bacterium SAR86C	0.8micron filter from seawater collected April 9, 2009, from 1m depth in the Scripps Institution of Oceanography Pier.	Gammaproteobacteria-SAR86 Clade	Bacteria[4468]; Proteobacteria[1799]; Gammaproteobacteria[798]; SAR86 cluster[5]; SAR86 cluster bacterium SAR86C[1]	0.73	34.5	924	27	36.9863	2.92208		1	0	3	1	1	1	2	0	0	5	0	0	2	0	1	0	2	1	0	0	0	0	4	0	1	0	2	0	0	0	0	0	0	0	0	0	0	0	0
SAR86 cluster bacterium SAR86D	0.8micron filter from seawater collected April 9, 2009, from 1m depth in the Scripps Institution of Oceanography Pier.	Gammaproteobacteria-SAR86 Clade	Bacteria[4468]; Proteobacteria[1799]; Gammaproteobacteria[798]; SAR86 cluster[5]; SAR86 cluster bacterium SAR86D[1]	0.92	32.9	1191	24	26.087	2.01511		3	0	1	1	1	1	0	0	1	1	0	0	1	0	1	1	0	3	0	0	0	0	3	0	0	2	3	0	0	0	1	0	0	0	0	0	0	0	0
SAR86 cluster bacterium SAR86E	Seawater collected from 1m depth in the Scripps Institution of Oceanography Pier	Gammaproteobacteria-SAR86 Clade	Bacteria[4468]; Proteobacteria[1799]; Gammaproteobacteria[798]; SAR86 cluster[5]; SAR86 cluster bacterium SAR86E[1]	1.4	36.2	1403	36	25.7143	2.56593		2	1	2	1	1	1	2	0	1	3	1	0	1	0	0	2	0	1	3	0	1	1	3	2	1	1	1	0	0	0	0	0	0	0	0	1	0	0	1
Chlorobium phaeobacteroides BS1	From the chemocline of the Black Sea	GreenSulfurBacteria	Bacteria[4467]; Chlorobi[12]; Chlorobia[12]; Chlorobiales[12]; Chlorobiaceae[12]; Chlorobium/Pelodictyon group[7]; Chlorobium[5]; Chlorobium phaeobacteroides[1]	2.74	48.9	2469	39	14.2336	1.57959		2	1	2	2	1	3	1	1	1	5	3	0	0	1	3	1	1	1	1	1	0	1	1	0	0	1	0	0	0	0	0	1	0	0	0	0	0	0	0
Blastopirellula marina DSM3645	Surface waters of Kiel Fjord in the Baltic Sea	Planctomycetes	Bacteria[4469]; Planctomycetes[21]; Planctomycetia[19]; Planctomycetales[17]; Planctomycetaceae[17]; Blastopirellula[1]; Blastopirellula marina[1]	6.66	57	6025	71	10.6607	1.17842		4	3	2	4	2	4	15	1	1	0	2	2	1	2	0	1	1	0	3	1	2	0	7	0	2	0	0	0	0	0	2	1	1	4	0	1	0	0	0
Planctomyces maris DSM8797	Coastal bacterioplankton, Puget Sound, Washington	Planctomycetes	Bacteria[4469]; Planctomycetes[21]; Planctomycetia[19]; Planctomycetales[17]; Planctomycetaceae[17]; Planctomyces[3]; Planctomyces maris[1]	7.78	50.5	6480	71	9.12596	1.09568		4	2	3	2	2	4	13	1	2	0	2	2	1	1	1	4	1	1	2	1	2	0	3	0	1	0	0	0	0	0	2	0	1	3	0	2	1	1	1
Mariprofundus ferrooxydans PV-1	Loihi Seamount Hawaii at a depth of 1100 meters	Zetaproteobacteri	Bacteria[4467]; Proteobacteria[1799]; Zetaproteobacteria[11]; Mariprofundales[2]; Mariprofundaceae[2]; Mariprofundus[2]; Mariprofundus ferrooxydans[1]	2.99	54	2866	35	11.7057	1.22121		0	1	3	1	1	1	1	1	1	1	2	1	1	1	4	0	1	2	0	1	1	0	0	2	1	0	0	1	0	0	0	1	0	1	1	0	1	0	0
Petrotoga mobilis SJ95	Oil field water; North Sea, Norwegian sector	Thermotogae	Bacteria[4469]; Thermotogae[22]; Thermotogae[22]; Thermotogales[22]; Thermotogaceae[22]; Petrotoga[3]; Petrotoga mobilis[1]	2.17	34.1	1898	45	20.7373	2.37092		3	1	1	3	1	1	1	2	0	2	1	1	0	2	0	1	0	1	1	1	0	1	4	2	1	0	0	2	1	0	1	1	1	0	0	1	0	0	0
Thermosipho africanus TCF52B	Troll oil formation in the North Sea using fish waste as the only substrate	Thermotogae	Bacteria[4467]; Thermotogae[22]; Thermotogae[22]; Thermotogales[22]; Thermotogaceae[22]; Thermosipho[2]; Thermosipho africanus[1]	2.02	30.8	1954	37	18.3168	1.89355		1	1	3	1	1	1	1	1	1	1	2	2	0	1	1	1	0	2	1	1	0	2	0	2	2	0	0	2	0	0	0	0	1	0	0	0	1	0	0
Thermotoga sp. RQ2	Geothermally heated seafloor in the Azores	Thermotogae	Bacteria[4468]; Thermotogae[22]; Thermotogae[22]; Thermotogales[22]; Thermotogaceae[22]; Thermotoga[10]	1.88	46.2	1819	34	18.0851	1.86916		2	1	1	1	1	1	1	1	0	3	2	1	0	1	0	1	0	2	1	1	1	2	1	2	0	0	0	2	0	0	0	0	0	0	0	0	0	0	0
Verrucomicrobiae bacterium DG1235	Bacterial microflora of the marine dinoflagellate Scrippseilla trochidea,Symbiotic, Marine	Verrucomicrobia	Bacteria[4469]; Verrucomicrobia[26]; Verrucomicrobiae[9]; Verrucomicrobiales[9]; unclassified Verrucomicrobiales[1]; unclassified Verrucomicrobiales (miscellaneous)[1]; Verrucomicrobiae bacterium DG1235[1]	5.78	54.3	4909	76	13.1488	1.54818		2	3	6	1	2	4	6	1	1	1	1	1	0	1	4	0	0	0	4	0	1	5	4	2	6	0	0	0	0	0	1	2	1	0	0	2	1	1	2
[truncated: 88 more columns]
