# Supplementary material for: Characterization of Potential Polysaccharide Utilization Systems in the Marine Bacteroidetes Gramella Flava JLT2011 Using a Multi-Omics Approach
Source: Front Microbiol. 2017 Feb 14;8:220. doi: 10.3389/fmicb.2017.00220 (PMC5306329; doi:10.3389/fmicb.2017.00220)
Supplement: Supplementary file 6 [file Table6.XLS]

## Sheet: Sheet1
Table S6 Comparison of gene expression of G. flava JLT2011 growth on xylan and glucose. The up-regulation and down-regulation genes under xylan treatment relative to glucose treatment are shown in red and green, respectively (fold change > 2, or < 0.5; p-value < 0.05).COG, clusters of orthologous groups. *P values in microarray data were corrected for multiple tests using the Benjamini-Hochberg F…
ProbeName	IMG ID	Annotation	Fold change (xylan/glucose)(abs)	p-vaule (Corr)*	CAZyme	COG
up-regulation genes
CUST_3323_PI429957474	2579740377	Polysaccharide deacetylase	2.43561	0.0269134	CE4	COG0726:Predicted xylanase/chitin deacetylase
CUST_2158_PI429957474	2579739207	Pectinesterase	11.0757	0.00490549	CE8
CUST_622_PI429957474	2579737671	Endo-1,4-beta-xylanase	6.09504	0.00203247	GH10
CUST_1434_PI429957474	2579738483	Rhamnogalacturonides degradation protein RhiN (GH88)	3.06341	0.0178441	GH105	COG4225:Predicted unsaturated glucuronyl hydrolase involved in regulation of bacterial surface properties, and related proteins
CUST_2176_PI429957474	2579739225	Rhamnogalacturonides degradation protein RhiN	2.68949	0.0346477	GH105	COG4225:Predicted unsaturated glucuronyl hydrolase involved in regulation of bacterial surface properties, and related proteins
CUST_2248_PI429957474	2579739297	Rhamnogalacturonides degradation protein RhiN	3.34115	0.00180793	GH105	COG4225:Predicted unsaturated glucuronyl hydrolase involved in regulation of bacterial surface properties, and related proteins
CUST_337_PI429957474	2579737386	Glycosyl hydrolase(xylan alpha-1,2-glucuronidase (3.2.1.131)	4.92628	0.00326697	GH115
CUST_296_PI429957474	2579737345	Putative glycosyl hydrolase of unknown function (DUF1680)	12.3221	0.00972948	GH127	COG3533:Uncharacterized protein conserved in bacteria
CUST_1568_PI429957474	2579738617	PKD Domain-Containing Protein	2.943	0.0217268	GH16
CUST_300_PI429957474	2579737349	Beta-galactosidase (EC 3.2.1.23)	12.7657	0.00487728	GH2
CUST_1625_PI429957474	2579738674	Beta-galactosidase (EC 3.2.1.23)	3.72914	0.000566251	GH2	COG3250:Betagalactosidase/betaglucuronidase
CUST_2284_PI429957474	2579739333	Beta-galactosidase (EC 3.2.1.23)	4.4345	0.00861952	GH2
CUST_2947_PI429957474	2579740001	Membrane-bound lytic murein transglycosylase D precursor (EC 3.2.1.-)	3.27947	0.0017726	GH23
CUST_2271_PI429957474	2579739320	Alpha-galactosidase precursor (EC 3.2.1.22)	3.06705	0.00243739	GH27
CUST_2174_PI429957474	2579739223	Endopolygalacturonase	3.12063	0.0224826	GH28
CUST_2178_PI429957474	2579739227	Endopolygalacturonase	3.46103	0.0193168	GH28	COG5434:Endopolygalacturonase
CUST_332_PI429957474	2579737381	Beta-glucosidase (EC 3.2.1.21)	16.4432	0.00239313	GH3	COG1472:Betaglucosidaserelated glycosidases
CUST_299_PI429957474	2579737348	Alpha-L-arabinofuranosidase II precursor (EC 3.2.1.55)	7.5472	0.0218495	GH43	COG3940:Predicted betaxylosidase
CUST_321_PI429957474	2579737370	Alpha-N-arabinofuranosidase	2.3352	0.0166178	GH43
CUST_2177_PI429957474	2579739226	Beta-xylosidase (EC 3.2.1.37)	3.8339	0.0356302	GH43	COG3507:Betaxylosidase
CUST_301_PI429957474	2579737350	1,4-beta-xylanase	11.9909	0.0236396	GH5
CUST_194_PI429957474	2579737243	Maltose phosphorylase (EC 2.4.1.8) / Trehalose phosphorylase (EC 2.4.1.64)	2.07073	0.00580424	GH65	COG1554:Trehalose and maltose hydrolases (possible phosphorylases)
CUST_333_PI429957474	2579737382	Alpha-glucuronidase (EC 3.2.1.139)	6.28543	0.00415653	GH67	COG3661:Alphaglucuronidase
CUST_1431_PI429957474	2579738480	Glycosyl hydrolase, family 88	3.95997	0.00123852	GH88
CUST_267_PI429957474	2579737316	Alpha-1,2-mannosidase	2.78501	0.0198806	GH92	COG3537:Putative alpha1,2mannosidase
CUST_282_PI429957474	2579737331	Alpha-1,2-mannosidase	4.42991	0.0489887	GH92	COG3537:Putative alpha1,2mannosidase
CUST_585_PI429957474	2579737634	Alpha-glucosidase (EC 3.2.1.20)	2.71231	0.0104792	GH97
CUST_418_PI429957474	2579737467	Glycosyltransferase	6.92373	0.00324112	GT2	COG1215:Glycosyltransferases, probably involved in cell wall biogenesis
CUST_1702_PI429957474	2579738751	Putative dolichol-P-glucose synthetase	4.80255	0.00186081	GT2	COG0392:Predicted integral membrane protein
CUST_1782_PI429957474	2579738831	Glycosyltransferase	2.84831	0.0141394	GT2
CUST_2387_PI429957474	2579739436	Glycosyltransferase	4.31475	0.00753122	GT2	COG0463:Glycosyltransferases involved in cell wall biogenesis
CUST_85_PI429957474	2579737134	Dolichol-phosphate mannosyltransferase (EC 2.4.1.83) in lipid-linked oligosaccharide synthesis cluster	4.67704	0.00155589	GT4	COG0438:Glycosyltransferase
CUST_88_PI429957474	2579737137	Glycosyl transferase, group 1	2.40899	0.0156451	GT4	COG0438:Glycosyltransferase
CUST_3359_PI429957474	2579740413	Polymyxin resistance protein ArnT, undecaprenyl phosphate-alpha-L-Ara4N transferase; Melittin resistance protein PqaB	3.85708	0.00270015	GT83	COG1807:4amino4deoxyLarabinose transferase and related glycosyltransferases of PMT family
CUST_2159_PI429957474	2579739208	Pectate lyase	4.85199	0.00276164	PL9
CUST_1_PI429957474	2579737050	Hypothetical protein	4.69842	0.0020253
CUST_3_PI429957474	2579737052	DNA topoisomerase I-like protein	5.23826	0.0025986		COG3569:Topoisomerase IB
CUST_5_PI429957474	2579737054	DNA polymerase III epsilon subunit (EC 2.7.7.7)	7.71317	0.0043545
CUST_6_PI429957474	2579737055	Hypothetical protein	4.43838	0.00418988
CUST_16_PI429957474	2579737065	Hypothetical protein	4.3206	0.000784904		COG3296:Uncharacterized protein conserved in bacteria
CUST_22_PI429957474	2579737071	Hypothetical protein	10.1956	0.0309669
CUST_27_PI429957474	2579737076	Excinuclease ABC subunit A paralog of unknown function	2.01025	0.00724403		COG0178:Excinuclease ATPase subunit
CUST_37_PI429957474	2579737086	Hypothetical protein	2.60361	0.00480017
CUST_53_PI429957474	2579737102	Glutamate 5-kinase (EC 2.7.2.11)	2.18589	0.0133328
CUST_73_PI429957474	2579737122	UDP-N-acetylglucosamine 4,6-dehydratase (EC 4.2.1.-)	2.36716	0.00561759		COG1086:Predicted nucleosidediphosphate sugar epimerases
CUST_74_PI429957474	2579737123	4-keto-6-deoxy-N-Acetyl-D-hexosaminyl-(Lipid carrier) aminotransferase	2.29069	0.034179		COG0399: Predicted pyridoxal phosphatedependent enzyme apparently involved in regulation of cell wall biogenesis
CUST_81_PI429957474	2579737130	Hypothetical protein	5.28738	0.00631893
CUST_84_PI429957474	2579737133	Hypothetical protein	4.04923	0.00148903
CUST_110_PI429957474	2579737159	Hypothetical protein	2.12198	0.00182968
CUST_111_PI429957474	2579737160	Non-specific DNA-binding protein Dps / Iron-binding ferritin-like antioxidant protein / Ferroxidase (EC 1.16.3.1)	2.2426	0.0100729		COG0783:DNAbinding ferritinlike protein (oxidative damage protectant)
CUST_117_PI429957474	2579737166	Outer membrane protein	3.1426	0.0304772		COG2968:Uncharacterized conserved protein
CUST_126_PI429957474	2579737175	Hypothetical protein	5.27066	0.00214812
CUST_127_PI429957474	2579737176	Hypothetical protein	2.64729	0.0490168
CUST_128_PI429957474	2579737177	LuxR family transcriptional regulator	3.42979	0.0393563
CUST_131_PI429957474	2579737180	Aminopeptidase N	2.83916	0.00102145
CUST_136_PI429957474	2579737185	TonB-dependent receptor	2.73041	0.0247597		COG1629:Outer membrane receptor proteins, mostly Fe transport
CUST_137_PI429957474	2579737186	Hypothetical protein	3.49817	0.00216049
CUST_145_PI429957474	2579737194	Ethanolamine ammonia-lyase heavy chain (EC 4.3.1.7)	3.93698	0.00104996		COG4303:Ethanolamine ammonialyase, large subunit
CUST_146_PI429957474	2579737195	Ethanolamine ammonia-lyase light chain (EC 4.3.1.7)	4.09491	2.86234e-05		COG4302:Ethanolamine ammonialyase, small subunit
CUST_147_PI429957474	2579737196	Hypothetical protein	3.79699	0.000730341
CUST_151_PI429957474	2579737200	Alcohol dehydrogenase (EC 1.1.1.1)	2.52061	0.00135701		COG1064:Zndependent alcohol dehydrogenases
CUST_159_PI429957474	2579737208	2-isopropylmalate synthase (EC 2.3.3.13)	2.00593	0.00434626		COG0119:Isopropylmalate/homocitrate/citramalate synthases
CUST_160_PI429957474	2579737209	3-isopropylmalate dehydratase large subunit (EC 4.2.1.33)	2.58352	0.00120272		COG0065:3isopropylmalate dehydratase large subunit
CUST_161_PI429957474	2579737210	3-isopropylmalate dehydratase small subunit (EC 4.2.1.33)	2.1893	0.00734701		COG0066:3isopropylmalate dehydratase small subunit
CUST_180_PI429957474	2579737229	Hypothetical protein	2.66994	0.0202684
CUST_182_PI429957474	2579737231	Allophanate hydrolase 2 subunit 2 (EC 3.5.1.54)	3.40977	0.00101725		COG1984:Allophanate hydrolase subunit 2
CUST_198_PI429957474	2579737247	SusC, TonB-dependent outer membrane receptor involved in starch binding	6.80143	9.59084e-05
CUST_199_PI429957474	2579737248	SusD, outer membrane protein	4.78857	0.00245022
CUST_200_PI429957474	2579737249	Hypothetical protein	2.33005	0.0185567
CUST_221_PI429957474	2579737270	Putative dioxygenase	3.29527	0.0053043
CUST_222_PI429957474	2579737271	Hypothetical protein	2.12142	0.00390306
CUST_224_PI429957474	2579737273	Two-component system response regulator	2.50122	0.0118707		COG3279:Response regulator of the LytR/AlgR family
CUST_225_PI429957474	2579737274	Hypothetical protein	2.13636	0.010839
CUST_227_PI429957474	2579737276	Transcriptional regulator, AsnC family	6.13023	4.07496e-05		COG1522:Transcriptional regulators
CUST_228_PI429957474	2579737277	Cystathionine beta-lyase	19.0185	0.000218518		COG0626:Cystathionine betalyases/cystathionine gammasynthases
CUST_233_PI429957474	2579737282	Thiol peroxidase, Tpx-type (EC 1.11.1.15)	2.06174	0.00713096		COG2077:Peroxiredoxin
CUST_235_PI429957474	2579737284	Cell division protein FtsK	4.59145	0.000799795
CUST_236_PI429957474	2579737285	Hypothetical protein	5.53588	0.00145678		COG2834:Outer membrane lipoproteinsorting protein
CUST_243_PI429957474	2579737292	Hypothetical protein	3.55269	0.0111847
CUST_244_PI429957474	2579737293	ErfK/YbiS/YcfS/YnhG family protein	4.67189	0.00225505		COG1376:Uncharacterized protein conserved in bacteria
CUST_246_PI429957474	2579737295	COG1272: Predicted membrane protein hemolysin III homolog	7.58869	0.000547261		COG1272:Predicted membrane protein, hemolysin III homolog
CUST_247_PI429957474	2579737296	Hypothetical protein	13.3021	0.0102308
CUST_248_PI429957474	2579737297	Beta-lactamase	3.58824	0.00262102		COG1680:Betalactamase class C and other penicillin binding proteins
CUST_249_PI429957474	2579737298	Two-component system sensor histidine kinase (EC 2.7.3.-)	6.29487	0.000311554
CUST_250_PI429957474	2579737299	Response regulator of the LytR/AlgR family	9.16755	0.00108945		COG3279:Response regulator of the LytR/AlgR family
CUST_251_PI429957474	2579737300	Hypothetical protein	5.17299	0.00195551
CUST_260_PI429957474	2579737309	Glucose-fructose oxidoreductase	3.12734	0.000509158		COG0673:Predicted dehydrogenases and related proteins
CUST_265_PI429957474	2579737314	Hypothetical protein	3.74641	0.000154466
CUST_266_PI429957474	2579737315	D-galactose 1-dehydrogenase (EC 1.1.1.48)	2.07586	0.000769816		COG0673:Predicted dehydrogenases and related proteins
CUST_272_PI429957474	2579737321	Oxidoreductase, N-terminal precursor	2.37399	0.00956209		COG0673:Predicted dehydrogenases and related proteins
CUST_286_PI429957474	2579737335	PKD domain protein	3.98604	0.0103627
CUST_287_PI429957474	2579737336	Glycan metabolism protein RagB	7.90301	0.0153441
CUST_288_PI429957474	2579737337	TonB-dependent receptor	13.6921	0.0387804
CUST_295_PI429957474	2579737344	Arylsulfatase (EC 3.1.6.1)	5.61829	0.0235771		COG3119:Arylsulfatase A and related enzymes
CUST_297_PI429957474	2579737346	Glutaminase A	10.1576	0.00704128
CUST_298_PI429957474	2579737347	Aldose 1-epimerase (EC 5.1.3.3)	11.0627	0.0105921		COG2017:Galactose mutarotase and related enzymes
CUST_302_PI429957474	2579737351	Hypothetical protein	16.4415	0.00257631
CUST_303_PI429957474	2579737352	Putative outer membrane protein	89.6351	0.00762779
CUST_304_PI429957474	2579737353	TonB-dependent receptor	35.5239	0.017527
CUST_312_PI429957474	2579737361	Von Willebrand factor type A domain protein	9.08458	0.000540311		COG2304: Uncharacterized protein containing a von Willebrand factor type A (vWA) domain
CUST_320_PI429957474	2579737369	Sialic acid-specific 9-O-acetylesterase	4.22051	0.00503551
CUST_322_PI429957474	2579737371	TonB-dependent receptor	14.0862	0.00341155
CUST_323_PI429957474	2579737372	RagB/SusD domain-containing protein	5.49273	0.00792108
CUST_324_PI429957474	2579737373	Hypothetical protein	4.70988	0.00123297		COG2192:Predicted carbamoyl transferase, NodU family
CUST_325_PI429957474	2579737374	Hypothetical protein	5.423	0.00303269
CUST_326_PI429957474	2579737375	Hypothetical protein	5.00622	0.00578346
CUST_329_PI429957474	2579737378	Hypothetical protein	8.79776	0.0452648
CUST_334_PI429957474	2579737383	3-oxoacyl-[acyl-carrier protein] reductase (EC 1.1.1.100)	3.35987	0.029623		COG1028:Dehydrogenases with different specificities (related to shortchain alcohol dehydrogenases)
CUST_335_PI429957474	2579737384	Mannonate dehydratase (EC 4.2.1.8)	4.73942	0.0175408		COG1312:Dmannonate dehydratase
CUST_338_PI429957474	2579737387	Acetyl xylan esterase	29.0681	2.75994e-05
CUST_339_PI429957474	2579737388	Xylose isomerase (EC 5.3.1.5)	18.6163	7.93146e-06		COG2115:Xylose isomerase
CUST_340_PI429957474	2579737389	Xylulose kinase (EC 2.7.1.17)	14.2387	0.0109223		COG1070:Sugar (pentulose and hexulose) kinases
CUST_341_PI429957474	2579737390	Predicted sodium-dependent transporter	13.3011	0.00730692		COG4146:Predicted symporter
CUST_348_PI429957474	2579737397	HlyD family secretion protein	2.49832	0.0116245
CUST_349_PI429957474	2579737398	ABC transporter ATP-binding protein	2.5064	0.0054479		COG1136:ABCtype antimicrobial peptide transport system, ATPase component
CUST_350_PI429957474	2579737399	FtsX family membrane protein	3.24476	0.0193215		COG4591:ABCtype transport system, involved in lipoprotein release, permease component
CUST_351_PI429957474	2579737400	Hypothetical Protein	3.96841	0.0039859
CUST_352_PI429957474	2579737401	Putative ABC transporter permease	5.19479	0.000253138		COG0577:ABCtype antimicrobial peptide transport system, permease component
CUST_353_PI429957474	2579737402	ABC transporter, permease protein	4.31172	0.00657926		COG0577:ABCtype antimicrobial peptide transport system, permease component
CUST_354_PI429957474	2579737403	ABC transporter, ATP-binding protein	3.51693	4.14101e-06		COG1136:ABCtype antimicrobial peptide transport system, ATPase component
CUST_355_PI429957474	2579737404	Outer membrane efflux protein	5.23086	0.000613163		COG1538:Outer membrane protein
CUST_357_PI429957474	2579737406	Calcium-binding acidic-repeat protein precursor	11.0733	0.0222247
CUST_358_PI429957474	2579737407	Hypothetical protein	5.60565	0.0224099
CUST_364_PI429957474	2579737413	Hypothetical protein	5.32929	0.0373205
CUST_379_PI429957474	2579737428	Hypothetical protein	6.57792	0.0134433
CUST_381_PI429957474	2579737430	Nitric oxide-dependent regulator DnrN or NorA	5.85333	0.00378635		COG2846:Regulator of cell morphogenesis and NO signaling
CUST_386_PI429957474	2579737435	Rrf2-linked NADH-flavin reductase	2.24703	0.00548772		COG2910:Putative NADHflavin reductase
CUST_387_PI429957474	2579737436	2-hydroxychromene-2-carboxylate isomerase/DsbA-like thioredoxin domain	2.95984	0.000963692		COG2761:Predicted dithioldisulfide isomerase involved in polyketide biosynthesis
CUST_392_PI429957474	2579737441	Protein of unknown function YeaO	2.78394	0.000641203		COG3189:Uncharacterized conserved protein
CUST_395_PI429957474	2579737444	Single-stranded DNA-binding protein	3.80556	0.0218044
CUST_396_PI429957474	2579737445	DNA repair protein RadC	6.39891	0.000850086
CUST_416_PI429957474	2579737465	Dephospho-CoA kinase (EC 2.7.1.24)	2.78033	0.00633359		COG0237:DephosphoCoA kinase
CUST_417_PI429957474	2579737466	Hypothetical protein	2.91645	0.00839664
CUST_427_PI429957474	2579737476	Hypothetical protein	7.84388	0.0061692
CUST_460_PI429957474	2579737509	Threonyl-tRNA synthetase (EC 6.1.1.3)	2.67573	0.000219148		COG0441:ThreonyltRNA synthetase
CUST_461_PI429957474	2579737510	Translation initiation factor 3	4.01553	0.00456953		COG0290:Translation initiation factor 3 (IF3)
CUST_462_PI429957474	2579737511	50S ribosomal protein L35	3.0835	0.00822477		COG0291:Ribosomal protein L35
CUST_463_PI429957474	2579737512	50S ribosomal protein L20	2.92522	0.0269609
CUST_481_PI429957474	2579737530	Transcriptional regulator, MerR family	15.1322	0.000753977
CUST_482_PI429957474	2579737531	Phytoene dehydrogenase (EC 1.14.99.-)	10.2776	0.000157261		COG1233:Phytoene dehydrogenase and related proteins
CUST_483_PI429957474	2579737532	Phytoene synthase (EC 2.5.1.32)	6.74403	0.000715182		COG1562:Phytoene/squalene synthetase
CUST_484_PI429957474	2579737533	Beta-carotene hydroxylase	4.67757	0.0015497
CUST_496_PI429957474	2579737545	Hypothetical protein	7.067	0.00066532
CUST_497_PI429957474	2579737546	Iron(III) dicitrate transport protein FecA	5.94448	0.000793248		COG4772:Outer membrane receptor for Fe3+dicitrate
CUST_518_PI429957474	2579737567	Hypothetical protein	2.00041	0.0102222		COG2350:Uncharacterized protein conserved in bacteria
CUST_534_PI429957474	2579737583	Hypothetical protein	2.70506	0.00788086		COG2318:Uncharacterized protein conserved in bacteria
CUST_540_PI429957474	2579737589	Hypothetical protein	5.17984	7.37374e-05
CUST_541_PI429957474	2579737590	Transcriptional Regulator	2.93364	0.00112317
CUST_542_PI429957474	2579737591	Hypothetical protein	7.94498	0.00129401
CUST_543_PI429957474	2579737592	Hypothetical protein	11.2917	0.00258578
CUST_544_PI429957474	2579737593	Hypothetical protein	13.488	0.00493548
CUST_545_PI429957474	2579737594	Inner membrane protein CreD-like protein	16.7761	0.00051439		COG4452:Inner membrane protein involved in colicin E2 resistance
CUST_546_PI429957474	2579737595	Hypothetical protein	10.2607	0.0354553
CUST_547_PI429957474	2579737596	Membrane protein, putative	5.0795	0.0356577		COG4330:Predicted membrane protein
CUST_558_PI429957474	2579737607	Hypothetical protein	2.88719	0.0191715
CUST_562_PI429957474	2579737611	Hypothetical protein	10.9313	0.0458865
CUST_569_PI429957474	2579737618	Hypothetical protein	19.613	0.0310847
CUST_570_PI429957474	2579737619	Mobilization protein B	15.3295	0.0361449
CUST_613_PI429957474	2579737662	Hypothetical protein	2.42415	0.00116031
CUST_615_PI429957474	2579737664	Probable Co/Zn/Cd efflux system membrane fusion protein	3.04878	0.00775987
CUST_616_PI429957474	2579737665	Multicopper oxidase	2.3117	0.0131212		COG2132:Putative multicopper oxidases
CUST_617_PI429957474	2579737666	Hypothetical protein	4.38118	0.00362565
CUST_619_PI429957474	2579737668	TonB-dependent receptor	29.7713	0.00796423
CUST_620_PI429957474	2579737669	RagB/SusD family protein	15.4606	0.0100162
CUST_621_PI429957474	2579737670	Hypothetical protein	17.7124	0.00708493
CUST_631_PI429957474	2579737680	Inner membrane component of tripartite multidrug resistance system	4.06985	0.0232235
CUST_640_PI429957474	2579737689	Anthranilate phosphoribosyltransferase (EC 2.4.2.18)	2.35817	0.00605371		COG0547:Anthranilate phosphoribosyltransferase
CUST_645_PI429957474	2579737694	Hypothetical protein	2.71987	0.000609819
CUST_646_PI429957474	2579737695	Hypothetical protein	2.49043	0.00167536
CUST_660_PI429957474	2579737709	Hypothetical protein	2.5143	0.00736901		COG0799:Uncharacterized homolog of plant Iojap protein
CUST_667_PI429957474	2579737716	Hypothetical protein	2.11723	0.0128729
CUST_670_PI429957474	2579737719	Secreted and surface protein containing fasciclin-like repeats	2.64982	0.0099328		COG2335:Secreted and surface protein containing fasciclinlike repeats
CUST_680_PI429957474	2579737729	Hypothetical protein	4.45874	0.00153477
CUST_695_PI429957474	2579737744	Twin-arginine translocation protein TatA	3.00135	1.82309e-06		COG1826:Secindependent protein secretion pathway components
CUST_697_PI429957474	2579737746	Hypothetical protein	5.26344	0.000306955
CUST_700_PI429957474	2579737749	Hypothetical protein	3.46472	0.00421279
CUST_705_PI429957474	2579737754	Hypothetical protein	4.69158	0.00588536
CUST_706_PI429957474	2579737755	Putative hemin receptor	4.3577	0.00598599
CUST_707_PI429957474	2579737756	Hypothetical protein	4.71238	0.00217126
CUST_708_PI429957474	2579737757	GTP cyclohydrolase I (EC 3.5.4.16) type 1	2.10389	0.0195628		COG0302:GTP cyclohydrolase I
CUST_747_PI429957474	2579737796	Regulatory protein, LuxR:Response regulator receiver	10.0067	0.00118965		COG2197:Response regulator containing a CheYlike receiver domain and an HTH DNAbinding domain
CUST_748_PI429957474	2579737797	DNA primase (EC 2.7.7.-)	2.65485	0.00831309		COG0358:DNA primase (bacterial type)
CUST_750_PI429957474	2579737799	Hypothetical protein	2.84367	0.00191059
CUST_751_PI429957474	2579737800	RNA polymerase ECF-type sigma factor	3.7077	0.000106446		COG1595:DNAdirected RNA polymerase specialized sigma subunit, sigma24 homolog
CUST_762_PI429957474	2579737811	Putative nucleoside-diphosphate-sugar epimerase	2.69537	0.0045021		COG0702:Predicted nucleosidediphosphatesugar epimerases
CUST_769_PI429957474	2579737818	Hypothetical protein	5.5801	0.00159912
CUST_773_PI429957474	2579737822	30S ribosomal protein S4	2.19737	0.0137177		COG0522:Ribosomal protein S4 and related proteins
CUST_774_PI429957474	2579737823	30S ribosomal protein S11	2.09164	0.024275		COG0100:Ribosomal protein S11
CUST_777_PI429957474	2579737826	Preprotein translocase secY subunit (TC 3.A.5.1.1)	3.17507	0.00635107		COG0201:Preprotein translocase subunit SecY
CUST_778_PI429957474	2579737827	50S ribosomal protein L15	2.18112	0.000627476		COG0200:Ribosomal protein L15
CUST_779_PI429957474	2579737828	50S ribosomal protein L30	2.3376	0.0102986		COG1841:Ribosomal protein L30/L7E
CUST_780_PI429957474	2579737829	30S ribosomal protein S5	3.57275	0.00278298		COG0098:Ribosomal protein S5
CUST_781_PI429957474	2579737830	50S ribosomal protein L18	2.9115	0.00154876		COG0256:Ribosomal protein L18
CUST_782_PI429957474	2579737831	50S ribosomal protein L6	2.64406	0.00275839		COG0097:Ribosomal protein L6P/L9E
CUST_783_PI429957474	2579737832	30S ribosomal protein S8	3.15619	0.00418735		COG0096:Ribosomal protein S8
CUST_784_PI429957474	2579737833	30S ribosomal protein S14	3.21651	0.00148852		COG0199:Ribosomal protein S14
CUST_785_PI429957474	2579737834	50S ribosomal protein L5	3.66074	0.00108349		COG0094:Ribosomal protein L5
CUST_786_PI429957474	2579737835	50S ribosomal protein L24	2.93041	0.00287935		COG0198:Ribosomal protein L24
CUST_787_PI429957474	2579737836	50S ribosomal protein L14	3.41151	0.00503607		COG0093:Ribosomal protein L14
CUST_788_PI429957474	2579737837	30S ribosomal protein S17	2.49237	0.00925462		COG0186:Ribosomal protein S17
CUST_789_PI429957474	2579737838	50S ribosomal protein L29	2.65307	0.00906896
CUST_790_PI429957474	2579737839	50S ribosomal protein L16	3.31068	0.00720982		COG0197:Ribosomal protein L16/L10E
CUST_791_PI429957474	2579737840	30S ribosomal protein S3	3.4356	0.00595625		COG0092:Ribosomal protein S3
CUST_792_PI429957474	2579737841	50S ribosomal protein L22	2.49935	0.00352664		COG0091:Ribosomal protein L22
CUST_793_PI429957474	2579737842	30S ribosomal protein S19	2.5734	0.00477307		COG0185:Ribosomal protein S19
CUST_794_PI429957474	2579737843	50S ribosomal protein L2	3.56413	0.00448564		COG0090:Ribosomal protein L2
CUST_795_PI429957474	2579737844	50S ribosomal protein L23	3.15717	0.00211489		COG0089:Ribosomal protein L23
CUST_796_PI429957474	2579737845	50S ribosomal protein L4	4.60515	0.00343129		COG0088:Ribosomal protein L4
CUST_797_PI429957474	2579737846	50S ribosomal protein L3	5.01632	0.00567932		COG0087:Ribosomal protein L3
CUST_799_PI429957474	2579737848	Translation elongation factor G	2.21359	0.0110839		COG0480:Translation elongation factors (GTPases)
CUST_800_PI429957474	2579737849	30S ribosomal protein S7	3.5139	0.00488994		COG0049:Ribosomal protein S7
CUST_801_PI429957474	2579737850	TonB-dependent receptor	5.07701	0.000677786
CUST_808_PI429957474	2579737857	Hypothetical protein	2.02779	0.00132793
CUST_817_PI429957474	2579737866	Lipoprotein, putative	2.06479	0.00945838
CUST_824_PI429957474	2579737873	Hypothetical protein	2.44631	0.00449485
CUST_825_PI429957474	2579737874	Hypothetical protein	2.15214	0.0018161
CUST_848_PI429957474	2579737897	TonB-dependent receptor, putative	2.96175	0.00335567		COG1629:Outer membrane receptor proteins, mostly Fe transport
CUST_856_PI429957474	2579737905	Hypothetical protein	3.8972	0.0434253
CUST_865_PI429957474	2579737914	Glycerol uptake facilitator protein	2.1553	0.00736601		COG0580:Glycerol uptake facilitator and related permeases (Major Intrinsic Protein Family)
CUST_866_PI429957474	2579737915	Transcriptional repressor of aga operon	2.46377	0.000929841		COG1349:Transcriptional regulators of sugar metabolism
CUST_874_PI429957474	2579737923	Hypothetical protein	2.05518	0.0274471
CUST_879_PI429957474	2579737928	Curlin associated repeat-containing protein	4.15989	0.0071251
CUST_880_PI429957474	2579737929	Hyalin	32.1116	0.000634888
CUST_881_PI429957474	2579737930	Hypothetical protein	33.1715	0.00057222
CUST_882_PI429957474	2579737931	OmpA/MotB family outer membrane protein	17.6961	0.00061775		COG2885:Outer membrane protein and related peptidoglycanassociated (lipo)proteins
CUST_884_PI429957474	2579737933	Hyalin domain-containing protein, partial	6.7558	0.00233101
CUST_908_PI429957474	2579737957	Hypothetical protein	19.4733	0.0297438
CUST_909_PI429957474	2579737958	Tetracycline resistance element mobilization regulatory protein rteC	22.7447	0.0103488
CUST_911_PI429957474	2579737960	Hypothetical protein	3.40398	0.0101291
CUST_912_PI429957474	2579737961	Transcriptional regulator, AraC family	3.33841	0.0498221		COG2207:AraCtype DNAbinding domaincontaining proteins
CUST_917_PI429957474	2579737966	TonB-dependent receptor	12.4813	0.00123218
CUST_926_PI429957474	2579737975	LacI family transcriptional regulator	5.55954	0.046045		COG1609:Transcriptional regulators
CUST_937_PI429957474	2579737986	RagB/SusD Domain-Containing Protein	3.8603	0.0283869
CUST_938_PI429957474	2579737987	TonB-dependent receptor	9.95361	0.00983779
CUST_944_PI429957474	2579737993	Hypothetical protein	6.00291	0.00997843
CUST_945_PI429957474	2579737994	Hypothetical protein	2.2856	0.0101996
CUST_948_PI429957474	2579737997	Hypothetical protein	3.65719	0.0382767
CUST_950_PI429957474	2579737999	Energy transducer TonB	2.45038	0.0123359		COG0810:Periplasmic protein TonB, links inner and outer membranes
CUST_951_PI429957474	2579738000	Biopolymer transport protein ExbD/TolR; potentially related to transport or biosynthesis of folate	2.22806	0.0072688		COG0848:Biopolymer transport protein
CUST_954_PI429957474	2579738003	Anhydro-N-acetylmuramic acid kinase (EC 2.7.1.-)	2.80354	0.000157112		COG2377:Predicted molecular chaperone distantly related to HSP70fold metalloproteases
CUST_966_PI429957474	2579738015	Hypothetical protein	3.44922	0.00699284
CUST_967_PI429957474	2579738016	TonB-dependent receptor	4.37196	0.0042954
CUST_972_PI429957474	2579738021	Hypothetical protein	7.09035	0.0028673
CUST_973_PI429957474	2579738022	Hypothetical protein	9.23099	7.36213e-06
CUST_974_PI429957474	2579738023	Hypothetical protein	4.24896	0.00556142
CUST_976_PI429957474	2579738025	Copper-translocating P-type ATPase	3.1433	0.00620593		COG2217:Cation transport ATPase
CUST_977_PI429957474	2579738026	Ferredoxin	2.32664	0.0286178
CUST_979_PI429957474	2579738028	Probable Co/Zn/Cd efflux system membrane fusion protein	3.13465	0.0320153
CUST_990_PI429957474	2579738039	ABC transporter permease	2.02384	0.0161485		COG0577:ABCtype antimicrobial peptide transport system, permease component
CUST_998_PI429957474	2579738047	Peptidase S41	2.23089	0.00764692		COG0793:Periplasmic protease
CUST_1003_PI429957474	2579738052	Competence protein	2.06398	0.0420973
CUST_1004_PI429957474	2579738053	Thioredoxin	2.39055	0.0111699		COG2143:Thioredoxinrelated protein
CUST_1013_PI429957474	2579738062	Hypothetical protein	2.4722	0.00912758
CUST_1014_PI429957474	2579738063	Hypothetical protein	3.66414	0.00335715
CUST_1015_PI429957474	2579738064	Putative outer membrane protein	4.18387	3.01451e-05		COG2067:Longchain fatty acid transport protein
CUST_1019_PI429957474	2579738068	Hypothetical protein	9.60608	0.0331749
CUST_1022_PI429957474	2579738071	Integrase	3.5366	0.0274606		COG4974:Sitespecific recombinase XerD
CUST_1049_PI429957474	2579738098	Hypothetical protein	3.42057	0.000138956
CUST_1050_PI429957474	2579738099	Hypothetical protein	5.59102	0.000140368
CUST_1051_PI429957474	2579738100	Xanthine dehydrogenase YagR molybdenum-binding subunit [H]	3.98877	0.00102312		COG1529:Aerobictype carbon monoxide dehydrogenase, large subunit CoxL/CutL homologs
CUST_1052_PI429957474	2579738101	Xanthine dehydrogenase YagS FAD-binding subunit	2.32798	0.00310372		COG1319:Aerobictype carbon monoxide dehydrogenase, middle subunit CoxM/CutM homologs
CUST_1058_PI429957474	2579738107	TonB-dependent outer membrane receptor	29.1739	3.86289e-05
CUST_1067_PI429957474	2579738116	Putative diheme cytochrome c-553	4.0274	0.0204243
CUST_1068_PI429957474	2579738117	Hypothetical protein	5.47016	0.00248486
CUST_1075_PI429957474	2579738124	Hypothetical protein	3.39196	0.00515389		COG3360:Uncharacterized conserved protein
CUST_1076_PI429957474	2579738125	Arsenical-resistance protein ACR3	2.73766	0.000264881		COG0798:Arsenite efflux pump ACR3 and related permeases
CUST_1087_PI429957474	2579738136	Outer membrane protein	2.52137	0.0370633		COG2067:Longchain fatty acid transport protein
CUST_1105_PI429957474	2579738154	DUF1801 domain-containing protein	2.4093	0.00633428		COG4430:Uncharacterized protein conserved in bacteria
CUST_1106_PI429957474	2579738155	Hypothetical protein	4.18868	0.00160084
CUST_1107_PI429957474	2579738156	Cytochrome c-type biogenesis protein DsbD, protein-disulfide reductase (EC 1.8.1.8)	2.70234	0.00179023		COG4232:Thiol:disulfide interchange protein
CUST_1109_PI429957474	2579738158	Hypothetical protein	2.90586	0.0168859
CUST_1110_PI429957474	2579738159	Signal transduction histidine kinase	7.78829	0.000268921		COG0642:Signal transduction histidine kinase
CUST_1121_PI429957474	2579738170	Hypothetical protein	8.7019	0.0357624
CUST_1127_PI429957474	2579738176	Hypothetical protein	4.08056	0.00213301
CUST_1137_PI429957474	2579738186	Hypothetical protein	2.15797	0.00303453		COG0810:Periplasmic protein TonB, links inner and outer membranes
CUST_1153_PI429957474	2579738202	Hypothetical protein	2.37537	0.0165899
CUST_1155_PI429957474	2579738204	Ribosylnicotinamide kinase (EC 2.7.1.22) homolog / Unknown conserved in Flavobacteria	2.17136	0.00016642
CUST_1158_PI429957474	2579738207	Hypothetical protein	3.76206	9.59561e-05
CUST_1159_PI429957474	2579738208	Glyoxalase family protein	3.62577	9.95529e-05		COG3324:Predicted enzyme related to lactoylglutathione lyase
CUST_1162_PI429957474	2579738211	Adenosylhomocysteinase (EC 3.3.1.1)	3.22186	0.00260284		COG0499:Sadenosylhomocysteine hydrolase
CUST_1163_PI429957474	2579738212	Hypothetical protein	5.65839	0.000674945
CUST_1166_PI429957474	2579738215	Hypothetical protein	5.20924	0.000749031
CUST_1167_PI429957474	2579738216	Hypothetical protein	5.63078	0.010092
CUST_1181_PI429957474	2579738230	Cation efflux system protein CzcB	2.71925	0.00430717		COG0845:Membranefusion protein
CUST_1182_PI429957474	2579738231	RND multidrug efflux transporter; Acriflavin resistance protein	2.19977	0.0133097		COG0841:Cation/multidrug efflux pump
CUST_1183_PI429957474	2579738232	Hypothetical protein	83.6022	3.35038e-05
CUST_1191_PI429957474	2579738240	Peptidase, M13 family	2.90456	0.00840198		COG3590:Predicted metalloendopeptidase
CUST_1197_PI429957474	2579738246	Sodium:solute symporter associated protein	2.01	0.00145074		COG4327:Predicted membrane protein
CUST_1204_PI429957474	2579738253	Hypothetical protein	3.92616	0.000698692
CUST_1207_PI429957474	2579738256	Hypothetical protein	10.7642	0.000203724
CUST_1208_PI429957474	2579738257	Inosine monophosphate dehydrogenase-related protein	17.0049	0.000103105		COG0517:FOG: CBS domain
CUST_1211_PI429957474	2579738260	Hypothetical protein	2.77323	0.000326438
CUST_1232_PI429957474	2579738281	Hypothetical protein	3.26738	0.0060105
CUST_1237_PI429957474	2579738286	Class-I/II aminotransferase	3.30522	0.00428404		COG0436:Aspartate/tyrosine/aromatic aminotransferase
CUST_1242_PI429957474	2579738291	Hypothetical protein	2.44679	0.012658
CUST_1252_PI429957474	2579738301	ATP-dependent exoDNAse (exonuclease V) alpha subunit - helicase superfamily I member	4.19395	0.00323718
CUST_1253_PI429957474	2579738302	4-hydroxyphenylpyruvate dioxygenase (EC 1.13.11.27)	2.81599	0.0178913		COG3185:4hydroxyphenylpyruvate dioxygenase and related hemolysins
CUST_1254_PI429957474	2579738303	Homogentisate 1,2-dioxygenase (EC 1.13.11.5)	4.09042	0.00286368		COG3508:Homogentisate 1,2dioxygenase
CUST_1256_PI429957474	2579738305	Excinuclease ABC subunit C	2.27456	0.0326277		COG0322:Nuclease subunit of the excinuclease complex
CUST_1261_PI429957474	2579738310	Two-component hybrid sensor and regulator	2.50633	0.0268556
CUST_1264_PI429957474	2579738313	Hypothetical protein	4.73002	0.00127333
CUST_1275_PI429957474	2579738324	Hypothetical protein	7.89906	0.00362337
CUST_1280_PI429957474	2579738329	Ferrous iron transport protein B	2.77816	0.00194798		COG0370:Fe2+ transport system protein B
CUST_1281_PI429957474	2579738330	Hypothetical protein	3.512	0.00362398
CUST_1282_PI429957474	2579738331	Hypothetical protein	4.06272	0.00295972
CUST_1293_PI429957474	2579738342	Nitrogen regulation protein NtrY	2.41538	0.00239586
CUST_1299_PI429957474	2579738348	Transcriptional regulator, AraC family	2.84511	0.000861744		COG2207:AraCtype DNAbinding domaincontaining proteins
CUST_1316_PI429957474	2579738365	Succinyl-CoA:3-ketoacid-coenzyme A transferase subunit A (EC 2.8.3.5)	2.57364	0.000145478		COG1788:Acyl CoA:acetate/3ketoacid CoA transferase, alpha subunit
CUST_1324_PI429957474	2579738373	Hypothetical protein	3.40912	0.00193487
CUST_1325_PI429957474	2579738374	RNA polymerase ECF-type sigma factor	2.71347	0.000323733		COG1595:DNAdirected RNA polymerase specialized sigma subunit, sigma24 homolog
CUST_1326_PI429957474	2579738375	Hypothetical protein	3.93612	0.00142223
CUST_1327_PI429957474	2579738376	1-acyl-sn-glycerol-3-phosphate acyltransferase (EC 2.3.1.51)	4.46617	0.000638181		COG0204:1acylsnglycerol3phosphate acyltransferase
CUST_1333_PI429957474	2579738382	Hypothetical protein	2.33999	0.0246226
CUST_1338_PI429957474	2579738387	Hypothetical protein	6.095	0.00107578
CUST_1349_PI429957474	2579738398	ABC-type transporter ATP-binding protein	2.13978	0.000834346		COG1131:ABCtype multidrug transport system, ATPase component
CUST_1350_PI429957474	2579738399	Hypothetical protein	2.40997	0.00130578
CUST_1366_PI429957474	2579738415	Hypothetical protein	2.78092	0.0241229
CUST_1369_PI429957474	2579738418	DNA polymerase III delta prime subunit (EC 2.7.7.7)	2.10922	0.00831906
CUST_1379_PI429957474	2579738428	Hypothetical protein	3.05639	0.00578034
CUST_1380_PI429957474	2579738429	Hypothetical protein	4.162	0.00042591		COG4980:Gas vesicle protein
CUST_1405_PI429957474	2579738454	TonB-dependent receptor	2.32064	0.0268669
CUST_1413_PI429957474	2579738462	Hypothetical protein	2.08457	0.032694
CUST_1414_PI429957474	2579738463	Glucosamine-6-phosphate deaminase (EC 3.5.99.6)	2.24907	0.00764857		COG0363:6phosphogluconolactonase/Glucosamine6phosphate isomerase/deaminase
CUST_1426_PI429957474	2579738475	Sulfatase	2.99488	0.00907266		COG3119:Arylsulfatase A and related enzymes
CUST_1427_PI429957474	2579738476	TonB-dependent receptor	2.01663	0.0190383
CUST_1429_PI429957474	2579738478	WD40 domain-containing protein	2.49054	0.00700959		COG0823:Periplasmic component of the Tol biopolymer transport system
CUST_1430_PI429957474	2579738479	Hypothetical protein	3.13579	0.00278731
CUST_1432_PI429957474	2579738481	Hypothetical protein	2.82452	0.0411679
CUST_1441_PI429957474	2579738490	Predicted rhamnulose-1-phosphate aldolase (EC 4.1.2.19) / Predicted lactaldehyde dehydrogenase (EC 1.2.1.22)	3.179	0.0263586		COG3347:Uncharacterized conserved protein
CUST_1468_PI429957474	2579738517	Hypothetical protein	2.04759	0.00324729
CUST_1483_PI429957474	2579738532	Outer membrane lipoprotein omp16 precursor	2.57117	0.0334562
CUST_1486_PI429957474	2579738535	Manganese superoxide dismutase (EC 1.15.1.1)	2.65463	0.00617444		COG0605:Superoxide dismutase
CUST_1504_PI429957474	2579738553	AcrA/AcrE family multidrug resistance protein	2.09606	6.96238e-05		COG0845:Membranefusion protein
CUST_1505_PI429957474	2579738554	Hypothetical protein	2.08258	0.000612402		COG1510:Predicted transcriptional regulators
CUST_1524_PI429957474	2579738573	Aerotolerance-like protein BatC	3.37218	0.00969723
CUST_1525_PI429957474	2579738574	Aerotolerance-like protein BatD	2.25846	0.012015
CUST_1536_PI429957474	2579738585	Hypothetical protein	2.93032	9.00722e-06
CUST_1561_PI429957474	2579738610	Hypothetical protein	3.62864	0.00415121
CUST_1572_PI429957474	2579738621	TRNA-specific adenosine-34 deaminase (EC 3.5.4.-)	2.14764	0.00453831		COG0590:Cytosine/adenosine deaminases
CUST_1584_PI429957474	2579738633	DCMP deaminase (EC 3.5.4.12)	2.47815	0.00743215		COG2131:Deoxycytidylate deaminase
CUST_1587_PI429957474	2579738636	Ferredoxin reductase	4.38809	0.00511442		COG1018:Flavodoxin reductases (ferredoxinNADPH reductases) family 1
CUST_1589_PI429957474	2579738638	Hypothetical protein	102.982	0.00211934
CUST_1590_PI429957474	2579738639	Hypothetical protein	5.09119	0.000656215
CUST_1591_PI429957474	2579738640	Transcriptional regulator, Cro/CI family	4.26678	0.00188562		COG1476:Predicted transcriptional regulators
CUST_1609_PI429957474	2579738658	Putative universal stress protein UspA	2.46558	0.00943281		COG0589:Universal stress protein UspA and related nucleotidebinding proteins
CUST_1612_PI429957474	2579738661	Hypothetical protein	4.81582	0.00275169
CUST_1613_PI429957474	2579738662	Universal stress protein family protein	2.97125	0.0245231		COG0589:Universal stress protein UspA and related nucleotidebinding proteins
CUST_1614_PI429957474	2579738663	Thioredoxin	4.9574	0.000422431
CUST_1615_PI429957474	2579738664	Coproporphyrinogen III oxidase, oxygen-independent (EC 1.3.99.22)	5.20728	0.00975538		COG0635:Coproporphyrinogen III oxidase and related FeS oxidoreductases
CUST_1616_PI429957474	2579738665	Von Willebrand factor type A domain protein	4.37932	0.00204952		COG2304:Uncharacterized protein containing a von Willebrand factor type A (vWA) domain
CUST_1632_PI429957474	2579738681	Cobalt-zinc-cadmium resistance protein CzcA; Cation efflux system protein CusA	7.40712	0.0464488		COG3696:Putative silver efflux pump
CUST_1639_PI429957474	2579738688	Cobalt-zinc-cadmium resistance protein CzcA; Cation efflux system protein CusA	18.0094	0.00270663		COG3696:Putative silver efflux pump
CUST_1640_PI429957474	2579738689	Probable Co/Zn/Cd efflux system membrane fusion protein	2.96552	0.00703122		COG0845:Membranefusion protein
CUST_1646_PI429957474	2579738695	Membrane fusion protein of RND family multidrug efflux pump	3.78881	0.00282697		COG0845:Membranefusion protein
CUST_1647_PI429957474	2579738696	RND efflux system, outer membrane lipoprotein, NodT	3.75434	0.00037435		COG1538:Outer membrane protein
CUST_1699_PI429957474	2579738748	Peptidase	2.84112	0.00383101
CUST_1703_PI429957474	2579738752	Aspartate 1-decarboxylase (EC 4.1.1.11)	2.7846	0.0165411		COG0853:Aspartate 1decarboxylase
CUST_1704_PI429957474	2579738753	Pantoate--beta-alanine ligase (EC 6.3.2.1)	2.72784	0.0136165		COG0414:Panthothenate synthetase
CUST_1725_PI429957474	2579738774	8-amino-7-oxononanoate synthase (EC 2.3.1.47)	4.79747	0.000413589		COG0156:7keto8aminopelargonate synthetase and related enzymes
CUST_1745_PI429957474	2579738794	Hypothetical protein	2.67021	0.00514305
CUST_1746_PI429957474	2579738795	50S ribosomal protein L21	2.13614	0.009487		COG0261:Ribosomal protein L21
CUST_1748_PI429957474	2579738797	Hypothetical protein	8.74001	0.000328356
CUST_1800_PI429957474	2579738849	Short-chain dehydrogenas	4.50673	0.00251101		COG1028:Dehydrogenases with different specificities (related to shortchain alcohol dehydrogenases)
CUST_1802_PI429957474	2579738851	Hypothetical protein	2.52949	0.0049428		COG3403:Uncharacterized conserved protein
CUST_1803_PI429957474	2579738852	Protease synthase and sporulation negative regulatory protein PAI 2	2.63635	0.00620657		COG2808:Transcriptional regulator
CUST_1811_PI429957474	2579738860	DUF819 domain-containing protein	3.02206	0.00368404		COG5505:Predicted integral membrane protein
CUST_1814_PI429957474	2579738863	Hypothetical protein	2.56597	0.0109326
CUST_1829_PI429957474	2579738878	Hypothetical protein	3.47223	0.0313004
CUST_1848_PI429957474	2579738897	Hypothetical protein	2.57732	0.00924453
CUST_1850_PI429957474	2579738899	Transcriptional regulator, MecI family	2.06401	0.0143039		COG3682:Predicted transcriptional regulator
CUST_1854_PI429957474	2579738903	Rieske [2Fe-2S] domain-containing protein	15.0148	0.000255104
CUST_1855_PI429957474	2579738904	TatD family hydrolase	2.55123	0.00864998		COG0084:Mgdependent DNase
CUST_1859_PI429957474	2579738908	Hypothetical protein	2.85233	0.00361331
CUST_1860_PI429957474	2579738909	Biopolymer transport exbD protein.	2.71457	0.00681031		COG0848:Biopolymer transport protein
CUST_1864_PI429957474	2579738913	RNA polymerase sigma-54 factor RpoN	2.58122	0.010096		COG1508:DNAdirected RNA polymerase specialized sigma subunit, sigma54 homolog
CUST_1872_PI429957474	2579738921	Hypothetical protein	2.01958	0.0203722		COG2738:Predicted Zndependent protease
CUST_1879_PI429957474	2579738928	Hypothetical protein	2.69798	0.00676577
CUST_1908_PI429957474	2579738957	50S ribosomal protein L13	2.30552	0.00913368		COG0102:Ribosomal protein L13
CUST_1910_PI429957474	2579738959	Hypothetical protein	2.97011	0.000518188
CUST_1911_PI429957474	2579738960	Galactoside O-acetyltransferase (EC 2.3.1.18)	2.38366	0.00737534		COG0110:Acetyltransferase (isoleucine patch superfamily)
CUST_1924_PI429957474	2579738973	Conserved hypothetical protein probably involved in assimilatory sulfate reduction	2.66036	0.0174725		COG3205:Predicted membrane protein
CUST_1930_PI429957474	2579738979	UDP-glucose dehydrogenase (EC 1.1.1.22)	3.01157	0.0428518		COG1004:Predicted UDPglucose 6dehydrogenase
CUST_1933_PI429957474	2579738982	Hypothetical protein	4.40601	0.012099
CUST_1949_PI429957474	2579738998	Hypothetical protein	3.31864	0.00488052
CUST_1950_PI429957474	2579738999	Universal stress protein family protein	3.85115	0.00394792		COG0589:Universal stress protein UspA and related nucleotidebinding proteins
CUST_1970_PI429957474	2579739019	Hypothetical protein	8.50545	0.000413549
CUST_1971_PI429957474	2579739020	Hypothetical protein	8.74837	0.0010363
CUST_1972_PI429957474	2579739021	TonB family protein	2.88516	0.00752373
CUST_1983_PI429957474	2579739032	ABC transporter ATP-binding protein YvcR	3.01243	0.00220763		COG1136:ABCtype antimicrobial peptide transport system, ATPase component
CUST_1984_PI429957474	2579739033	FtsX family membrane protein	2.76766	0.00147565		COG0577:ABCtype antimicrobial peptide transport system, permease component
CUST_1991_PI429957474	2579739040	Thymidylate kinase (EC 2.7.4.9)	12.5051	0.000390906		COG1331:Highly conserved protein containing a thioredoxin domain
CUST_1994_PI429957474	2579739043	Hypothetical protein	2.15438	0.0167946
CUST_1996_PI429957474	2579739045	Outer membrane protein H precursor	2.83809	0.00991505		COG2825:Outer membrane protein
CUST_1997_PI429957474	2579739046	Outer membrane protein H precursor	5.14098	0.000648671		COG2825:Outer membrane protein
CUST_2022_PI429957474	2579739071	Phenylalanine-4-hydroxylase (EC 1.14.16.1) - Long	2.32058	0.024709		COG3186:Phenylalanine4hydroxylase
CUST_2023_PI429957474	2579739072	Lipoprotein, putative	4.12219	0.00495321
CUST_2024_PI429957474	2579739073	Urocanate hydratase (EC 4.2.1.49)	6.27107	0.000515517		COG2987:Urocanate hydratase
CUST_2025_PI429957474	2579739074	Hypothetical protein	2.38909	0.00445196
CUST_2040_PI429957474	2579739089	Hypothetical protein	9.67362	6.86823e-06
CUST_2041_PI429957474	2579739090	Hypothetical protein	4.43702	0.0163462
CUST_2042_PI429957474	2579739091	Adenylate cyclase (EC 4.6.1.1)	4.8796	0.0479212		COG2114:Adenylate cyclase, family 3 (some proteins contain HAMP domain)
CUST_2043_PI429957474	2579739092	Hypothetical protein	5.61061	0.00710728
CUST_2044_PI429957474	2579739093	Hypothetical protein	17.1672	0.019155
CUST_2047_PI429957474	2579739096	Membrane protein, putative	3.06358	0.0134839
CUST_2048_PI429957474	2579739097	Two-component system sensor histidine kinase	4.95629	0.000106889
CUST_2057_PI429957474	2579739106	Hypothetical protein	2.41056	0.00378188
CUST_2062_PI429957474	2579739111	Possible general stress protein 26	2.12298	0.00278527		COG3871:Uncharacterized stress protein (general stress protein 26)
CUST_2065_PI429957474	2579739114	Hypothetical protein	2.10803	0.0131766
CUST_2077_PI429957474	2579739126	Electron transfer flavoprotein, alpha subunit	3.84917	0.00640627		COG2025:Electron transfer flavoprotein, alpha subunit
CUST_2078_PI429957474	2579739127	Electron transfer flavoprotein, beta subunit	5.92662	0.00034962		COG2086:Electron transfer flavoprotein, beta subunit
CUST_2084_PI429957474	2579739133	Hypothetical protein	2.39273	0.0181365
CUST_2085_PI429957474	2579739134	Hypothetical protein	3.32583	0.00302201
CUST_2103_PI429957474	2579739152	Aspartokinase (EC 2.7.2.4) / Homoserine dehydrogenase (EC 1.1.1.3)	2.06291	0.0212561		COG0527:Aspartokinases
CUST_2104_PI429957474	2579739153	O-succinylhomoserine sulfhydrylase	2.46543	0.0105395		COG2873:Oacetylhomoserine sulfhydrylase
CUST_2140_PI429957474	2579739189	TonB-dependent receptor	18.0504	0.000381437
CUST_2141_PI429957474	2579739190	RagB/SusD domain-containing protein	14.4007	0.000551515
CUST_2142_PI429957474	2579739191	Hypothetical protein	4.16394	0.00415133
CUST_2143_PI429957474	2579739192	Hypothetical protein	4.09158	0.0195452		COG5368:Uncharacterized protein conserved in bacteria
CUST_2154_PI429957474	2579739203	Hypothetical protein	5.32746	0.0286041
CUST_2155_PI429957474	2579739204	TonB-dependent receptor	7.3823	0.00951977
CUST_2156_PI429957474	2579739205	RagB/SusD Domain-Containing Protein	8.49488	0.00268467
CUST_2157_PI429957474	2579739206	Fibronectin	3.51926	0.00265033
CUST_2173_PI429957474	2579739222	Hexuronate utilization operon transcriptional repressor ExuR	2.10712	0.00473317		COG1609:Transcriptional regulators
CUST_2189_PI429957474	2579739238	Aldehyde dehydrogenase (EC 1.2.1.3)	3.31245	0.00113458		COG1012:NADdependent aldehyde dehydrogenases
CUST_2191_PI429957474	2579739240	Ribulose-phosphate 3-epimerase (EC 5.1.3.1)	2.30257	0.00636782		COG0036:Pentose5phosphate3epimerase
CUST_2193_PI429957474	2579739242	RNA polymerase sigma factor RpoD	2.06907	0.00981607		COG0568:DNAdirected RNA polymerase, sigma subunit (sigma70/sigma32)
CUST_2210_PI429957474	2579739259	Hypothetical protein	49.3013	0.00184923
CUST_2212_PI429957474	2579739261	Hypothetical protein	2.04782	0.00566482
CUST_2213_PI429957474	2579739262	ApaG protein	2.52355	0.00539239		COG2967:Uncharacterized protein affecting Mg2+/Co2+ transport
CUST_2223_PI429957474	2579739272	Thiamin biosynthesis lipoprotein ApbE	4.41745	0.00230536		COG1477:Membraneassociated lipoprotein involved in thiamine biosynthesis
CUST_2224_PI429957474	2579739273	Hypothetical protein	4.57298	0.00286334
CUST_2226_PI429957474	2579739275	Hypothetical protein	2.63823	0.00704309
CUST_2227_PI429957474	2579739276	Methionine aminopeptidase (EC 3.4.11.18)	2.30018	0.00650545		COG0024:Methionine aminopeptidase
CUST_2228_PI429957474	2579739277	Hypothetical protein	2.2584	0.00155506
CUST_2255_PI429957474	2579739304	TonB-dependent receptor	4.8574	0.016628
CUST_2256_PI429957474	2579739305	RagB/SusD Domain-Containing Protein	2.02551	0.0490325
CUST_2267_PI429957474	2579739316	L-arabinose isomerase (EC 5.3.1.4)	3.005	0.0408563		COG2160:Larabinose isomerase
CUST_2268_PI429957474	2579739317	Aldose 1-epimerase (EC 5.1.3.3)	3.96749	0.003499		COG2017:Galactose mutarotase and related enzymes
CUST_2270_PI429957474	2579739319	Transaldolase (EC 2.2.1.2)	3.19044	0.000734745		COG0176:Transaldolase
CUST_2272_PI429957474	2579739321	TPR repeat protein	4.33078	0.0124714
CUST_2290_PI429957474	2579739339	Two-component system response regulator	2.75825	0.00307871
CUST_2291_PI429957474	2579739340	Two-component system response regulator	3.54715	0.0106021
CUST_2292_PI429957474	2579739341	Hypothetical protein	2.40987	0.0186092
CUST_2293_PI429957474	2579739342	Hypothetical protein	2.89881	0.0399318
CUST_2296_PI429957474	2579739345	Hypothetical protein	2.69615	0.0322208
CUST_2306_PI429957474	2579739355	Hypothetical protein	2.56793	0.0459973
CUST_2310_PI429957474	2579739359	ABC-type Fe3+-hydroxamate transport system, periplasmic component	6.24837	0.000568771		COG0614:ABCtype Fe3+hydroxamate transport system, periplasmic component
CUST_2311_PI429957474	2579739360	Hypothetical protein	4.72864	0.000640768
CUST_2314_PI429957474	2579739363	Hypothetical protein	2.2351	0.00993909
CUST_2316_PI429957474	2579739365	Hypothetical protein	3.17362	0.0151677
CUST_2317_PI429957474	2579739366	Hypothetical protein	4.83838	0.000741157
CUST_2318_PI429957474	2579739367	Major facilitator transporter	4.90705	0.000782365		COG2814:Arabinose efflux permease
CUST_2330_PI429957474	2579739379	NAD(P)-binding protein	2.85595	0.00177333		COG1090:Predicted nucleosidediphosphate sugar epimerase
CUST_2347_PI429957474	2579739396	RNA polymerase ECF-type sigma factor	2.84833	0.00148243		COG1595:DNAdirected RNA polymerase specialized sigma subunit, sigma24 homolog
CUST_2348_PI429957474	2579739397	Hypothetical protein	3.20431	0.00354234
CUST_2349_PI429957474	2579739398	Hypothetical protein	4.65292	0.00236526
CUST_2350_PI429957474	2579739399	M23/M37 peptidase/aminotransferase, class III	2.46229	0.0275325
CUST_2417_PI429957474	2579739466	Lipopolysaccharide ABC transporter, ATP-binding protein LptB	3.74778	0.00153527		COG1137:ABCtype (unclassified) transport system, ATPase component
CUST_2438_PI429957474	2579739487	Translation elongation factor Tu	2.3457	0.022017		COG0050:GTPases translation elongation factors
CUST_2441_PI429957474	2579739490	50S ribosomal protein L11	2.26549	0.0152508		COG0080:Ribosomal protein L11
CUST_2444_PI429957474	2579739493	50S ribosomal protein L7/L12	3.43594	0.00104927		COG0222:Ribosomal protein L7/L12
CUST_2445_PI429957474	2579739494	DNA-directed RNA polymerase beta subunit (EC 2.7.7.6)	2.09941	0.00897433
CUST_2463_PI429957474	2579739512	Haloacid dehalogenase	2.18634	0.00639887		COG0561:Predicted hydrolases of the HAD superfamily
CUST_2464_PI429957474	2579739513	Hypothetical protein	3.21364	0.000118666		COG4877:Uncharacterized protein conserved in bacteria
CUST_2465_PI429957474	2579739514	Hypothetical protein	2.57892	0.00276183		COG1073:Hydrolases of the alpha/beta superfamily
CUST_2466_PI429957474	2579739515	Hypothetical protein	2.78982	0.00335995
CUST_2467_PI429957474	2579739516	Membrane protease family protein BA0301	6.23319	0.000210589
CUST_2474_PI429957474	2579739523	Hypothetical protein	5.63814	0.00201834		COG1309:Transcriptional regulator
CUST_2475_PI429957474	2579739524	Ubiquinone biosynthesis monooxygenase UbiB	3.18139	0.000419953
CUST_2479_PI429957474	2579739528	Hypothetical protein	2.29535	0.0168806
CUST_2483_PI429957474	2579739532	Hypothetical protein	4.35512	0.0191659
CUST_2484_PI429957474	2579739533	Hypothetical protein	8.73108	0.000648435
CUST_2494_PI429957474	2579739543	Hypothetical protein	3.22653	3.21796e-05
CUST_2496_PI429957474	2579739545	Non-heme chloroperoxidase (EC 1.11.1.10)	3.2139	0.00980034		COG0596:Predicted hydrolases or acyltransferases (alpha/beta hydrolase superfamily)
CUST_2497_PI429957474	2579739546	Hypothetical protein	2.42118	0.0179953
CUST_2510_PI429957474	2579739559	Hypothetical protein	2.1082	0.0251105
CUST_2521_PI429957474	2579739570	ABC-type multidrug transporter ATP-binding protein	2.04021	0.040916		COG1131:ABCtype multidrug transport system, ATPase component
CUST_2544_PI429957474	2579739593	Hypothetical protein	2.63952	0.00997098		COG3237:Uncharacterized protein conserved in bacteria
CUST_2556_PI429957474	2579739605	TonB-dependent receptor, putative	4.79964	1.74046e-05		COG1629:Outer membrane receptor proteins, mostly Fe transport
CUST_2574_PI429957474	2579739623	Fructose-bisphosphate aldolase class I (EC 4.1.2.13)	2.32917	0.047365
CUST_2575_PI429957474	2579739624	Fructose-bisphosphate aldolase class I (EC 4.1.2.13)	2.03489	0.00794466
CUST_2583_PI429957474	2579739632	GMP synthase [glutamine-hydrolyzing] (EC 6.3.5.2)	2.80504	0.00572866		COG0519:GMP synthase, PPATPase domain/subunit
CUST_2592_PI429957474	2579739641	Transforming growth factor-beta induced protein IG-H3 precursor	6.92513	0.000544877		COG2335:Secreted and surface protein containing fasciclinlike repeats
CUST_2604_PI429957474	2579739653	2'-5' RNA ligase	2.73573	0.0341579		COG1514:2'5' RNA ligase
CUST_2611_PI429957474	2579739660	Hypothetical protein	11.0482	0.0262237
CUST_2613_PI429957474	2579739662	Metal-dependent hydrolase (EC 3.-.-.-)	2.36465	0.0248173		COG2220:Predicted Zndependent hydrolases of the betalactamase fold
CUST_2623_PI429957474	2579739672	Hypothetical protein	4.63236	0.00112182
CUST_2624_PI429957474	2579739673	Nucleoside triphosphate pyrophosphohydrolase MazG (EC 3.6.1.8)	4.3289	0.00105394
CUST_2629_PI429957474	2579739678	TPR domain protein	2.08591	0.035996
CUST_2632_PI429957474	2579739681	Hypothetical protein	5.91535	0.00120337		COG1633:Uncharacterized conserved protein
CUST_2633_PI429957474	2579739682	Hypothetical protein	3.27223	0.0108293
CUST_2653_PI429957474	2579739702	Hypothetical protein	5.54615	0.000407183
CUST_2673_PI429957474	2579739722	Hypothetical protein	2.49485	0.000570665
CUST_2675_PI429957474	2579739724	Glucose/sorbosone dehydrogenase	2.18302	0.0061325		COG2133:Glucose/sorbosone dehydrogenases
CUST_2682_PI429957474	2579739731	Conjugative transposon protein TraN	4.15267	0.0265293
CUST_2683_PI429957474	2579739732	Conjugative transposon protein TraM	3.90541	0.0366454
CUST_2684_PI429957474	2579739733	Conjugative transposon protein TraK	4.28718	0.0466859
CUST_2685_PI429957474	2579739734	Conjugative transposon protein TraJ	4.53189	0.0385156
CUST_2686_PI429957474	2579739735	Conjugative transposon protein TraI	3.99399	0.0435602
CUST_2691_PI429957474	2579739740	Hypothetical protein	4.14907	0.000728102
CUST_2692_PI429957474	2579739741	ATPase central region domain-containing protein	4.62926	0.0010445
CUST_2694_PI429957474	2579739743	Hypothetical protein	5.80921	0.00981866
CUST_2695_PI429957474	2579739744	Tetracycline resistance element mobilization regulatory protein rteC	4.45457	0.0288658
CUST_2696_PI429957474	2579739745	Metal-dependent phosphohydrolase, HD subdomain	10.2971	3.05077e-05		COG4339:Uncharacterized protein conserved in bacteria
CUST_2697_PI429957474	2579739746	Nodulin 21-related protein	15.768	0.000239954		COG1814:Uncharacterized membrane protein
CUST_2698_PI429957474	2579739747	RND family efflux transporter, MFP subunit	19.3674	0.000179817		COG0845:Membranefusion protein
CUST_2699_PI429957474	2579739748	Cobalt-zinc-cadmium resistance protein CzcA; Cation efflux system protein CusA	15.8466	0.00629199		COG3696:Putative silver efflux pump
CUST_2705_PI429957474	2579739754	Multicopper oxidase	2.34084	0.00659982		COG2132:Putative multicopper oxidases
CUST_2711_PI429957474	2579739760	Putative mobilization protein	4.56521	0.0410389
CUST_2713_PI429957474	2579739762	Hypothetical protein	16.1681	0.0215601
CUST_2727_PI429957474	2579739776	Hypothetical protein	4.01473	0.00159827
CUST_2750_PI429957474	2579739799	Hypothetical protein	6.75124	0.026156
CUST_2751_PI429957474	2579739800	Hypothetical protein	13.2032	0.037288
CUST_2754_PI429957474	2579739803	Hypothetical protein	8.5713	0.0476498
CUST_2756_PI429957474	2579739805	Hypothetical protein	7.15607	0.0374302
CUST_2760_PI429957474	2579739809	Hypothetical protein	3.09801	0.0253471
CUST_2761_PI429957474	2579739810	Two-component sensor histidine kinase	5.85116	0.0047247
CUST_2762_PI429957474	2579739811	Hypothetical protein	8.86389	0.00239325		COG3287:Uncharacterized conserved protein
CUST_2763_PI429957474	2579739812	Sensory transduction histidine kinase	17.5706	0.00365208
CUST_2769_PI429957474	2579739818	Phage shock protein A	2.97175	0.0450964		COG1842:Phage shock protein A (IM30), suppresses sigma54dependent transcription
CUST_2771_PI429957474	2579739820	Inner membrane protein YqiK	2.68473	0.0333114		COG2268:Uncharacterized protein conserved in bacteria
CUST_2783_PI429957474	2579739832	Transcriptional regulator, MarR family	2.79331	0.00998383		COG1846:Transcriptional regulators
CUST_2790_PI429957474	2579739839	TPR repeat precursor	2.98183	0.00974
CUST_2805_PI429957474	2579739854	Hypothetical protein	3.70978	0.0386925
CUST_2817_PI429957474	2579739866	ParE toxin protein	3.08699	0.00286111
CUST_2819_PI429957474	2579739868	IS110 family transposase	2.94259	0.0136278		COG3547:Transposase and inactivated derivatives
CUST_2837_PI429957474	2579739891	Succinate-semialdehyde dehydrogenase [NAD] (EC 1.2.1.24); Succinate-semialdehyde dehydrogenase [NADP+] (EC 1.2.1.16)	5.01979	0.0158018		COG1012:NADdependent aldehyde dehydrogenases
CUST_2844_PI429957474	2579739898	Hypothetical protein	3.22943	0.00118831
CUST_2845_PI429957474	2579739899	Hypothetical protein	3.69104	0.00285182		COG4244:Predicted membrane protein
CUST_2846_PI429957474	2579739900	SAM-dependent methyltransferases	2.70629	0.0112088
CUST_2852_PI429957474	2579739906	Hypothetical protein	3.74061	0.00451507
CUST_2853_PI429957474	2579739907	D-threo-aldose 1-dehydrogenase (EC 1.1.1.122)	3.0296	0.00418892		COG0667:Predicted oxidoreductases (related to arylalcohol dehydrogenases)
CUST_2863_PI429957474	2579739917	Hypothetical protein	2.06824	0.0497024
CUST_2864_PI429957474	2579739918	Hypothetical protein	6.50572	0.00487684
CUST_2865_PI429957474	2579739919	Phage Shock Protein C PspC	8.38427	0.00252073		COG1983:Putative stressresponsive transcriptional regulator
CUST_2866_PI429957474	2579739920	Transcriptional regulator, PadR family	20.0732	0.00045683		COG1695:Predicted transcriptional regulators
CUST_2867_PI429957474	2579739921	Hypothetical protein	19.0995	0.000181705
CUST_2868_PI429957474	2579739922	Hypothetical protein	20.1598	0.000303444		COG3296:Uncharacterized protein conserved in bacteria
CUST_2869_PI429957474	2579739923	Hypothetical protein	30.8741	0.000119249
CUST_2871_PI429957474	2579739925	DUF124 domain-containing protein	3.51608	0.00386879		COG2013:Uncharacterized conserved protein
CUST_2885_PI429957474	2579739939	Hypothetical protein	2.03007	0.00346879
CUST_2886_PI429957474	2579739940	RNA polymerase sigma-70 factor	2.90699	0.00169793		COG1595:DNAdirected RNA polymerase specialized sigma subunit, sigma24 homolog
CUST_2890_PI429957474	2579739944	Histidine kinase domain-containing protein	2.59683	0.0180829		COG3275:Putative regulator of cell autolysis
CUST_2891_PI429957474	2579739945	Histidine kinase domain-containing protein	3.00332	0.0231749
CUST_2895_PI429957474	2579739949	Superoxide dismutase [Cu-Zn] (EC 1.15.1.1)	2.3899	0.0171823		COG2032:Cu/Zn superoxide dismutase
CUST_2912_PI429957474	2579739966	Hypothetical protein	2.29561	0.045529
CUST_2913_PI429957474	2579739967	Hypothetical protein	3.18985	0.000674764
CUST_2916_PI429957474	2579739970	Hypothetical protein	3.03846	0.0107935
CUST_2922_PI429957474	2579739976	3-ketoacyl-CoA thiolase (EC 2.3.1.16) @ Acetyl-CoA acetyltransferase (EC 2.3.1.9)	2.61679	0.0102483		COG0183:AcetylCoA acetyltransferase
CUST_2923_PI429957474	2579739977	30S ribosomal protein S23	2.1721	0.010326
CUST_2924_PI429957474	2579739978	3-hydroxyacyl-CoA dehydrogenase	2.83611	0.00151474		COG1250:3hydroxyacylCoA dehydrogenase
CUST_2925_PI429957474	2579739979	Transcriptional regulator, MarR family	3.1856	0.000462638		COG1846:Transcriptional regulators
CUST_2928_PI429957474	2579739982	Hypothetical protein	2.49952	0.00195189
CUST_2931_PI429957474	2579739985	Hypothetical protein	5.37209	0.00115269
CUST_2932_PI429957474	2579739986	Hypothetical protein	16.5805	0.000202756
CUST_2943_PI429957474	2579739997	2-methylthioadenine synthetase	4.66822	0.0013201		COG0621:2methylthioadenine synthetase
CUST_2944_PI429957474	2579739998	Hypothetical protein	4.41328	0.000488186
CUST_2945_PI429957474	2579739999	Possible Pirin family proteins	2.54487	0.000318743		COG1741:Pirinrelated protein
CUST_2946_PI429957474	2579740000	Hyperthetical protein	2.7163	0.00255681
CUST_2948_PI429957474	2579740002	Thiol:disulfide oxidoreductase TlpA	3.07048	0.00152097		COG0526:Thioldisulfide isomerase and thioredoxins
CUST_2951_PI429957474	2579740005	Hypothetical protein	2.00316	0.00559875		COG2363:Uncharacterized small membrane protein
CUST_2963_PI429957474	2579740017	S41 family peptidase	2.67635	0.0272432
CUST_2971_PI429957474	2579740025	Hypothetical protein	3.0994	0.00163687
CUST_2972_PI429957474	2579740026	Hypothetical protein	2.93323	0.00517185
CUST_2977_PI429957474	2579740031	Ribonuclease BN (EC 3.1.-.-)	6.87719	0.000409335		COG1295:Predicted membrane protein
CUST_2978_PI429957474	2579740032	Hypothetical protein	3.65556	0.00300137
CUST_2979_PI429957474	2579740033	Hypothetical protein	2.7316	0.0084722		COG4731:Uncharacterized protein conserved in bacteria
CUST_2982_PI429957474	2579740036	30S ribosomal protein S6	2.97073	0.013693		COG0360:Ribosomal protein S6
CUST_2983_PI429957474	2579740037	30S ribosomal protein S18	2.50045	0.028219		COG0238:Ribosomal protein S18
CUST_2987_PI429957474	2579740041	Histidyl-tRNA synthetase (EC 6.1.1.21)	3.04462	0.00350332		COG0124:HistidyltRNA synthetase
CUST_2988_PI429957474	2579740042	Aldo/keto reductase	3.2847	0.0051311		COG0667:Predicted oxidoreductases (related to arylalcohol dehydrogenases)
CUST_2989_PI429957474	2579740043	3-oxoacyl-[acyl-carrier protein] reductase (EC 1.1.1.100)	5.36622	0.00378604		COG0300:Shortchain dehydrogenases of various substrate specificities
CUST_2991_PI429957474	2579740045	Probable peptidase	6.84915	0.00187381		COG0612:Predicted Zndependent peptidases
CUST_2992_PI429957474	2579740046	Peptidase	3.45544	0.00202692		COG0612:Predicted Zndependent peptidases
CUST_2997_PI429957474	2579740051	UDP-glucose 4-epimerase (EC 5.1.3.2)	6.51594	0.00116486
CUST_2998_PI429957474	2579740052	3-oxoacyl-[acyl-carrier protein] reductase (EC 1.1.1.100)	4.96784	0.00323605
CUST_3002_PI429957474	2579740056	Hypothetical protein	2.7039	0.0238753
CUST_3003_PI429957474	2579740057	Hypothetical protein	3.52753	3.39691e-05
CUST_3004_PI429957474	2579740058	Hypothetical protein	2.80102	0.00575715		COG2608:Copper chaperone
CUST_3007_PI429957474	2579740061	Hypothetical protein	2.43908	0.00831953
CUST_3008_PI429957474	2579740062	Probable Co/Zn/Cd efflux system membrane fusion protein	2.35717	0.013904		COG0845:Membranefusion protein
CUST_3009_PI429957474	2579740063	Hypothetical protein involved in heavy metal export	2.48786	0.035579
CUST_3010_PI429957474	2579740064	Hypothetical protein	2.24501	0.00592946
CUST_3012_PI429957474	2579740066	Hypothetical protein	2.93324	0.00298564
CUST_3013_PI429957474	2579740067	Hypothetical protein	2.41933	0.000583559
CUST_3014_PI429957474	2579740068	Hypothetical protein	3.08245	0.00615933
CUST_3015_PI429957474	2579740069	Probable Co/Zn/Cd efflux system membrane fusion protein	2.62551	0.00346842
CUST_3016_PI429957474	2579740070	Hypothetical protein	4.11639	0.0150306
CUST_3017_PI429957474	2579740071	Probable Co/Zn/Cd efflux system membrane fusion protein	5.75079	0.00631674
CUST_3018_PI429957474	2579740072	Hypothetical protein	3.30773	0.0342933		COG3439:Uncharacterized conserved protein
CUST_3019_PI429957474	2579740073	Multicopper oxidase	3.86459	0.0100776		COG2132:Putative multicopper oxidases
CUST_3020_PI429957474	2579740074	Heavy metal RND efflux outer membrane protein, CzcC family	3.2293	0.0398192		COG1538:Outer membrane protein
CUST_3021_PI429957474	2579740075	Cation transporter	4.54166	0.00296404
CUST_3025_PI429957474	2579740079	Regulatory protein	17.6161	0.0014196		COG2207:AraCtype DNAbinding domaincontaining proteins
CUST_3026_PI429957474	2579740080	Hypothetical protein	6.30576	0.013143
CUST_3027_PI429957474	2579740081	Putative copper-transporting ATPase	4.14292	0.0151716		COG2608:Copper chaperone
CUST_3028_PI429957474	2579740082	Hypothetical protein	4.60307	0.0011891
CUST_3029_PI429957474	2579740083	Hypothetical protein	4.46224	0.00277654
CUST_3030_PI429957474	2579740084	Hypothetical protein	3.59734	0.0318987
CUST_3032_PI429957474	2579740086	Universal stress protein family	3.03888	0.0326924		COG0589:Universal stress protein UspA and related nucleotidebinding proteins
CUST_3036_PI429957474	2579740090	Fructose-bisphosphate aldolase class I (EC 4.1.2.13)	3.05635	0.0221733		COG1830:DhnAtype fructose1,6bisphosphate aldolase and related enzymes
CUST_3039_PI429957474	2579740093	D-lactate dehydrogenase (EC 1.1.1.28)	4.31508	0.0426195		COG1052:Lactate dehydrogenase and related dehydrogenases
CUST_3043_PI429957474	2579740097	Metallo-beta-lactamase family protein, RNA-specific	2.45143	0.0268234		COG1236:Predicted exonuclease of the betalactamase fold involved in RNA processing
CUST_3045_PI429957474	2579740099	Ribose-phosphate pyrophosphokinase (EC 2.7.6.1)	2.37113	0.0152027		COG0462:Phosphoribosylpyrophosphate synthetase
CUST_3048_PI429957474	2579740102	Copper-transporting ATPase, P-type (copB)	2.50017	0.0116745		COG2217:Cation transport ATPase
CUST_3049_PI429957474	2579740103	Multidrug-efflux transporter	3.60502	0.00105091		COG2814:Arabinose efflux permease
CUST_3050_PI429957474	2579740104	Integrase	3.05939	0.0434287
CUST_3051_PI429957474	2579740105	Hypothetical protein	2.79638	0.0447971
CUST_3052_PI429957474	2579740106	Probable Co/Zn/Cd efflux system membrane fusion protein	2.13659	0.0113604
CUST_3055_PI429957474	2579740109	Amino acid transporter	2.77557	0.00289749		COG0531:Amino acid transporters
CUST_3057_PI429957474	2579740111	Hypothetical protein	3.54312	0.0259981
CUST_3058_PI429957474	2579740112	Hypothetical protein	4.30531	0.020856
CUST_3059_PI429957474	2579740113	Hypothetical protein	2.30867	0.0280719
CUST_3060_PI429957474	2579740114	Hypothetical protein	4.48688	0.00163585
CUST_3061_PI429957474	2579740115	Hypothetical protein	7.63527	0.000790353		COG4244:Predicted membrane protein
CUST_3062_PI429957474	2579740116	Hypothetical protein	2.32174	0.0133164
CUST_3065_PI429957474	2579740119	Hypothetical protein	3.3131	0.00109313
CUST_3066_PI429957474	2579740120	Cobalt-zinc-cadmium resistance protein CzcA	3.17745	0.0447966		COG3696:Putative silver efflux pump
CUST_3085_PI429957474	2579740139	Conjugative transposon protein TraM	4.37237	0.0320189
CUST_3086_PI429957474	2579740140	Conjugative transposon protein TraK	5.48684	0.0272456
CUST_3088_PI429957474	2579740142	Conjugative transposon protein TraI	7.8514	0.0148526
CUST_3089_PI429957474	2579740143	Conjugative transposon protein TraG	8.14575	0.0197504		COG3451:Type IV secretory pathway, VirB4 components
CUST_3091_PI429957474	2579740145	Hypothetical protein	6.92064	0.0223836
CUST_3096_PI429957474	2579740150	Class-I/II aminotransferase	5.47288	0.000700785		COG0156:7keto8aminopelargonate synthetase and related enzymes
CUST_3097_PI429957474	2579740151	Hypothetical protein	2.13505	0.00275989
CUST_3098_PI429957474	2579740152	Iron aquisition regulator (YbtA,AraC-like,required for transcription of FyuA/psn,Irp2)	3.05241	0.00687041		COG2207:AraCtype DNAbinding domaincontaining proteins
CUST_3113_PI429957474	2579740167	Hypothetical protein	102.874	6.74825e-05		COG0612:Predicted Zndependent peptidases
CUST_3114_PI429957474	2579740168	Hypothetical protein	16.1193	4.15913e-05
CUST_3115_PI429957474	2579740169	Iron aquisition regulator (YbtA,AraC-like,required for transcription of FyuA/psn,Irp2)	5.73392	0.00468324		COG2207:AraCtype DNAbinding domaincontaining proteins
CUST_3116_PI429957474	2579740170	Hypothetical protein	8.73023	0.000226075
CUST_3129_PI429957474	2579740183	Hypothetical protein	3.32047	0.0117351
CUST_3136_PI429957474	2579740190	Two-component hybrid sensor and regulator	3.51442	0.00146506
CUST_3141_PI429957474	2579740195	Peptide methionine sulfoxide reductase MsrA (EC 1.8.4.11)	5.10881	0.00345427		COG0225:Peptide methionine sulfoxide reductase
CUST_3142_PI429957474	2579740196	GTP cyclohydrolase I (EC 3.5.4.16) type 1	2.2345	0.00360369		COG0302:GTP cyclohydrolase I
CUST_3143_PI429957474	2579740197	Hypothetical protein	3.44513	0.00680901
CUST_3144_PI429957474	2579740198	TonB-dependent receptor	6.22578	0.00131458		COG1629:Outer membrane receptor proteins, mostly Fe transport
CUST_3148_PI429957474	2579740202	Hypothetical protein	2.45475	0.00465684
CUST_3156_PI429957474	2579740210	Hypothetical protein	10.6131	0.000726768
CUST_3157_PI429957474	2579740211	Putative outer membrane protein, probably involved in nutrient binding	6.76314	0.00166608
CUST_3162_PI429957474	2579740216	Thermolysin	4.29622	0.00383693		COG3227:Zinc metalloprotease (elastase)
CUST_3175_PI429957474	2579740229	ThiJ/PfpI family protein	3.90227	0.00977461		COG0693:Putative intracellular protease/amidase
CUST_3182_PI429957474	2579740236	DTDP-4-dehydrorhamnose reductase (EC 1.1.1.133)	4.30727	0.00230925		COG1091:dTDP4dehydrorhamnose reductase
CUST_3187_PI429957474	2579740241	ClpA/ClpB family chaperone	2.57251	0.00594782		COG0542:ATPases with chaperone activity, ATPbinding subunit
CUST_3189_PI429957474	2579740243	Hypothetical protein	2.40498	0.027707
CUST_3197_PI429957474	2579740251	Succinate-semialdehyde dehydrogenase [NAD] (EC 1.2.1.24); Succinate-semialdehyde dehydrogenase [NADP+] (EC 1.2.1.16)	2.04891	0.0172373		COG1012:NADdependent aldehyde dehydrogenases
CUST_3210_PI429957474	2579740264	3-oxoacyl-[acyl-carrier protein] reductase (EC 1.1.1.100)	3.83709	0.00539549		COG4221:Shortchain alcohol dehydrogenase of unknown specificity
CUST_3224_PI429957474	2579740278	Hypothetical protein	4.70585	0.000632857
CUST_3225_PI429957474	2579740279	Hypothetical protein	4.62963	0.00127205
CUST_3241_PI429957474	2579740295	Transcription elongation factor GreB	3.51499	0.00257296		COG0782:Transcription elongation factor
CUST_3242_PI429957474	2579740296	Hypothetical protein	3.5637	0.00202268
CUST_3244_PI429957474	2579740298	Hypothetical protein	3.24715	0.0476852
CUST_3246_PI429957474	2579740300	Hypothetical protein	2.80359	0.000344004
CUST_3247_PI429957474	2579740301	Hypothetical protein	5.76125	0.000507731
CUST_3256_PI429957474	2579740310	Hypothetical protein	2.53743	0.00192479
CUST_3257_PI429957474	2579740311	Hypothetical protein	4.52449	0.00115651
CUST_3258_PI429957474	2579740312	Hypothetical protein	3.92372	0.000641528
CUST_3263_PI429957474	2579740317	Cold shock protein CspG	4.33701	1.00776e-05		COG1278:Cold shock proteins
CUST_3270_PI429957474	2579740324	Hypothetical protein	2.03876	0.0105212		COG3542:Uncharacterized conserved protein
CUST_3272_PI429957474	2579740326	Formate/nitrite transporter family	3.17868	0.00137551		COG2116:Formate/nitrite family of transporters
CUST_3273_PI429957474	2579740327	Guanine deaminase (EC 3.5.4.3)	5.29473	0.00246882		COG0590:Cytosine/adenosine deaminases
CUST_3275_PI429957474	2579740329	Aconitate hydratase (EC 4.2.1.3)	3.25958	0.00513906		COG1048:Aconitase A
CUST_3277_PI429957474	2579740331	Hypothetical protein	2.21909	0.0218585
CUST_3278_PI429957474	2579740332	OmpA family protein	2.33051	0.0219725		COG2885:Outer membrane protein and related peptidoglycanassociated (lipo)proteins
CUST_3279_PI429957474	2579740333	Hypothetical protein	2.66927	0.00570559
CUST_3280_PI429957474	2579740334	Putative membrane protein	3.15228	0.000614287
CUST_3305_PI429957474	2579740359	N-acetylmuramoyl-L-alanine amidase (EC 3.5.1.28)	2.21483	0.0252033		COG0860:NacetylmuramoylLalanine amidase
CUST_3321_PI429957474	2579740375	(3R)-hydroxymyristoyl-[ACP] dehydratase (EC 4.2.1.-)	4.26089	0.00139039		COG0764:3hydroxymyristoyl/3hydroxydecanoyl(acyl carrier protein) dehydratases
CUST_3322_PI429957474	2579740376	Outer membrane lipoprotein carrier protein LolA	4.26805	0.00380093		COG2834:Outer membrane lipoproteinsorting protein
CUST_3337_PI429957474	2579740391	Integrase	2.15815	0.00794877
CUST_3338_PI429957474	2579740392	S-layer protein (SLH domain) :Fibronectin, type III precursor	3.45639	0.00983591
CUST_3339_PI429957474	2579740393	Glyoxalase/Bleomycin resistance protein/Dioxygenase family protein	2.26781	0.0011918		COG3324:Predicted enzyme related to lactoylglutathione lyase
CUST_3343_PI429957474	2579740397	Cobalt-zinc-cadmium resistance protein CzcA; Cation efflux system protein CusA	11.2031	0.0411959		COG3696:Putative silver efflux pump
CUST_3344_PI429957474	2579740398	Probable Co/Zn/Cd efflux system membrane fusion protein	9.23693	0.0159355		COG0845:Membranefusion protein
CUST_3345_PI429957474	2579740399	Multidrug efflux protein, outer membrane component	4.92241	0.00903324
CUST_3346_PI429957474	2579740400	RND efflux membrane fusion protein	6.3048	0.000323394		COG1566:Multidrug resistance efflux pump
CUST_3347_PI429957474	2579740401	HlyB/MsbA family ABC transporter	6.45892	0.00402864		COG2274:ABCtype bacteriocin/lantibiotic exporters, contain an Nterminal doubleglycine peptidase domain
CUST_3348_PI429957474	2579740402	TetR family transcriptional regulator	3.14546	0.00502154		COG1309:Transcriptional regulator
CUST_3349_PI429957474	2579740403	Hypothetical protein	2.53725	0.0038375
CUST_3350_PI429957474	2579740404	Catalase (EC 1.11.1.6)	2.93177	0.00503488		COG0753:Catalase
CUST_3351_PI429957474	2579740405	Hypothetical protein	6.44075	0.00288434
CUST_3352_PI429957474	2579740406	3-oxoacyl-[acyl-carrier protein] reductase (EC 1.1.1.100)	2.24401	0.0293043		COG4221:Shortchain alcohol dehydrogenase of unknown specificity
CUST_3357_PI429957474	2579740411	Transcriptional regulatory protein rprY	4.7623	0.000407624		COG0745:Response regulators consisting of a CheYlike receiver domain and a wingedhelix DNAbinding domain
CUST_3366_PI429957474	2579740420	Hypothetical protein	6.37916	0.043919
CUST_3372_PI429957474	2579740426	Probable Co/Zn/Cd efflux system membrane fusion protein	7.01922	0.00183495		COG0845:Membranefusion protein
CUST_3373_PI429957474	2579740427	Secreted protein	7.76272	5.33537e-05
CUST_3374_PI429957474	2579740428	Outer membrane efflux protein	12.9162	0.000731289		COG1538:Outer membrane protein
CUST_3386_PI429957474	2579740440	Thioredoxin	2.67043	0.00831316		COG0526:Thioldisulfide isomerase and thioredoxins
CUST_3389_PI429957474	2579740443	Hypothetical protein	2.06749	0.000503269
CUST_3407_PI429957474	2579740461	Ferredoxin-dependent glutamate synthase (EC 1.4.7.1)	2.2067	0.0464252		COG0069:Glutamate synthase domain 2
CUST_3408_PI429957474	2579740462	Hypothetical protein	3.01602	0.00564909		COG4244:Predicted membrane protein
CUST_3409_PI429957474	2579740463	Hypothetical protein	3.14339	0.00165278
CUST_3411_PI429957474	2579740465	Probable Co/Zn/Cd efflux system membrane fusion protein	2.95037	0.00469592
CUST_3412_PI429957474	2579740466	Probable Co/Zn/Cd efflux system membrane fusion protein	3.80266	0.00492237
CUST_3413_PI429957474	2579740467	Hypothetical protein	4.13793	0.00185932
CUST_3414_PI429957474	2579740468	Multicopper oxidase	3.90504	0.00342059		COG2132:Putative multicopper oxidases
CUST_3415_PI429957474	2579740469	Universal stress protein	2.80104	0.00444849		COG0589:Universal stress protein UspA and related nucleotidebinding proteins
CUST_3417_PI429957474	2579740471	Hypothetical protein	2.19381	0.0280099
CUST_3419_PI429957474	2579740473	Lipoprotein signal peptidase (EC 3.4.23.36)	2.1042	0.00797421		COG0597:Lipoprotein signal peptidase
CUST_3420_PI429957474	2579740474	CDF family cation efflux protein	2.02983	0.00364467
CUST_3422_PI429957474	2579740476	Dihydrolipoamide dehydrogenase of 2-oxoglutarate dehydrogenase (EC 1.8.1.4)	2.59125	0.00529408		COG1249:Pyruvate/2oxoglutarate dehydrogenase complex, dihydrolipoamide dehydrogenase (E3) component, and related enzymes
CUST_3428_PI429957474	2579740482	Hypothetical protein	2.48456	1.1204e-05
CUST_3429_PI429957474	2579740483	Hypothetical protein	4.22241	2.27019e-05
CUST_3430_PI429957474	2579740484	Hypothetical protein	3.28051	0.00145974
CUST_3431_PI429957474	2579740485	Hypothetical protein	2.45834	0.00335311
CUST_3433_PI429957474	2579740487	Nitrogen regulatory protein P-II	2.91955	0.00330311		COG0347:Nitrogen regulatory protein PII
CUST_3434_PI429957474	2579740488	Cation efflux system protein CzcB	2.10867	0.0216284		COG0845:Membranefusion protein
CUST_3435_PI429957474	2579740489	AcrB/AcrD/AcrF family heavy metal cation efflux protein	2.95676	0.0107876		COG3696:Putative silver efflux pump
CUST_3436_PI429957474	2579740490	3-ketoacyl-CoA thiolase (EC 2.3.1.16)	4.3159	0.000511077		COG0183:AcetylCoA acetyltransferase
CUST_3438_PI429957474	2579740492	AcrB/AcrD/AcrF family membrane transporter	3.27352	0.0138505
CUST_3439_PI429957474	2579740493	Heavy metal RND efflux outer membrane protein, CzcC family	3.2753	0.0278884		COG1538:Outer membrane protein
CUST_3440_PI429957474	2579740494	Probable Co/Zn/Cd efflux system membrane fusion protein	3.16033	0.00890021		COG0845:Membranefusion protein
CUST_3444_PI429957474	2579740498	Hypothetical protein	2.45606	0.0399493
CUST_3446_PI429957474	2579740500	Nitrogen regulatory protein P-II	2.19988	0.0423948		COG0347:Nitrogen regulatory protein PII
CUST_3450_PI429957474	2579740504	Hypothetical protein	2.3611	0.0233855
CUST_3460_PI429957474	2579740514	Hypothetical protein	5.26434	0.000956904
CUST_3461_PI429957474	2579740515	Hypothetical protein	7.72406	0.00080648
CUST_3462_PI429957474	2579740516	Ferredoxin	3.81046	0.00129599
CUST_3467_PI429957474	2579740521	6-phosphogluconolactonase (EC 3.1.1.31)	3.04959	0.0478763		COG2706:3carboxymuconate cyclase
CUST_3468_PI429957474	2579740522	Magnesium and cobalt transport protein CorA	3.16943	0.00153915		COG0598:Mg2+ and Co2+ transporters
CUST_3502_PI429957474	2579740556	Two-component response transcriptional regulator	3.22506	0.00239584
CUST_3503_PI429957474	2579740557	ATPase YjeE, predicted to have essential role in cell wall biosynthesis	4.99093	0.000132936		COG0802:Predicted ATPase or kinase
CUST_3512_PI429957474	2579740566	Sperm nuclear basic protein PL-I isoform PLIb	4.42389	0.00486997
CUST_3513_PI429957474	2579740567	Polysaccharide biosynthesis protein	6.86909	0.00378807		COG2244:Membrane protein involved in the export of Oantigen and teichoic acid
CUST_3524_PI429957474	2579740580	Protein containing domains DUF404, DUF407	8.42594	0.00214754		COG2308:Uncharacterized conserved protein
CUST_3525_PI429957474	2579740581	Protein containing domains DUF403	6.90777	1.31461e-05		COG2307:Uncharacterized protein conserved in bacteria
CUST_3531_PI429957474	2579740587	TonB-dependent receptor, putative	19.5379	0.000289237		COG1629:Outer membrane receptor proteins, mostly Fe transport
CUST_3550_PI429957474	2579740606	Cell division inhibitor	9.37639	0.00163463		COG4276:Uncharacterized conserved protein
CUST_3551_PI429957474	2579740607	COG1028: Dehydrogenases with different specificities (related to short-chain alcohol dehydrogenases)	7.85871	0.000804797		COG1028:Dehydrogenases with different specificities (related to shortchain alcohol dehydrogenases)
CUST_3552_PI429957474	2579740608	Deoxyribodipyrimidine photolyase (EC 4.1.99.3)	10.3115	4.13902e-05		COG0415:Deoxyribodipyrimidine photolyase
CUST_3553_PI429957474	2579740609	3-deoxy-manno-octulosonate cytidylyltransferase (EC 2.7.7.38)	3.79174	0.000247507		COG1212:CMP2keto3deoxyoctulosonic acid synthetase
CUST_3566_PI429957474	2579740622	Hyalin	35.1724	0.000663338
CUST_3567_PI429957474	2579740623	Hypothetical protein	32.2213	0.000737874
CUST_3568_PI429957474	2579740624	OmpA/MotB family outer membrane protein	17.3489	0.000799309		COG2885:Outer membrane protein and related peptidoglycanassociated (lipo)proteins
CUST_3576_PI429957474	2579740632	Sensor histidine kinase	2.46685	0.00453714		COG0642:Signal transduction histidine kinase
CUST_3578_PI429957474	2579740634	30S ribosomal protein S1	2.28775	0.0304102		COG0539:Ribosomal protein S1
CUST_3583_PI429957474	2579740639	Hypothetical protein	4.51145	0.0250411
CUST_3584_PI429957474	2579740640	RNA polymerase ECF-type sigma factor	5.33941	0.00152351		COG1595:DNAdirected RNA polymerase specialized sigma subunit, sigma24 homolog
CUST_3585_PI429957474	2579740641	Hypothetical protein	5.55305	0.00133033
CUST_3586_PI429957474	2579740642	Hypothetical protein	5.28434	0.00214465
CUST_3587_PI429957474	2579740643	Hypothetical protein	5.16865	0.00281925
CUST_3588_PI429957474	2579740644	Major facilitator superfamily permease	10.1216	0.00251796		COG2270:Permeases of the major facilitator superfamily
CUST_3589_PI429957474	2579740645	Zn-dependent protease with chaperone function PA4632	2.06432	0.0397061
CUST_3591_PI429957474	2579740647	Peptide methionine sulfoxide reductase MsrB (EC 1.8.4.12)	3.91975	0.00161472		COG0229:Conserved domain frequently associated with peptide methionine sulfoxide reductase
CUST_3592_PI429957474	2579740648	Peptide methionine sulfoxide reductase MsrB (EC 1.8.4.12)	4.38838	0.00209832		COG0229:Conserved domain frequently associated with peptide methionine sulfoxide reductase
CUST_3593_PI429957474	2579740649	Hypothetical protein	3.95749	0.00465564
CUST_3618_PI429957474	2579740674	Hypothetical protein	8.74381	0.00134015
CUST_3619_PI429957474	2579740675	Transcriptional regulator, AraC family	5.34226	0.000216447		COG2207:AraCtype DNAbinding domaincontaining proteins
CUST_3620_PI429957474	2579740676	Aldehyde dehydrogenase (EC 1.2.1.3)	5.27115	0.00181365		COG1012:NADdependent aldehyde dehydrogenases
CUST_3621_PI429957474	2579740677	Hypothetical protein	4.13321	0.00342198
CUST_3625_PI429957474	2579740681	Hypothetical protein	4.36991	0.0482072
down-regulation genes
CUST_2067_PI429957474	2579739116	1,4-alpha-glucan branching enzyme (EC 2.4.1.18)	0.224321	0.014613	GH13
CUST_2918_PI429957474	2579739972	Glucoamylase (EC 3.2.1.3)	0.423014	0.00157301	GH15	COG3387:Glucoamylase and related glycosyl hydrolases
CUST_2027_PI429957474	2579739076	Mannosyl-glycoprotein endo-beta-N-acetylglucosamidase	0.489433	0.000375258	GH73	COG1705:Muramidase (flagellumspecific)
CUST_1054_PI429957474	2579738103	Alpha-glucosidase SusB (EC 3.2.1.20)	0.394917	0.00156739	GH97
CUST_107_PI429957474	2579737156	VipB-like polysaccharide biosynthesis protein	0.318076	0.000846534	GT2	COG0451:Nucleosidediphosphatesugar epimerases
CUST_454_PI429957474	2579737503	Glycosyl transferase, group 2 family protein	0.246585	0.0102557	GT2
CUST_829_PI429957474	2579737878	Glycosyltransferase	0.0545685	3.86875e-05	GT2
CUST_3365_PI429957474	2579740419	Polymyxin resistance protein ArnC, glycosyl transferase (EC 2.4.-.-)	0.326713	0.00974062	GT2	COG0463:Glycosyltransferases involved in cell wall biogenesis
CUST_2529_PI429957474	2579739578	Glycosyl transferase, group 1	0.43725	0.0150849	GT4	COG0438:Glycosyltransferase
CUST_3299_PI429957474	2579740353	Glycosyltransferase (EC 2.4.1.-)	0.275206	0.000126219	GT4	COG0438:Glycosyltransferase
CUST_736_PI429957474	2579737785	Cell division protein FtsI [Peptidoglycan synthetase] (EC 2.4.1.129)	0.275563	0.00576302	GT51	COG0768:Cell division protein FtsI/penicillinbinding protein 2
CUST_1317_PI429957474	2579738366	Bifunctional transglycosylase/transpeptidase penicillin-binding protein	0.405542	0.00825269	GT51	COG5009:Membrane carboxypeptidase/penicillinbinding protein
CUST_1352_PI429957474	2579738401	RfaQ-like lipopolysaccharide core biosynthesis glycosyl transferase	0.223599	0.00308011	GT9	COG0859:ADPheptose:LPS heptosyltransferase
CUST_2534_PI429957474	2579739583	ADP-heptose:LPS heptosyltransferase II	0.410162	0.0354947	GT9	COG0859:ADPheptose:LPS heptosyltransferase
CUST_2_PI429957474	2579737051	M42 family peptidase	0.210733	0.00151118		COG1363:Cellulase M and related proteins
CUST_8_PI429957474	2579737057	Phosphoribosylaminoimidazole-succinocarboxamide synthase (EC 6.3.2.6)	0.238775	0.0457232		COG0152:Phosphoribosylaminoimidazolesuccinocarboxamide (SAICAR) synthase
CUST_29_PI429957474	2579737078	Aminomethyltransferase (EC 2.1.2.10)	0.489575	0.0434841		COG3665:Uncharacterized conserved protein
CUST_38_PI429957474	2579737087	Luciferase-like monooxygenase	0.320411	0.0147478		COG2141:Coenzyme F420dependent N5,N10methylene tetrahydromethanopterin reductase and related flavindependent oxidoreductases
CUST_39_PI429957474	2579737088	Arylesterase precursor (EC 3.1.1.2)	0.180147	0.000356772		COG2755:Lysophospholipase L1 and related esterases
CUST_43_PI429957474	2579737092	Dipeptidyl carboxypeptidase Dcp (EC 3.4.15.5)	0.481936	0.0108201		COG0339:Zndependent oligopeptidases
CUST_48_PI429957474	2579737097	Bacteriophytochrome heme oxygenase BphO	0.178519	0.0411082		COG3230:Heme oxygenase
CUST_55_PI429957474	2579737104	Endonuclease/exonuclease/phosphatase	0.475505	0.0270536
CUST_113_PI429957474	2579737162	Hypothetical protein	0.37887	0.00138382
CUST_118_PI429957474	2579737167	Possible Rhomboid family protein	0.352307	0.0214203
CUST_119_PI429957474	2579737168	Lipid A biosynthesis lauroyl acyltransferase (EC 2.3.1.-)	0.410898	8.74575e-05		COG1560:Lauroyl/myristoyl acyltransferase
CUST_121_PI429957474	2579737170	Acyl carrier protein phosphodiesterase (EC 3.1.4.14)	0.498075	0.0445787		COG3124:Uncharacterized protein conserved in bacteria
CUST_133_PI429957474	2579737182	1,4-Dihydroxy-2-naphthoyl-CoA synthase (EC 4.1.3.36)	0.418804	0.0108257		COG0447:Dihydroxynaphthoic acid synthase
CUST_134_PI429957474	2579737183	Hypothetical protein	0.101021	0.00381624
CUST_139_PI429957474	2579737188	Hypothetical protein	0.44652	0.00104116
CUST_140_PI429957474	2579737189	2-succinyl-5-enolpyruvyl-6-hydroxy-3-cyclohexene-1-carboxylic-acid synthase (EC 2.2.1.9)	0.45054	0.00283334		COG1165:2succinyl6hydroxy2,4cyclohexadiene1carboxylate synthase
CUST_148_PI429957474	2579737197	Chaperone protein DnaK	0.479275	0.00540754		COG0443:Molecular chaperone
CUST_155_PI429957474	2579737204	RNA pseudouridylate synthase, group 1	0.49759	0.0307327		COG0564:Pseudouridylate synthases, 23S RNAspecific
CUST_165_PI429957474	2579737214	Acetylglutamate kinase (EC 2.7.2.8)	0.385459	0.0321635		COG0548:Acetylglutamate kinase
CUST_166_PI429957474	2579737215	N-acetylornithine carbamoyltransferase (EC 2.1.3.3)	0.367248	0.0186861		COG0078:Ornithine carbamoyltransferase
CUST_167_PI429957474	2579737216	Acetylornithine aminotransferase (EC 2.6.1.11)	0.262269	0.0221677		COG4992:Ornithine/acetylornithine aminotransferase
CUST_168_PI429957474	2579737217	Pyrroline-5-carboxylate reductase (EC 1.5.1.2)	0.487679	0.0465413		COG0345:Pyrroline5carboxylate reductase
CUST_169_PI429957474	2579737218	N-acetyl-gamma-glutamyl-phosphate reductase (EC 1.2.1.38)	0.330083	0.0154949		COG0002:Acetylglutamate semialdehyde dehydrogenase
CUST_170_PI429957474	2579737219	Argininosuccinate synthase (EC 6.3.4.5)	0.397209	0.0126827		COG0137:Argininosuccinate synthase
CUST_183_PI429957474	2579737232	Allophanate hydrolase 2 subunit 1 (EC 3.5.1.54)	0.381856	0.040795		COG2049:Allophanate hydrolase subunit 1
CUST_184_PI429957474	2579737233	Lactam utilization protein LamB	0.377074	0.0225241		COG1540:Uncharacterized proteins, homologs of lactam utilization protein B
CUST_185_PI429957474	2579737234	Manganese transport protein MntH	0.404359	0.0190161		COG1914:Mn2+ and Fe2+ transporters of the NRAMP family
CUST_212_PI429957474	2579737261	Protein of unknown function DUF885	0.254101	0.0130182		COG4805:Uncharacterized protein conserved in bacteria
CUST_213_PI429957474	2579737262	X-Pro dipeptidyl-peptidase	0.455152	0.00880595		COG2936:Predicted acyl esterases
CUST_230_PI429957474	2579737279	Alkyl hydroperoxide reductase	0.458625	0.035408		COG0450:Peroxiredoxin
CUST_231_PI429957474	2579737280	Thioredoxin	0.380721	0.0241063
CUST_255_PI429957474	2579737304	Hypothetical protein	0.40795	0.0159897		COG0531:Amino acid transporters
CUST_259_PI429957474	2579737308	Sugar-non-specific nuclease NucA homolog	0.047263	0.00918996		COG1864:DNA/RNA endonuclease G, NUC1
CUST_262_PI429957474	2579737311	D-3-phosphoglycerate dehydrogenase (EC 1.1.1.95)	0.189832	0.00229086		COG0111:Phosphoglycerate dehydrogenase and related dehydrogenases
CUST_313_PI429957474	2579737362	Hypothetical protein	0.241605	0.012397
CUST_362_PI429957474	2579737411	Hypothetical protein	0.458922	0.00139708
CUST_376_PI429957474	2579737425	Hypothetical protein	0.406351	0.0302973
CUST_390_PI429957474	2579737439	CAMP-binding proteins - catabolite gene activator and regulatory subunit of cAMP-dependent protein kinases	0.414175	0.000314897		COG0664:cAMPbinding proteins catabolite gene activator and regulatory subunit of cAMPdependent protein kinases
CUST_401_PI429957474	2579737450	Lipolytic enzyme, G-D-S-L precursor	0.487764	0.0126673		COG2755:Lysophospholipase L1 and related esterases
CUST_420_PI429957474	2579737469	DNA repair protein RecN	0.295555	0.00406377		COG0497:ATPase involved in DNA repair
CUST_425_PI429957474	2579737474	Dihydrodipicolinate synthase (EC 4.2.1.52)	0.380159	0.00421086		COG0329:Dihydrodipicolinate synthase/Nacetylneuraminate lyase
CUST_428_PI429957474	2579737477	5'-nucleotidase (EC 3.1.3.5)	0.473091	0.00103291
CUST_432_PI429957474	2579737481	Decarboxylase family protein	0.436	0.0149748		COG1611:Predicted Rossmann fold nucleotidebinding protein
CUST_433_PI429957474	2579737482	Modification methylase HemK	0.242345	0.022173		COG2890:Methylase of polypeptide chain release factors
CUST_434_PI429957474	2579737483	Putative acetyltransferase	0.415783	0.002477
CUST_435_PI429957474	2579737484	Diaminohydroxyphosphoribosylaminopyrimidine deaminase (EC 3.5.4.26) / 5-amino-6-(5-phosphoribosylamino)uracil reductase (EC 1.1.1.193)	0.33164	0.0379512		COG0117:Pyrimidine deaminase
CUST_440_PI429957474	2579737489	Chromosomal replication initiator protein DnaA	0.244794	0.0036515		COG0593:ATPase involved in DNA replication initiation
CUST_449_PI429957474	2579737498	Hypothetical protein	0.338906	0.000140471
CUST_450_PI429957474	2579737499	TRNA (Guanine37-N1) -methyltransferase (EC 2.1.1.31)	0.363123	0.0240219		COG0336:tRNA(guanineN1)methyltransferase
CUST_456_PI429957474	2579737505	Multidrug resistance transporter, Bcr/CflA family	0.494776	0.00727775		COG2814:Arabinose efflux permease
CUST_467_PI429957474	2579737516	Replicative DNA helicase (EC 3.6.1.-)	0.388411	0.0133932		COG0305:Replicative DNA helicase
CUST_468_PI429957474	2579737517	Acetyl-coenzyme A carboxyl transferase alpha chain (EC 6.4.1.2)	0.423942	0.0012168		COG0825:AcetylCoA carboxylase alpha subunit
CUST_471_PI429957474	2579737520	Transketolase, N-terminal section (EC 2.2.1.1)	0.370971	0.00346703		COG3959:Transketolase, Nterminal subunit
CUST_472_PI429957474	2579737521	Transketolase, C-terminal section (EC 2.2.1.1)	0.249165	0.000157163		COG3958:Transketolase, Cterminal subunit
CUST_474_PI429957474	2579737523	Hypothetical protein	0.260049	0.0033702
CUST_493_PI429957474	2579737542	Outer membrane protein H precursor	0.177474	0.000178468		COG2825:Outer membrane protein
CUST_495_PI429957474	2579737544	Cytoplasmic copper homeostasis protein cutC	0.452518	0.0373879		COG3142:Uncharacterized protein involved in copper resistance
CUST_499_PI429957474	2579737548	Hypothetical protein	0.152535	0.000882064
CUST_500_PI429957474	2579737549	Hypothetical protein	0.0578011	0.000157393
CUST_508_PI429957474	2579737557	Transcription termination protein NusB	0.481233	0.0499007
CUST_509_PI429957474	2579737558	Leucine dehydrogenase (EC 1.4.1.9)	0.269365	0.0258128		COG0334:Glutamate dehydrogenase/leucine dehydrogenase
CUST_513_PI429957474	2579737562	Potassium uptake protein TrkH	0.169372	0.0203357		COG0168:Trktype K+ transport systems, membrane components
CUST_514_PI429957474	2579737563	Trk system potassium uptake protein TrkA	0.302106	0.0111834		COG0569:K+ transport systems, NADbinding component
CUST_520_PI429957474	2579737569	Peptidyl-prolyl cis-trans isomerase (EC 5.2.1.8)	0.257757	0.000779975		COG0652:Peptidylprolyl cistrans isomerase (rotamase) cyclophilin family
CUST_525_PI429957474	2579737574	Putative TonB-dependent receptor	0.495259	0.0322773
CUST_532_PI429957474	2579737581	GTP-binding protein TypA/BipA	0.380531	0.000882333		COG1217:Predicted membrane GTPase involved in stress response
CUST_535_PI429957474	2579737584	2-dehydro-3-deoxyphosphooctonate aldolase	0.316848	0.00101942		COG2877:3deoxyDmannooctulosonic acid (KDO) 8phosphate synthase
CUST_551_PI429957474	2579737600	Lysine ketoglutarate reductase (EC 1.5.1.8) (LKR) / Saccharopine dehydrogenase (EC 1.5.1.9)	0.375233	0.00637654		COG0686:Alanine dehydrogenase
CUST_604_PI429957474	2579737653	2,5-diketo-D-gluconic acid reductase	0.0739135	0.000950117		COG0656:Aldo/keto reductases, related to diketogulonate reductase
CUST_605_PI429957474	2579737654	Hypothetical protein	0.107736	0.0110216
CUST_606_PI429957474	2579737655	Cupin 2 Domain-Containing Protein	0.198907	0.0354378		COG1917:Uncharacterized conserved protein, contains doublestranded betahelix domain
CUST_608_PI429957474	2579737657	Acetyltransferase (isoleucine patch superfamily)	0.174343	0.00120069
CUST_609_PI429957474	2579737658	Nodulation protein L	0.216413	0.000310345
CUST_610_PI429957474	2579737659	Transcriptional regulator, AraC family	0.327848	0.0302751		COG2207:AraCtype DNAbinding domaincontaining proteins
CUST_626_PI429957474	2579737675	Membrane protein, putative	0.471268	0.00404481		COG2354:Uncharacterized protein conserved in bacteria
CUST_633_PI429957474	2579737682	Extracellular alkaline serine protease	0.180165	0.0067432
CUST_636_PI429957474	2579737685	Oxygen-insensitive NAD(P)H nitroreductase (EC 1.-.-.-)	0.352929	0.017828		COG0778:Nitroreductase
CUST_648_PI429957474	2579737697	Hypothetical protein	0.353434	0.0093111		COG3022:Uncharacterized protein conserved in bacteria
CUST_649_PI429957474	2579737698	Ribosomal large subunit pseudouridine synthase D (EC 4.2.1.70)	0.475969	0.0474768		COG0564:Pseudouridylate synthases, 23S RNAspecific
CUST_657_PI429957474	2579737706	Orotate phosphoribosyltransferase (EC 2.4.2.10)	0.355632	0.00384361		COG0461:Orotate phosphoribosyltransferase
CUST_658_PI429957474	2579737707	Hypothetical protein	0.322365	0.000289135
CUST_663_PI429957474	2579737712	Phosphatidate cytidylyltransferase (EC 2.7.7.41)	0.302899	0.0402967		COG4589:Predicted CDPdiglyceride synthetase/phosphatidate cytidylyltransferase
CUST_666_PI429957474	2579737715	Valyl-tRNA synthetase (EC 6.1.1.9)	0.307763	0.000903748		COG0525:ValyltRNA synthetase
CUST_669_PI429957474	2579737718	UDP-N-acetylenolpyruvoylglucosamine reductase (EC 1.1.1.158)	0.485684	0.0026128		COG0812:UDPNacetylmuramate dehydrogenase
CUST_675_PI429957474	2579737724	NAD-dependent glyceraldehyde-3-phosphate dehydrogenase (EC 1.2.1.12)	0.185208	0.0122365		COG0057:Glyceraldehyde3phosphate dehydrogenase/erythrose4phosphate dehydrogenase
CUST_676_PI429957474	2579737725	Two-component system sensor histidine kinase/response regulator hybrid	0.438349	0.0389058		COG0642:Signal transduction histidine kinase
CUST_692_PI429957474	2579737741	Kynureninase (EC 3.7.1.3)	0.429387	0.00865091		COG3844:Kynureninase
CUST_693_PI429957474	2579737742	O-methyltransferase	0.436049	0.0149981		COG4122:Predicted Omethyltransferase
CUST_694_PI429957474	2579737743	Putative membrane-associated phospholipid phosphatase	0.430494	0.0139518
CUST_714_PI429957474	2579737763	Protein-export membrane protein SecD (TC 3.A.5.1.1) / Protein-export membrane protein SecF (TC 3.A.5.1.1)	0.217008	0.000416309		COG0342:Preprotein translocase subunit SecD
CUST_717_PI429957474	2579737766	DNA gyrase subunit B (EC 5.99.1.3)	0.434944	0.000960904		COG0187:Type IIA topoisomerase (DNA gyrase/topo II, topoisomerase IV), B subunit
CUST_723_PI429957474	2579737772	Muramoyltetrapeptide carboxypeptidase (EC 3.4.17.13)	0.320715	0.00469898		COG1619:Uncharacterized proteins, homologs of microcin C7 resistance protein MccF
CUST_725_PI429957474	2579737774	Hypothetical protein	0.266097	0.00326816
CUST_733_PI429957474	2579737782	UDP-N-acetylmuramoylalanine--D-glutamate ligase (EC 6.3.2.9)	0.249993	0.00469667		COG0771:UDPNacetylmuramoylalanineDglutamate ligase
CUST_734_PI429957474	2579737783	Phospho-N-acetylmuramoyl-pentapeptide-transferase (EC 2.7.8.13)	0.223698	0.0272882		COG0472:UDPNacetylmuramyl pentapeptide phosphotransferase/UDPNacetylglucosamine1phosphate transferase
CUST_735_PI429957474	2579737784	UDP-N-acetylmuramoylalanyl-D-glutamate--2,6-diaminopimelate ligase (EC 6.3.2.13)	0.427608	0.0228063		COG0769:UDPNacetylmuramyl tripeptide synthase
CUST_737_PI429957474	2579737786	Hypothetical protein	0.254072	0.00387167
CUST_738_PI429957474	2579737787	S-adenosyl-methyltransferase MraW	0.464072	0.000947348		COG0275:Predicted Sadenosylmethioninedependent methyltransferase involved in cell envelope biogenesis
CUST_739_PI429957474	2579737788	Cell division protein MraZ	0.424963	0.00730031		COG2001:Uncharacterized protein conserved in bacteria
CUST_741_PI429957474	2579737790	2-hydroxy-6-oxo-6-phenylhexa-2,4-dienoate hydrolase (EC 3.7.1.-)	0.261174	0.00530036		COG0596:Predicted hydrolases or acyltransferases (alpha/beta hydrolase superfamily)
CUST_742_PI429957474	2579737791	GTP-binding protein EngB	0.34693	0.0133816		COG0218:Predicted GTPase
CUST_744_PI429957474	2579737793	Gliding motility protein GldC	0.179218	0.00347556
CUST_745_PI429957474	2579737794	Gliding motility protein GldB	0.291507	0.0257597
CUST_752_PI429957474	2579737801	Ribosomal large subunit pseudouridine synthase F (EC 4.2.1.70)	0.4828	0.0129175		COG1187:16S rRNA uridine516 pseudouridylate synthase and related pseudouridylate synthases
CUST_754_PI429957474	2579737803	Membrane protein, putative	0.290076	0.00411768		COG0628:Predicted permease
CUST_755_PI429957474	2579737804	DUF1232 domain-containing protein	0.192251	0.000395007
CUST_756_PI429957474	2579737805	Methylenetetrahydrofolate dehydrogenase (NADP+) (EC 1.5.1.5) / Methenyltetrahydrofolate cyclohydrolase (EC 3.5.4.9)	0.21787	0.00267622		COG0190:5,10methylenetetrahydrofolate dehydrogenase/Methenyl tetrahydrofolate cyclohydrolase
CUST_760_PI429957474	2579737809	Antibiotic resistance protein MarC	0.308	0.0229392		COG2095:Multiple antibiotic transporter
CUST_761_PI429957474	2579737810	Hypothetical protein	0.255205	0.0322396
CUST_770_PI429957474	2579737819	Carbamoyl-phosphate synthase small chain (EC 6.3.5.5)	0.242694	0.000381611		COG0505:Carbamoylphosphate synthase small subunit
CUST_812_PI429957474	2579737861	UDP-N-acetylmuramate--L-alanine ligase	0.40836	0.0200846		COG0773:UDPNacetylmuramatealanine ligase
CUST_816_PI429957474	2579737865	Outer membrane lipoprotein omp16 precursor	0.266414	0.0058477		COG2885:Outer membrane protein and related peptidoglycanassociated (lipo)proteins
CUST_826_PI429957474	2579737875	Glycine dehydrogenase [decarboxylating] (glycine cleavage system P protein) (EC 1.4.4.2)	0.24425	0.00385864		COG1003:Glycine cleavage system protein P (pyridoxalbinding), Cterminal domain
CUST_830_PI429957474	2579737879	Alkaline phosphatase (EC 3.1.3.1); Type I phosphodiesterase/nucleotide pyrophosphatase precursor	0.274676	0.000582764		COG1524:Uncharacterized proteins of the AP superfamily
CUST_831_PI429957474	2579737880	ABC-type transport system involved in resistance to organic solvents, permease component	0.4772	0.000169311		COG0767:ABCtype transport system involved in resistance to organic solvents, permease component
CUST_832_PI429957474	2579737881	Methionine ABC transporter ATP-binding protein	0.434772	0.00855806		COG1127:ABCtype transport system involved in resistance to organic solvents, ATPase component
CUST_833_PI429957474	2579737882	Putative integral membrane protein	0.446844	0.0185062
CUST_835_PI429957474	2579737884	Hypothetical protein	0.4288	0.0120511
CUST_842_PI429957474	2579737891	Hypothetical protein	0.499916	0.000185024
CUST_844_PI429957474	2579737893	Gliding motility protein GldJ	0.41125	0.0176903
CUST_854_PI429957474	2579737903	Acyl-CoA dehydrogenase/oxidase domain protein	0.380166	0.0123338		COG1960:AcylCoA dehydrogenases
CUST_857_PI429957474	2579737906	G-D-S-L family lipolytic protein	0.139675	0.0133205		COG2755:Lysophospholipase L1 and related esterases
CUST_858_PI429957474	2579737907	Hypothetical protein	0.19752	0.00439325		COG0560:Phosphoserine phosphatase
CUST_859_PI429957474	2579737908	Glycerophosphoryl diester phosphodiesterase (EC 3.1.4.46)	0.379244	0.000578622		COG0584:Glycerophosphoryl diester phosphodiesterase
CUST_860_PI429957474	2579737909	Metallophosphoesterase	0.246214	0.0116892
CUST_861_PI429957474	2579737910	Hypothetical protein	0.441991	0.0107255
CUST_953_PI429957474	2579738002	Glu/Leu/Phe/Val dehydrogenase family protein	0.362073	0.0192594		COG0334:Glutamate dehydrogenase/leucine dehydrogenase
CUST_955_PI429957474	2579738004	Butyryl-CoA dehydrogenase (EC 1.3.99.2)	0.46381	0.00194053		COG1960:AcylCoA dehydrogenases
CUST_962_PI429957474	2579738011	RagB/SusD family protein	0.431523	0.0267031
CUST_968_PI429957474	2579738017	Octanoate-[acyl-carrier-protein]-protein-N-octanoyltransferase	0.460261	0.0202897		COG0321:Lipoateprotein ligase B
CUST_970_PI429957474	2579738019	Lysyl-tRNA synthetase (class II) (EC 6.1.1.6)	0.366293	0.0020522		COG1190:LysyltRNA synthetase (class II)
CUST_992_PI429957474	2579738041	Rod shape-determining protein MreB	0.482898	0.0425933		COG1077:Actinlike ATPase involved in cell morphogenesis
CUST_999_PI429957474	2579738048	5-nucleotidase SurE (EC 3.1.3.5)	0.395083	0.000290563		COG0496:Predicted acid phosphatase
CUST_1008_PI429957474	2579738057	Hydroxymethylglutaryl-CoA reductase (EC 1.1.1.34)	0.44455	0.00577975		COG1257:HydroxymethylglutarylCoA reductase
CUST_1010_PI429957474	2579738059	Peptidyl-prolyl cis-trans isomerase (EC 5.2.1.8)	0.0878309	0.0045628
CUST_1060_PI429957474	2579738109	Alkaline phosphatase (EC 3.1.3.1)	0.124944	0.00068443
CUST_1077_PI429957474	2579738126	Arsenate reductase (EC 1.20.4.1)	0.107379	0.00119485		COG0394:Proteintyrosinephosphatase
CUST_1078_PI429957474	2579738127	Phosphinothricin N-acetyltransferase	0.148214	0.000938443		COG1247:Sortase and related acyltransferases
CUST_1079_PI429957474	2579738128	Hypothetical protein	0.305667	0.000753966
CUST_1080_PI429957474	2579738129	Arsenical resistance operon repressor	0.353329	0.0066508
CUST_1094_PI429957474	2579738143	ABC transporter ATP-binding protein	0.446847	0.042878		COG0488:ATPase components of ABC transporters with duplicated ATPase domains
CUST_1097_PI429957474	2579738146	Gliding motility protein GldO	0.271901	0.0118637
CUST_1131_PI429957474	2579738180	Leucyl-tRNA synthetase (EC 6.1.1.4)	0.297745	0.00661905		COG0495:LeucyltRNA synthetase
CUST_1133_PI429957474	2579738182	Cell division protein FtsX	0.435782	0.00363835		COG2177:Cell division protein
CUST_1134_PI429957474	2579738183	Hypothetical protein	0.252193	0.00115499
CUST_1135_PI429957474	2579738184	Undecaprenyl-diphosphatase (EC 3.6.1.27)	0.414468	0.022458		COG1968:Uncharacterized bacitracin resistance protein
CUST_1142_PI429957474	2579738191	Hypothetical protein	0.349981	0.0269207
CUST_1164_PI429957474	2579738213	Hypothetical protein	0.300483	0.00677552		COG4805:Uncharacterized protein conserved in bacteria
CUST_1168_PI429957474	2579738217	DNA polymerase IV (EC 2.7.7.7)	0.304162	0.00164922		COG0389:Nucleotidyltransferase/DNA polymerase involved in DNA repair
CUST_1169_PI429957474	2579738218	Hypothetical protein	0.352944	0.0472086
CUST_1174_PI429957474	2579738223	Isoprenyl synthetase	0.233094	0.00542842		COG0142:Geranylgeranyl pyrophosphate synthase
CUST_1184_PI429957474	2579738233	Aspartyl-tRNA synthetase (EC 6.1.1.12)	0.215722	0.00419349		COG0173:AspartyltRNA synthetase
CUST_1201_PI429957474	2579738250	Hypothetical protein	0.321908	0.000515853
CUST_1202_PI429957474	2579738251	3-demethylubiquinone-9 3-methyltransferase [H]	0.157534	0.0408402
CUST_1214_PI429957474	2579738263	Hypothetical protein	0.438016	0.0117649
CUST_1227_PI429957474	2579738276	Beta-ketoadipate enol-lactone hydrolase (EC 3.1.1.24)	0.446533	0.0044019		COG0596:Predicted hydrolases or acyltransferases (alpha/beta hydrolase superfamily)
CUST_1235_PI429957474	2579738284	Succinate dehydrogenase flavoprotein subunit (EC 1.3.99.1)	0.446841	0.0232005		COG1053:Succinate dehydrogenase/fumarate reductase, flavoprotein subunit
CUST_1236_PI429957474	2579738285	Succinate dehydrogenase iron-sulfur protein (EC 1.3.99.1)	0.334042	0.000111464		COG0479:Succinate dehydrogenase/fumarate reductase, FeS protein subunit
CUST_1245_PI429957474	2579738294	Hypothetical protein	0.404493	0.003031
CUST_1247_PI429957474	2579738296	Hypothetical protein	0.118394	0.00106771
CUST_1248_PI429957474	2579738297	TonB-dependent receptor	0.200751	0.00614552		COG1629:Outer membrane receptor proteins, mostly Fe transport
CUST_1249_PI429957474	2579738298	Glucose-6-phosphate isomerase (EC 5.3.1.9)	0.431672	0.00185305		COG0166:Glucose6phosphate isomerase
CUST_1277_PI429957474	2579738326	Membrane-associated zinc metalloprotease	0.236627	0.0425789		COG0750:Predicted membraneassociated Zndependent proteases 1
CUST_1288_PI429957474	2579738337	Hypothetical protein	0.410395	0.00487485
CUST_1289_PI429957474	2579738338	1-acyl-sn-glycerol-3-phosphate acyltransferase (EC 2.3.1.51)	0.345484	0.0400462		COG0204:1acylsnglycerol3phosphate acyltransferase
CUST_1290_PI429957474	2579738339	HD domain protein	0.27242	0.00880974		COG1418:Predicted HD superfamily hydrolase
CUST_1291_PI429957474	2579738340	Radical SAM domain protein	0.456002	0.00976141		COG1533:DNA repair photolyase
CUST_1300_PI429957474	2579738349	Glutamyl-tRNA reductase (EC 1.2.1.70)	0.192493	0.00595307		COG0373:GlutamyltRNA reductase
CUST_1302_PI429957474	2579738351	Uroporphyrinogen-III synthase, divergent, Flavobacterial type (EC 4.2.1.75)	0.264442	0.0184426		COG1587:UroporphyrinogenIII synthase
CUST_1303_PI429957474	2579738352	Uroporphyrinogen III decarboxylase (EC 4.1.1.37)	0.260629	0.0315133		COG0407:UroporphyrinogenIII decarboxylase
CUST_1304_PI429957474	2579738353	Hypothetical protein	0.279268	0.0379398
CUST_1314_PI429957474	2579738363	Zinc metalloprotease	0.138743	0.0110736		COG3227:Zinc metalloprotease (elastase)
CUST_1321_PI429957474	2579738370	Rhodanese-related sulfurtransferases	0.366426	0.0132468		COG1054:Predicted sulfurtransferase
CUST_1323_PI429957474	2579738372	Recombinase A	0.292167	0.00687875		COG0468:RecA/RadA recombinase
CUST_1339_PI429957474	2579738388	ATP synthase gamma chain (EC 3.6.3.14)	0.430308	0.0260212		COG0224:F0F1type ATP synthase, gamma subunit
CUST_1344_PI429957474	2579738393	ATP synthase A chain (EC 3.6.3.14)	0.460574	0.0158981		COG0356:F0F1type ATP synthase, subunit a
CUST_1351_PI429957474	2579738400	PaaE-like NADH oxidoreductas	0.423608	0.00643869		COG1018:Flavodoxin reductases (ferredoxinNADPH reductases) family 1
CUST_1356_PI429957474	2579738405	Phosphoribosylamine--glycine ligase (EC 6.3.4.13)	0.215444	0.0262956		COG0151:Phosphoribosylamineglycine ligase
CUST_1364_PI429957474	2579738413	Membrane proteins related to metalloendopeptidases	0.414734	0.01966		COG0739:Membrane proteins related to metalloendopeptidases
CUST_1371_PI429957474	2579738420	Outer membrane protein H precursor	0.135505	0.000498647		COG2825:Outer membrane protein
CUST_1397_PI429957474	2579738446	Hypothetical protein	0.225186	0.0129948
CUST_1398_PI429957474	2579738447	Translation elongation factor LepA	0.423531	0.00376054		COG0481:Membrane GTPase LepA
CUST_1455_PI429957474	2579738504	Biotin carboxylase of acetyl-CoA carboxylase (EC 6.3.4.14)	0.132908	0.00134894
CUST_1462_PI429957474	2579738511	Prolyl endopeptidase (EC 3.4.21.26)	0.31714	0.00442921		COG1505:Serine proteases of the peptidase family S9A
CUST_1463_PI429957474	2579738512	Aspartate-semialdehyde dehydrogenase (EC 1.2.1.11)	0.127505	0.00121264		COG0136:Aspartatesemialdehyde dehydrogenase
CUST_1465_PI429957474	2579738514	Large-conductance mechanosensitive channel	0.118198	0.00929979		COG1970:Largeconductance mechanosensitive channel
CUST_1481_PI429957474	2579738530	Esterase/lipase/thioesterase family protein	0.235031	0.025623
CUST_1488_PI429957474	2579738537	Ribokinase (EC 2.7.1.15)	0.136988	0.00119961		COG0524:Sugar kinases, ribokinase family
CUST_1490_PI429957474	2579738539	Phosphoribosylglycinamide formyltransferase (EC 2.1.2.2)	0.494042	0.0218604		COG0299:Folatedependent phosphoribosylglycinamide formyltransferase PurN
CUST_1495_PI429957474	2579738544	Pyruvate kinase (EC 2.7.1.40)	0.423748	0.00315344		COG0469:Pyruvate kinase
CUST_1497_PI429957474	2579738546	DNA polymerase IV (EC 2.7.7.7)	0.491967	0.00462193		COG0389:Nucleotidyltransferase/DNA polymerase involved in DNA repair
CUST_1506_PI429957474	2579738555	Isoaspartyl aminopeptidase (EC 3.4.19.5) @ Asp-X dipeptidase	0.405227	0.00930812		COG1446:Asparaginase
CUST_1516_PI429957474	2579738565	ATPase AAA	0.48686	0.00488087
CUST_1521_PI429957474	2579738570	Hypothetical protein	0.358141	0.00058531
CUST_1522_PI429957474	2579738571	Aerotolerance-like protein BatA	0.389127	0.00989023		COG1240:Mgchelatase subunit ChlD
CUST_1529_PI429957474	2579738578	Carbonic anhydrase (EC 4.2.1.1)	0.425116	0.000574561		COG0288:Carbonic anhydrase
CUST_1532_PI429957474	2579738581	Hypothetical protein	0.266381	0.0488391
CUST_1534_PI429957474	2579738583	Hypothetical protein	0.334793	0.00163349
CUST_1535_PI429957474	2579738584	Hypothetical protein	0.257731	0.00280779
CUST_1537_PI429957474	2579738586	Hypothetical protein	0.211656	0.000444091
CUST_1542_PI429957474	2579738591	Hypothetical protein	0.38856	0.0424122		COG1561:Uncharacterized stressinduced protein
CUST_1551_PI429957474	2579738600	Hypothetical protein	0.448858	0.000609009
CUST_1552_PI429957474	2579738601	Cystathionine gamma-lyase (EC 4.4.1.1)	0.412757	0.00328674		COG0626:Cystathionine betalyases/cystathionine gammasynthases
CUST_1576_PI429957474	2579738625	Ribonucleotide reductase of class Ia (aerobic), alpha subunit (EC 1.17.4.1)	0.0598002	0.024654		COG0209:Ribonucleotide reductase, alpha subunit
CUST_1577_PI429957474	2579738626	Ribonucleotide reductase of class Ia (aerobic), beta subunit (EC 1.17.4.1)	0.119005	0.017859		COG0208:Ribonucleotide reductase, beta subunit
CUST_1593_PI429957474	2579738642	Metallo-beta-lactamase family protein	0.34147	0.00347475		COG0491:Zndependent hydrolases, including glyoxylases
CUST_1594_PI429957474	2579738643	Heavy-metal-associated domain (N-terminus) and membrane-bounded cytochrome biogenesis cycZ-like domain, possible membrane copper tolerance protein	0.478893	0.011798		COG2836:Uncharacterized conserved protein
CUST_1595_PI429957474	2579738644	Cytochrome cbb3 oxidase maturation protein CcoH	0.456073	0.0200223
CUST_1597_PI429957474	2579738646	Cytochrome c oxidase subunit CcoP (EC 1.9.3.1)	0.390207	4.28547e-05
CUST_1598_PI429957474	2579738647	Hypothetical protein	0.453316	0.00141631
CUST_1599_PI429957474	2579738648	Cytochrome c oxidase subunit CcoN (EC 1.9.3.1) / Cytochrome c oxidase subunit CcoO (EC 1.9.3.1)	0.447152	0.0150822		COG3278:Cbb3type cytochrome oxidase, subunit 1
CUST_1605_PI429957474	2579738654	Hypothetical protein	0.365524	0.0145554
CUST_1611_PI429957474	2579738660	Sensory transduction histidine kinase	0.400038	0.0233838
CUST_1617_PI429957474	2579738666	Hypothetical protein	0.1793	0.0061857
CUST_1618_PI429957474	2579738667	Hypothetical protein	0.12214	0.0250435
CUST_1620_PI429957474	2579738669	Hypothetical protein	0.071398	0.000529798
CUST_1621_PI429957474	2579738670	Hypothetical protein	0.10904	0.0019724
CUST_1622_PI429957474	2579738671	Hypothetical protein	0.0546728	0.00356406
CUST_1644_PI429957474	2579738693	Hypothetical protein	0.49128	0.00392772
CUST_1649_PI429957474	2579738698	Hypothetical protein	0.135303	0.00448131		COG2391:Predicted transporter component
CUST_1650_PI429957474	2579738699	Probable transmembrane protein	0.294622	0.0157133
CUST_1651_PI429957474	2579738700	Hypothetical protein	0.211735	0.00146661
CUST_1656_PI429957474	2579738705	Metallo-beta-lactamase family protein	0.367439	0.000603871		COG0491:Zndependent hydrolases, including glyoxylases
CUST_1659_PI429957474	2579738708	Hypothetical protein-signal peptide prediction	0.383904	0.0156754
CUST_1664_PI429957474	2579738713	50S ribosomal protein L25	0.416678	0.00356116
CUST_1669_PI429957474	2579738718	Seryl-tRNA synthetase (EC 6.1.1.11)	0.258683	0.000866988		COG0172:SeryltRNA synthetase
CUST_1672_PI429957474	2579738721	Dimethyladenosine transferase (EC 2.1.1.-)	0.366767	0.000728293		COG0030:Dimethyladenosine transferase (rRNA methylation)
CUST_1675_PI429957474	2579738724	Glyoxalase/Bleomycin resistance protein/Dioxygenase family protein	0.329327	0.000170808		COG3324:Predicted enzyme related to lactoylglutathione lyase
CUST_1679_PI429957474	2579738728	Aspartokinase (EC 2.7.2.4)	0.458562	0.0095853		COG0527:Aspartokinases
CUST_1682_PI429957474	2579738731	Fructose-1,6-bisphosphatase, type I (EC 3.1.3.11)	0.437033	0.00404646		COG0158:Fructose1,6bisphosphatase
CUST_1693_PI429957474	2579738742	Glycyl-tRNA synthetase (EC 6.1.1.14)	0.164385	0.000142846		COG0423:GlycyltRNA synthetase (class II)
CUST_1706_PI429957474	2579738755	Hypothetical protein	0.444837	0.000752009
CUST_1707_PI429957474	2579738756	Glucosamine--fructose-6-phosphate aminotransferase [isomerizing] (EC 2.6.1.16)	0.285082	0.000687372		COG0449:Glucosamine 6phosphate synthetase, contains amidotransferase and phosphosugar isomerase domains
CUST_1712_PI429957474	2579738761	ATP synthase epsilon chain (EC 3.6.3.14)	0.21218	0.00830693
CUST_1713_PI429957474	2579738762	Peptidase M61	0.393839	0.017082		COG3975:Predicted protease with the Cterminal PDZ domain
CUST_1721_PI429957474	2579738770	Na(+) H(+) antiporter subunit E	0.42227	0.0135601
CUST_1727_PI429957474	2579738776	Adenosylmethionine-8-amino-7-oxononanoate aminotransferase (EC 2.6.1.62)	0.468803	0.0157925		COG0161:Adenosylmethionine8amino7oxononanoate aminotransferase
CUST_1743_PI429957474	2579738792	M16 family peptidase	0.314235	0.00699975		COG0612:Predicted Zndependent peptidases
CUST_1756_PI429957474	2579738805	Preprotein translocase subunit SecG (TC 3.A.5.1.1)	0.44859	0.0208974
CUST_1757_PI429957474	2579738806	Hypothetical protein	0.361016	0.00691243
CUST_1758_PI429957474	2579738807	Heat shock protein 60 family co-chaperone GroES	0.493065	0.0321774		COG0234:Cochaperonin GroES (HSP10)
CUST_1767_PI429957474	2579738816	TonB-dependent receptor	0.305477	0.0428826		COG1629:Outer membrane receptor proteins, mostly Fe transport
CUST_1768_PI429957474	2579738817	Hypothetical protein	0.463629	0.0255469
CUST_1787_PI429957474	2579738836	Deoxyhypusine synthase (EC 2.5.1.46)	0.225554	3.83388e-05		COG1899:Deoxyhypusine synthase
CUST_1795_PI429957474	2579738844	Diphosphomevalonate decarboxylase (EC 4.1.1.33)	0.389706	0.00141632		COG3407:Mevalonate pyrophosphate decarboxylase
CUST_1796_PI429957474	2579738845	Benzodiazepine receptor TspO	0.384556	0.0097283		COG3476:Tryptophanrich sensory protein (mitochondrial benzodiazepine receptor homolog)
CUST_1798_PI429957474	2579738847	Glycerophosphoryl diester phosphodiesterase (EC 3.1.4.46)	0.304663	0.00600939		COG0584:Glycerophosphoryl diester phosphodiesterase
CUST_1822_PI429957474	2579738871	Ferrichrome-iron receptor	0.0708335	0.0209539		COG4773:Outer membrane receptor for ferric coprogen and ferricrhodotorulic acid
CUST_1823_PI429957474	2579738872	Hypothetical protein	0.0898302	0.0216995		COG5266:ABCtype Co2+ transport system, periplasmic component
CUST_1824_PI429957474	2579738873	Hypothetical protein	0.0988368	0.0416183
CUST_1835_PI429957474	2579738884	Alkylphosphonate utilization operon protein PhnA	0.268447	0.0229333		COG2824:Uncharacterized Znribboncontaining protein involved in phosphonate metabolism
CUST_1846_PI429957474	2579738895	Hypothetical protein	0.295994	0.00889894
CUST_1853_PI429957474	2579738902	Potassium uptake	0.43944	0.00257341		COG2072:Predicted flavoprotein involved in K+ transport
CUST_1870_PI429957474	2579738919	Ribosome recycling factor	0.375801	0.00444511		COG0233:Ribosome recycling factor
CUST_1874_PI429957474	2579738923	Saccharopine dehydrogenase	0.233211	0.041649		COG1748:Saccharopine dehydrogenase and related proteins
CUST_1875_PI429957474	2579738924	Membrane protein	0.373257	0.0272009		COG2363:Uncharacterized small membrane protein
CUST_1877_PI429957474	2579738926	Uroporphyrinogen-III synthase HemD, putative	0.326352	0.00504667		COG1587:UroporphyrinogenIII synthase
CUST_1884_PI429957474	2579738933	Tyrosyl-tRNA synthetase (EC 6.1.1.1)	0.178439	0.00142481		COG0162:TyrosyltRNA synthetase
CUST_1887_PI429957474	2579738936	Hypothetical protein	0.186696	0.0116334
CUST_1888_PI429957474	2579738937	TonB-dependent receptor	0.075173	0.0048072		COG1629:Outer membrane receptor proteins, mostly Fe transport
CUST_1890_PI429957474	2579738939	Phosphate regulon sensor protein PhoR (SphS) (EC 2.7.13.3)	0.237278	0.0297083
CUST_1897_PI429957474	2579738946	Ferredoxin, 2Fe-2S	0.337102	0.0139135		COG0633:Ferredoxin
CUST_1898_PI429957474	2579738947	PROBABLE REMNANT OF A TRANSPOSASE GENE PROTEIN	0.484086	0.00643997
CUST_1900_PI429957474	2579738949	Hypothetical protein	0.378538	0.0477866
CUST_1901_PI429957474	2579738950	Acyl-CoA dehydrogenase	0.401195	0.00408692		COG1960:AcylCoA dehydrogenases
CUST_1905_PI429957474	2579738954	Translation elongation factor Ts	0.173617	0.00114805		COG0264:Translation elongation factor Ts
CUST_1913_PI429957474	2579738962	Glycosylasparaginase	0.421169	0.0398616		COG1446:Asparaginase
CUST_1914_PI429957474	2579738963	Metallophosphoesterase domain-containing protein	0.314443	0.000584798		COG1408:Predicted phosphohydrolases
CUST_1917_PI429957474	2579738966	Membrane protein, putative	0.246054	0.000286183
CUST_1955_PI429957474	2579739004	Molybdopterin oxidoreductase subunit, predicted	0.197937	0.00412014		COG3474:Cytochrome c2
CUST_1958_PI429957474	2579739007	Molybdenum transport protein, putative	0.499439	0.0186407
CUST_1959_PI429957474	2579739008	Cytochrome C	0.313666	0.00550579
CUST_1961_PI429957474	2579739010	Cytochrome c oxidase subunit II (EC 1.9.3.1)	0.471596	0.00924653		COG1622:Heme/coppertype cytochrome/quinol oxidases, subunit 2
CUST_1962_PI429957474	2579739011	Cytochrome c oxidase subunit I (EC 1.9.3.1)	0.190379	0.0013449		COG0843:Heme/coppertype cytochrome/quinol oxidases, subunit 1
CUST_1968_PI429957474	2579739017	Hypothetical protein	0.431193	0.0335386
CUST_1977_PI429957474	2579739026	Hypothetical protein	0.30287	0.00621999
CUST_1978_PI429957474	2579739027	Hypothetical protein	0.253853	0.0205972
CUST_1979_PI429957474	2579739028	Hypothetical protein	0.184991	0.0204404
CUST_1980_PI429957474	2579739029	Photosynthetic protein synthase II	0.239176	0.0436271
CUST_1981_PI429957474	2579739030	Hypothetical protein	0.208728	0.0240694		COG2322:Predicted membrane protein
CUST_2002_PI429957474	2579739051	Inorganic polyphosphate/ATP-NAD kinase	0.195755	0.00973111		COG0061:Predicted sugar kinase
CUST_2012_PI429957474	2579739061	Related to MCBG protein	0.340648	0.0248087
CUST_2013_PI429957474	2579739062	Beta-propeller domains of methanol dehydrogenase type	0.324722	0.040142		COG1512:Betapropeller domains of methanol dehydrogenase type
CUST_2014_PI429957474	2579739063	Hypothetical protein	0.328157	0.000149304
CUST_2029_PI429957474	2579739078	Putative auxin-regulated protein	0.353404	0.00843978
CUST_2031_PI429957474	2579739080	Histidinol phosphate aminotransferase	0.416891	0.0431273		COG0079:Histidinolphosphate/aromatic aminotransferase and cobyric acid decarboxylase
CUST_2046_PI429957474	2579739095	DNA mismatch repair protein MutS	0.494521	0.016154		COG0249:Mismatch repair ATPase (MutS family)
CUST_2061_PI429957474	2579739110	Malonyl CoA-acyl carrier protein transacylase (EC 2.3.1.39)	0.471399	0.040204		COG0331:(acylcarrierprotein) Smalonyltransferase
CUST_2069_PI429957474	2579739118	Hypothetical protein	0.4899	0.00831219		COG4301:Uncharacterized conserved protein
CUST_2071_PI429957474	2579739120	TonB protein	0.263712	0.00133304
CUST_2073_PI429957474	2579739122	Thymidylate synthase (EC 2.1.1.45)	0.39279	0.000798823		COG0207:Thymidylate synthase
CUST_2080_PI429957474	2579739129	Pyruvate dehydrogenase E1 component beta subunit (EC 1.2.4.1)	0.22694	0.000583513		COG0022:Pyruvate/2oxoglutarate dehydrogenase complex, dehydrogenase (E1) component, eukaryotic type, beta subunit
CUST_2088_PI429957474	2579739137	Hypothetical protein	0.345944	0.00342014
CUST_2089_PI429957474	2579739138	Putative fatty acid hydroxylase	0.463208	0.0241253
CUST_2090_PI429957474	2579739139	Deoxyadenosine kinase (EC 2.7.1.76) / Deoxyguanosine kinase (EC 2.7.1.113)	0.488335	0.00732721		COG1428:Deoxynucleoside kinases
CUST_2100_PI429957474	2579739149	S-adenosylmethionine synthetase (EC 2.5.1.6)	0.350101	0.002018		COG0192:Sadenosylmethionine synthetase
CUST_2101_PI429957474	2579739150	Hypothetical protein	0.0909413	0.035943
CUST_2113_PI429957474	2579739162	Hypothetical protein	0.471452	0.00788894
CUST_2120_PI429957474	2579739169	Prephenate dehydratase (EC 4.2.1.51)	0.424733	0.00191803		COG0077:Prephenate dehydratase
CUST_2130_PI429957474	2579739179	3-phosphoshikimate 1-carboxyvinyltransferase	0.437153	0.00467169		COG0128:5enolpyruvylshikimate3phosphate synthase
CUST_2137_PI429957474	2579739186	Radical SAM superfamily protein	0.338603	0.00701987		COG4277:Predicted DNAbinding protein with the Helixhairpinhelix motif
CUST_2197_PI429957474	2579739246	Fructose-bisphosphate aldolase class II (EC 4.1.2.13)	0.356223	0.00228009		COG0191:Fructose/tagatose bisphosphate aldolase
CUST_2207_PI429957474	2579739256	Aspartate aminotransferase (EC 2.6.1.1)	0.15503	0.00016639		COG0436:Aspartate/tyrosine/aromatic aminotransferase
CUST_2211_PI429957474	2579739260	1-pyrroline-5-carboxylate dehydrogenase	0.381445	0.00402121		COG1012:NADdependent aldehyde dehydrogenases
CUST_2216_PI429957474	2579739265	Na(+)-translocating NADH-quinone reductase subunit A (EC 1.6.5.-)	0.451503	0.00919649		COG1726:Na+transporting NADH:ubiquinone oxidoreductase, subunit NqrA
CUST_2221_PI429957474	2579739270	Na(+)-translocating NADH-quinone reductase subunit F (EC 1.6.5.-)	0.304089	0.00206533		COG2871:Na+transporting NADH:ubiquinone oxidoreductase, subunit NqrF
CUST_2231_PI429957474	2579739280	Hypothetical protein	0.356724	0.000918284
CUST_2232_PI429957474	2579739281	Peptidoglycan-binding domain 1	0.215396	0.00550118		COG2989:Uncharacterized protein conserved in bacteria
CUST_2235_PI429957474	2579739284	Transcription termination factor Rho	0.265214	0.0138193		COG1158:Transcription termination factor
CUST_2237_PI429957474	2579739286	Metallophosphoesterase superfamily protein	0.239906	0.00388519		COG0622:Predicted phosphoesterase
CUST_2241_PI429957474	2579739290	Dihydropteroate synthase (EC 2.5.1.15)	0.264974	0.0162015		COG0294:Dihydropteroate synthase and related enzymes
CUST_2302_PI429957474	2579739351	Glutamine synthetase type II, eukaryotic (EC 6.3.1.2)	0.0723562	0.00581656		COG0174:Glutamine synthetase
CUST_2303_PI429957474	2579739352	Glutamine synthetase type III, GlnN (EC 6.3.1.2)	0.386899	0.00428655		COG3968:Uncharacterized protein related to glutamine synthetase
CUST_2304_PI429957474	2579739353	Phosphoribosylformylglycinamidine cyclo-ligase (EC 6.3.3.1)	0.31748	0.0073279		COG0150:Phosphoribosylaminoimidazole (AIR) synthetase
CUST_2323_PI429957474	2579739372	CrcB protein	0.22371	0.0436001		COG0239:Integral membrane protein possibly involved in chromosome condensation
CUST_2331_PI429957474	2579739380	Rhodanese-like domain protein	0.210222	0.00210809		COG2353:Uncharacterized conserved protein
CUST_2333_PI429957474	2579739382	Chaperone protein DnaJ	0.413967	0.000536596		COG0484:DnaJclass molecular chaperone with Cterminal Zn finger domain
CUST_2334_PI429957474	2579739383	ABC transporter, ATP-binding protein	0.216563	0.01342		COG4152:ABCtype uncharacterized transport system, ATPase component
CUST_2335_PI429957474	2579739384	Membrane protein, putative	0.444461	0.0103586		COG1668:ABCtype Na+ efflux pump, permease component
CUST_2336_PI429957474	2579739385	Potassium efflux system KefA protein / Small-conductance mechanosensitive channel	0.246854	0.0435654
CUST_2337_PI429957474	2579739386	Two-component response transcriptional regulator	0.408754	0.0016861		COG2204:Response regulator containing CheYlike receiver, AAAtype ATPase, and DNAbinding domains
CUST_2338_PI429957474	2579739387	Hypothetical protein	0.393109	0.00433883
CUST_2352_PI429957474	2579739401	Hypothetical protein	0.323539	0.0236999
CUST_2368_PI429957474	2579739417	Methyltransferase	0.428589	0.0155533		COG2226:Methylase involved in ubiquinone/menaquinone biosynthesis
CUST_2378_PI429957474	2579739427	Hypothetical protein	0.332089	0.0113927
CUST_2423_PI429957474	2579739472	Putative methyltransferase	0.461204	0.0139111		COG2227:2polyprenyl3methyl5hydroxy6metoxy1,4benzoquinol methylase
CUST_2426_PI429957474	2579739475	Lipoprotein releasing system transmembrane protein	0.330946	0.033228		COG4591:ABCtype transport system, involved in lipoprotein release, permease component
CUST_2431_PI429957474	2579739480	Na(+)-linked D-alanine glycine permease	0.31901	0.0425646		COG1115:Na+/alanine symporter
CUST_2459_PI429957474	2579739508	Hypothetical protein	0.422418	0.00653717
CUST_2461_PI429957474	2579739510	Hypothetical protein	0.2944	0.00638151
CUST_2468_PI429957474	2579739517	Endonuclease	0.429206	0.000124826
CUST_2469_PI429957474	2579739518	Alkylated DNA repair protein AlkB	0.250302	0.00192927		COG3145:Alkylated DNA repair protein
CUST_2473_PI429957474	2579739522	Molecular chaperone Hsp90	0.38789	0.0417602		COG0326:Molecular chaperone, HSP90 family
CUST_2481_PI429957474	2579739530	Lipoprotein, putative	0.369173	0.0037702
CUST_2482_PI429957474	2579739531	Phenylalanyl-tRNA synthetase beta chain (EC 6.1.1.20)	0.202575	2.0705e-05		COG0072:PhenylalanyltRNA synthetase beta subunit
CUST_2489_PI429957474	2579739538	Hypothetical protein	0.383218	0.00357587
CUST_2490_PI429957474	2579739539	Ferredoxin-dependent glutamate synthase (EC 1.4.7.1)	0.309385	0.00158423		COG0069:Glutamate synthase domain 2
CUST_2491_PI429957474	2579739540	N-acyl-L-amino acid amidohydrolase	0.218499	0.00672731		COG1473:Metaldependent amidase/aminoacylase/carboxypeptidase
CUST_2492_PI429957474	2579739541	Hypothetical protein	0.166555	0.0006258		COG1416:Uncharacterized conserved protein
CUST_2493_PI429957474	2579739542	ATP-dependent DNA helicase UvrD/PcrA	0.243599	0.0215363		COG0210:Superfamily I DNA and RNA helicases
CUST_2498_PI429957474	2579739547	Flagellar motor rotation protein MotB	0.434864	0.00342427		COG1360:Flagellar motor protein
CUST_2500_PI429957474	2579739549	Hypothetical protein	0.396288	0.0324458
CUST_2507_PI429957474	2579739556	Peptidase M1 family protein	0.433447	0.0354105
CUST_2512_PI429957474	2579739561	ABC transporter ATP-binding protein	0.361724	0.00980705		COG0488:ATPase components of ABC transporters with duplicated ATPase domains
CUST_2513_PI429957474	2579739562	Hypothetical protein	0.380553	0.0474339
CUST_2515_PI429957474	2579739564	Small heat shock protein	0.384447	0.0399882		COG0071:Molecular chaperone (small heat shock protein)
CUST_2524_PI429957474	2579739573	Hypothetical protein	0.426799	0.00760087
CUST_2526_PI429957474	2579739575	Cytochrome oxidase assembly protein	0.329081	0.00735139		COG1612:Uncharacterized protein required for cytochrome oxidase assembly
CUST_2527_PI429957474	2579739576	TRNA nucleotidyltransferase (EC 2.7.7.21) (EC 2.7.7.25)	0.291252	0.0307897		COG0617:tRNA nucleotidyltransferase/poly(A) polymerase
CUST_2528_PI429957474	2579739577	TsaC protein (YrdC domain) required for threonylcarbamoyladenosine t(6)A37 modification in tRNA	0.390505	0.0014481		COG0009:Putative translation factor (SUA5)
CUST_2537_PI429957474	2579739586	Peptide deformylase (EC 3.5.1.88)	0.309273	0.00045357		COG0242:NformylmethionyltRNA deformylase
CUST_2548_PI429957474	2579739597	Fumarylacetoacetase (EC 3.7.1.2)	0.455652	0.0042748		COG0179:2keto4pentenoate hydratase/2oxohepta3ene1,7dioic acid hydratase (catechol pathway)
CUST_2549_PI429957474	2579739598	Serine hydroxymethyltransferase (EC 2.1.2.1)	0.185741	0.000155606		COG0112:Glycine/serine hydroxymethyltransferase
CUST_2550_PI429957474	2579739599	Thioesterase superfamily	0.24355	0.00255954		COG0824:Predicted thioesterase
CUST_2552_PI429957474	2579739601	Oxidoreductase, short chain dehydrogenase/reductase family	0.193589	0.0162076		COG0300:Shortchain dehydrogenases of various substrate specificities
CUST_2577_PI429957474	2579739626	M16 family peptidase	0.424946	0.007951		COG0612:Predicted Zndependent peptidases
CUST_2593_PI429957474	2579739642	Inner membrane protein translocase component YidC, long form	0.175237	0.000749484		COG0706:Preprotein translocase subunit YidC
CUST_2594_PI429957474	2579739643	CTP synthase (EC 6.3.4.2)	0.182634	0.0113609		COG0504:CTP synthase (UTPammonia lyase)
CUST_2596_PI429957474	2579739645	Two-component response regulator	0.152028	0.0149718
CUST_2597_PI429957474	2579739646	Two-component system sensor histidine kinase	0.125794	0.0154396
CUST_2601_PI429957474	2579739650	Hypothetical protein	0.298485	0.000587455
CUST_2608_PI429957474	2579739657	Hypothetical protein	0.348965	0.0188456
CUST_2609_PI429957474	2579739658	Diaminopimelate decarboxylase (EC 4.1.1.20)	0.277576	0.00208052		COG0019:Diaminopimelate decarboxylase
CUST_2610_PI429957474	2579739659	Major facilitator superfamily permease arabinose polymer transporter	0.207298	0.00154333		COG2814:Arabinose efflux permease
CUST_2622_PI429957474	2579739671	LMBE-RELATED PROTEIN	0.442235	0.0445994		COG2120:Uncharacterized proteins, LmbE homologs
CUST_2627_PI429957474	2579739676	Integral membrane protein	0.357814	0.0368654		COG2035:Predicted membrane protein
CUST_2628_PI429957474	2579739677	Integral membrane protein	0.359563	0.000809839		COG2035:Predicted membrane protein
CUST_2634_PI429957474	2579739683	Adenylosuccinate synthetase (EC 6.3.4.4)	0.317677	0.00515672		COG0104:Adenylosuccinate synthase
CUST_2638_PI429957474	2579739687	SpoU rRNA methylase family protein	0.422507	0.0163104		COG0566:rRNA methylases
CUST_2639_PI429957474	2579739688	Metal-dependent hydrolase superfamily protein	0.231525	0.0304176		COG1228:Imidazolonepropionase and related amidohydrolases
CUST_2642_PI429957474	2579739691	Aminoacyl-histidine dipeptidase (Peptidase D) (EC 3.4.13.3)	0.36193	0.00174413		COG2195:Di and tripeptidases
CUST_2643_PI429957474	2579739692	Peptidyl-prolyl cis-trans isomerase (EC 5.2.1.8)	0.455753	0.00551854		COG0652:Peptidylprolyl cistrans isomerase (rotamase) cyclophilin family
CUST_2646_PI429957474	2579739695	Phosphodiesterase/alkaline phosphatase D-like protein	0.0867097	0.00139261
CUST_2647_PI429957474	2579739696	Nucleoside diphosphate kinase (EC 2.7.4.6)	0.108006	0.000229166		COG0105:Nucleoside diphosphate kinase
CUST_2648_PI429957474	2579739697	Zn-ribbon-containing, possibly RNA-binding protein and truncated derivatives	0.235051	0.00390832
CUST_2649_PI429957474	2579739698	Hypothetical protein	0.39526	0.0239371
CUST_2650_PI429957474	2579739699	DNA recombination and repair protein RecF	0.412107	0.0324409		COG1195:Recombinational DNA repair ATPase (RecF pathway)
CUST_2651_PI429957474	2579739700	TPR domain protein	0.132387	0.00136032
CUST_2658_PI429957474	2579739707	Hypothetical protein	0.487416	0.00815623
CUST_2661_PI429957474	2579739710	Hypothetical protein	0.418466	0.00682703
CUST_2663_PI429957474	2579739712	Chromosome (plasmid) partitioning protein ParA / Sporulation initiation inhibitor protein Soj	0.366286	7.48359e-05		COG1192:ATPases involved in chromosome partitioning
CUST_2669_PI429957474	2579739718	Uridine kinase (EC 2.7.1.48)	0.385926	0.00712436		COG0572:Uridine kinase
CUST_2725_PI429957474	2579739774	Hypothetical protein	0.449961	0.0202992
CUST_2734_PI429957474	2579739783	Hypothetical protein	0.398831	0.0133699
CUST_2747_PI429957474	2579739796	RNA polymerase ECF-type sigma factor	0.492166	0.0313264		COG1595:DNAdirected RNA polymerase specialized sigma subunit, sigma24 homolog
CUST_2843_PI429957474	2579739897	Outer membrane protein	0.252966	0.0025617		COG2220:Predicted Zndependent hydrolases of the betalactamase fold
CUST_2855_PI429957474	2579739909	Rhodanese-like protein	0.352789	0.0025485		COG0491:Zndependent hydrolases, including glyoxylases
CUST_2858_PI429957474	2579739912	Acyl-CoA carboxylase carboxyl transferase subunit beta	0.251119	0.023289		COG4799:AcetylCoA carboxylase, carboxyltransferase component (subunits alpha and beta)
CUST_2879_PI429957474	2579739933	Hypothetical protein	0.141755	0.0363198
CUST_2881_PI429957474	2579739935	RDD family protein	0.462892	0.0303762		COG1714:Predicted membrane protein/domain
CUST_2882_PI429957474	2579739936	Peptidyl-prolyl cis-trans isomerase (EC 5.2.1.8)	0.477174	0.0257171		COG0652:Peptidylprolyl cistrans isomerase (rotamase) cyclophilin family
CUST_2883_PI429957474	2579739937	Hypothetical nudix hydrolase YeaB	0.496514	0.00924095		COG0494:NTP pyrophosphohydrolases including oxidative damage repair enzymes
CUST_2896_PI429957474	2579739950	Hypothetical protein	0.121648	0.00299034
CUST_2898_PI429957474	2579739952	GFO/IDH/MocA family oxidoreductase	0.240401	0.013053		COG0673:Predicted dehydrogenases and related proteins
CUST_2899_PI429957474	2579739953	Putative nucleoside transporter yegT	0.243517	0.0029662
CUST_2904_PI429957474	2579739958	SusD, outer membrane protein	0.476475	0.00672838
CUST_2919_PI429957474	2579739973	Potassium efflux system KefA protein / Small-conductance mechanosensitive channel	0.166561	0.00165665		COG0668:Smallconductance mechanosensitive channel
CUST_2926_PI429957474	2579739980	Long-chain-fatty-acid--CoA ligase (EC 6.2.1.3)	0.384545	0.00262396		COG1022:Longchain acylCoA synthetases (AMPforming)
CUST_2927_PI429957474	2579739981	Phosphoribosylformylglycinamidine synthase	0.288762	0.0183844		COG0046:Phosphoribosylformylglycinamidine (FGAM) synthase, synthetase domain
CUST_2933_PI429957474	2579739987	RNA polymerase ECF-type sigma factor	0.302109	0.017988		COG1595:DNAdirected RNA polymerase specialized sigma subunit, sigma24 homolog
CUST_2950_PI429957474	2579740004	Carbamoyl-phosphate synthase large chain (EC 6.3.5.5)	0.296917	0.00306981		COG0458:Carbamoylphosphate synthase large subunit (split gene in MJ)
CUST_2955_PI429957474	2579740009	Hypothetical protein	0.384652	0.00546
CUST_2956_PI429957474	2579740010	Beta-lactamase	0.270293	0.0336592
CUST_2957_PI429957474	2579740011	DNA recombination protein RmuC	0.444855	0.0363322		COG1322:Uncharacterized protein conserved in bacteria
CUST_2968_PI429957474	2579740022	Adenylosuccinate lyase (EC 4.3.2.2)	0.311131	0.00319569		COG0015:Adenylosuccinate lyase
CUST_3123_PI429957474	2579740177	ATPase-like protein	0.463432	0.0187726		COG3911:Predicted ATPase
CUST_3127_PI429957474	2579740181	UDP-N-acetylglucosamine 1-carboxyvinyltransferase (EC 2.5.1.7)	0.162301	0.0204084		COG0766:UDPNacetylglucosamine enolpyruvyl transferase
CUST_3137_PI429957474	2579740191	Two-component hybrid sensor and regulator	0.352395	0.0314793		COG0642:Signal transduction histidine kinase
CUST_3145_PI429957474	2579740199	Hypothetical protein	0.266227	0.0228912
CUST_3154_PI429957474	2579740208	Transcriptional regulator, AraC family	0.0954808	0.0017485		COG2207:AraCtype DNAbinding domaincontaining proteins
CUST_3155_PI429957474	2579740209	Hypothetical protein	0.0759972	4.45406e-05
CUST_3177_PI429957474	2579740231	3-dehydroquinate synthase (EC 4.2.3.4)	0.404854	0.00345761		COG0337:3dehydroquinate synthetase
CUST_3178_PI429957474	2579740232	Carbapenem antibiotics biosynthesis protein carD	0.281629	0.00796627
CUST_3179_PI429957474	2579740233	Phospholipid/glycerol acyltransferase	0.262873	0.00132685
CUST_3180_PI429957474	2579740234	Hypothetical protein YebC	0.407401	0.00401059		COG0217:Uncharacterized conserved protein
CUST_3185_PI429957474	2579740239	Histidine ammonia-lyase (EC 4.3.1.3)	0.464284	0.0219365		COG2986:Histidine ammonialyase
CUST_3192_PI429957474	2579740246	Membrane protein containing HD superfamily hydrolase domain, YQFF ortholog	0.386318	0.0139918		COG1480:Predicted membraneassociated HD superfamily hydrolase
CUST_3201_PI429957474	2579740255	Hypothetical protein	0.338648	0.0192386		COG3021:Uncharacterized protein conserved in bacteria
CUST_3202_PI429957474	2579740256	Small-conductance mechanosensitive channel	0.221509	0.013867		COG0668:Smallconductance mechanosensitive channel
CUST_3204_PI429957474	2579740258	UDP-glucose 4-epimerase (EC 5.1.3.2)	0.290593	0.000756433		COG1087:UDPglucose 4epimerase
CUST_3238_PI429957474	2579740292	Aspartokinase (EC 2.7.2.4)	0.143608	0.0109882		COG0527:Aspartokinases
CUST_3286_PI429957474	2579740340	Polyphosphate kinase (EC 2.7.4.1)	0.272844	0.00482286		COG0855:Polyphosphate kinase
CUST_3287_PI429957474	2579740341	Hypothetical protein	0.26536	0.0112247
CUST_3302_PI429957474	2579740356	Iron-sulphur-binding reductase	0.462744	0.0193471
CUST_3306_PI429957474	2579740360	Outer membrane protein Imp, required for envelope biogenesis / Organic solvent tolerance protein precursor	0.358437	0.0358484
CUST_3312_PI429957474	2579740366	Ribosomal RNA small subunit methyltransferase E (EC 2.1.1.-)	0.412459	0.0169097		COG1385:Uncharacterized protein conserved in bacteria
CUST_3315_PI429957474	2579740369	Permease	0.309266	0.0151445		COG0628:Predicted permease
CUST_3327_PI429957474	2579740381	Acyl carrier protein	0.417803	0.000901795		COG0236:Acyl carrier protein
CUST_3330_PI429957474	2579740384	4-hydroxybenzoyl-CoA thioesterase family active site	0.446327	0.0141178		COG0824:Predicted thioesterase
CUST_3331_PI429957474	2579740385	3-hydroxydecanoyl-[ACP] dehydratase (EC 4.2.1.60)	0.303084	4.53781e-05
CUST_3340_PI429957474	2579740394	LuxR family transcriptional regulator protein	0.421203	0.0208006
CUST_3362_PI429957474	2579740416	Mannose-6-phosphate isomerase (EC 5.3.1.8)	0.432678	0.00502404		COG1482:Phosphomannose isomerase
CUST_3369_PI429957474	2579740423	Heavy Metal Transport/Detoxification Protein	0.3458	0.0319103		COG2608:Copper chaperone
CUST_3370_PI429957474	2579740424	Pyridine nucleotide-disulfide oxidoreductase	0.439572	0.0216659		COG1249:Pyruvate/2oxoglutarate dehydrogenase complex, dihydrolipoamide dehydrogenase (E3) component, and related enzymes
CUST_3393_PI429957474	2579740447	Methyltransferase	0.333863	0.0173366
CUST_3394_PI429957474	2579740448	Protein containing rhodanese-like domain	0.399994	0.00610627		COG0607:Rhodaneserelated sulfurtransferase
CUST_3395_PI429957474	2579740449	Hypothetical protein	0.287141	0.0331907		COG0730:Predicted permeases
CUST_3396_PI429957474	2579740450	Alpha/beta hydrolase	0.291029	0.00186983		COG0596:Predicted hydrolases or acyltransferases (alpha/beta hydrolase superfamily)
CUST_3397_PI429957474	2579740451	Hypothetical protein	0.45219	0.0121903
CUST_3481_PI429957474	2579740535	Imidazole glycerol phosphate synthase cyclase subunit (EC 4.1.3.-)	0.418691	0.023938		COG0107:Imidazoleglycerolphosphate synthase
CUST_3483_PI429957474	2579740537	Imidazole glycerol phosphate synthase amidotransferase subunit (EC 2.4.2.-)	0.484971	0.0413279		COG0118:Glutamine amidotransferase
CUST_3495_PI429957474	2579740549	Hypothetical protein	0.462606	0.0266779
CUST_3498_PI429957474	2579740552	Acyl-[acyl-carrier-protein]--UDP-N-acetylglucosamine O-acyltransferase (EC 2.3.1.129)	0.355936	0.039295		COG1043:Acyl[acyl carrier protein]UDPNacetylglucosamine Oacyltransferase
CUST_3500_PI429957474	2579740554	UDP-3-O-[3-hydroxymyristoyl] glucosamine N-acyltransferase (EC 2.3.1.-)	0.456199	0.00761424		COG1044:UDP3O[3hydroxymyristoyl] glucosamine Nacyltransferase
CUST_3506_PI429957474	2579740560	Hypothetical protein	0.273427	0.00172842
CUST_3518_PI429957474	2579740573	2-amino-3-ketobutyrate coenzyme A ligase (EC 2.3.1.29)	0.223687	0.000665962		COG0156:7keto8aminopelargonate synthetase and related enzymes
CUST_3519_PI429957474	2579740574	Cystathionine beta-synthase (EC 4.2.1.22)	0.32207	0.000181132		COG0031:Cysteine synthase
CUST_3522_PI429957474	2579740577	Alkyl hydroperoxide reductase	0.485227	0.00484989		COG1225:Peroxiredoxin
CUST_3534_PI429957474	2579740590	Hypothetical protein	0.445512	0.00237851
CUST_3536_PI429957474	2579740592	Hypothetical protein	0.27604	0.0488798		COG5495:Uncharacterized conserved protein
CUST_3537_PI429957474	2579740593	3-deoxy-D-manno-octulosonate 8-phosphate phosphatase (EC 3.1.3.45)	0.41	0.0408322		COG1778:Low specificity phosphatase (HAD superfamily)
CUST_3542_PI429957474	2579740598	Hypothetical protein	0.289653	0.0178564		COG2120:Uncharacterized proteins, LmbE homologs
CUST_3543_PI429957474	2579740599	Na+/solute symporter	0.194533	0.0398759
CUST_3544_PI429957474	2579740600	Oxidoreductase, N-terminal:Oxidoreductase, C-terminal	0.134119	0.0397724		COG0673:Predicted dehydrogenases and related proteins
CUST_3545_PI429957474	2579740601	Hypothetical protein	0.221067	0.00416524
CUST_3557_PI429957474	2579740613	16S rRNA (guanine(966)-N(2))-methyltransferase (EC 2.1.1.171) ## SSU rRNA m(2)G966	0.319519	0.0467131		COG0742:N6adeninespecific methylase
CUST_3560_PI429957474	2579740616	DNA polymerase III subunits gamma and tau (EC 2.7.7.7)	0.462789	0.0401305
CUST_3561_PI429957474	2579740617	TRNA hydroxylase	0.41937	0.000896653		COG4445:Hydroxylase for synthesis of 2methylthiocisribozeatin in tRNA
CUST_3562_PI429957474	2579740618	Exopolyphosphatase (EC 3.6.1.11)	0.446661	0.0292118
CUST_3563_PI429957474	2579740619	Polyphosphate kinase (EC 2.7.4.1)	0.318091	0.0301311		COG0855:Polyphosphate kinase
CUST_3570_PI429957474	2579740626	SCP-like extracellular protein	0.477993	0.00459141
CUST_3573_PI429957474	2579740629	Aspartate carbamoyltransferase (EC 2.1.3.2)	0.235906	0.0220619		COG0540:Aspartate carbamoyltransferase, catalytic chain
CUST_3574_PI429957474	2579740630	Uracil phosphoribosyltransferase (EC 2.4.2.9) / Pyrimidine operon regulatory protein PyrR	0.350162	0.0062476		COG2065:Pyrimidine operon attenuation protein/uracil phosphoribosyltransferase
CUST_3594_PI429957474	2579740650	Dihydrolipoamide dehydrogenase of branched-chain alpha-keto acid dehydrogenase (EC 1.8.1.4) / Dihydrolipoamide dehydrogenase (EC 1.8.1.4)	0.426151	0.00512679		COG1249:Pyruvate/2oxoglutarate dehydrogenase complex, dihydrolipoamide dehydrogenase (E3) component, and related enzymes
CUST_3600_PI429957474	2579740656	2',3'-cyclic-nucleotide 2'-phosphodiesterase (EC 3.1.4.16)	0.282953	0.0013849		COG1418:Predicted HD superfamily hydrolase
CUST_3603_PI429957474	2579740659	M23 family peptidase	0.248329	0.0132118
CUST_3604_PI429957474	2579740660	Cysteine desulfurase (EC 2.8.1.7)	0.256833	0.00781615		COG1104:Cysteine sulfinate desulfinase/cysteine desulfurase and related enzymes
CUST_3610_PI429957474	2579740666	Hypothetical protein	0.376405	0.033674
CUST_3612_PI429957474	2579740668	RNA methyltransferase, TrmA family	0.480741	0.0351711		COG2265:SAMdependent methyltransferases related to tRNA (uracil5)methyltransferase
CUST_3613_PI429957474	2579740669	Hypothetical protein	0.438929	0.00210217
