# Supplementary material for: Characterization of Potential Polysaccharide Utilization Systems in the Marine Bacteroidetes Gramella Flava JLT2011 Using a Multi-Omics Approach
Source: Front Microbiol. 2017 Feb 14;8:220. doi: 10.3389/fmicb.2017.00220 (PMC5306329; doi:10.3389/fmicb.2017.00220)
Supplement: Supplementary file 7 [file Table7.XLS]

## Sheet: Sheet1
Table S7 Comparison of gene expression of G. flava JLT2011 growth on pectin and glucose. The up-regulation and down-regulation genes under pectin treatment relative to glucose treatment are shown in red and green, respectively (fold change > 2, or < 0.5; p-value < 0.05). *P values in microarray data were corrected for multiple tests using the Benjamini-Hochberg FDR approach.
ProbeName	IMG ID	Annotation	Fold change (pectin/glucose)(abs)	p-vaule (Corr)*	CAZyme	COG
up-regulation genes
CUST_2158_PI429957474	2579739207	Pectinesterase	2.60568	0.102744	CE8
CUST_1571_PI429957474	2579738620	Laminarinase (EC 3.2.1.39)	2.38605	0.00655507	GH16
CUST_2174_PI429957474	2579739223	Endopolygalacturonase	3.14099	0.000176449	GH28
CUST_332_PI429957474	2579737381	Beta-glucosidase (EC 3.2.1.21)	5.12643	0.0106792	GH3	COG1472:Beta-glucosidase-related glycosidases
CUST_318_PI429957474	2579737367	Beta-xylosidase (EC 3.2.1.37)	4.41919	0.000362999	GH43	COG3507:Beta-xylosidase
CUST_321_PI429957474	2579737370	Alpha-N-arabinofuranosidase	2.46669	0.00178913	GH43
CUST_2175_PI429957474	2579739224	Glycosyl hydrolase, family 88	2.0367	0.0032709	GH88
CUST_1782_PI429957474	2579738831	Glycosyltransferase	2.77726	0.000110475	GT2
CUST_1783_PI429957474	2579738832	Glycosyltransferase	2.43684	0.0346687	GT2	COG1215:Glycosyltransferases, probably involved in cell wall biogenesis
CUST_1940_PI429957474	2579738989	Glycosyltransferase	2.32473	0.0221687	GT2	COG2148:Sugar transferases involved in lipopolysaccharide synthesis
CUST_2360_PI429957474	2579739409	Glycosyl transferase, family 2	6.01482	0.00299132	GT2	COG0463:Glycosyltransferases involved in cell wall biogenesis
CUST_2938_PI429957474	2579739992	UDP-phosphate 4-deoxy-4-formamido-L-arabinose transferase	2.42544	0.0368005	GT2	COG0463:Glycosyltransferases involved in cell wall biogenesis
CUST_1_PI429957474	2579737050	Hypothetical protein	2.00079	0.00121637
CUST_16_PI429957474	2579737065	Hypothetical protein	2.02017	0.00395417		COG3296:Uncharacterized protein conserved in bacteria
CUST_69_PI429957474	2579737118	Hypothetical protein	2.37367	0.0311647
CUST_81_PI429957474	2579737130	Hypothetical protein	3.07214	0.00226642
CUST_127_PI429957474	2579737176	Hypothetical protein	3.3053	0.00746487
CUST_128_PI429957474	2579737177	LuxR family transcriptional regulator	9.50245	0.0171392
CUST_145_PI429957474	2579737194	Ethanolamine ammonia-lyase heavy chain (EC 4.3.1.7)	3.56724	0.00279823		COG4303:Ethanolamine ammonia-lyase, large subunit
CUST_146_PI429957474	2579737195	Ethanolamine ammonia-lyase light chain (EC 4.3.1.7)	3.76123	2.08856e-05		COG4302:Ethanolamine ammonia-lyase, small subunit
CUST_147_PI429957474	2579737196	Hypothetical protein	2.73212	0.000217267
CUST_180_PI429957474	2579737229	Hypothetical protein	2.63865	0.00942297
CUST_181_PI429957474	2579737230	Hypothetical protein	2.59641	0.000990383
CUST_221_PI429957474	2579737270	Putative dioxygenase	2.60106	0.00338839
CUST_228_PI429957474	2579737277	Cystathionine beta-lyase	10.8461	0.00135393		COG0626:Cystathionine beta-lyases/cystathionine gamma-synthases
CUST_235_PI429957474	2579737284	Cell division protein FtsK	2.0119	0.00590142
CUST_246_PI429957474	2579737295	COG1272: Predicted membrane protein hemolysin III homolog	3.24961	0.0178237		COG1272:Predicted membrane protein, hemolysin III homolog
CUST_247_PI429957474	2579737296	Hypothetical protein	3.30834	0.00728229
CUST_250_PI429957474	2579737299	Response regulator of the LytR/AlgR family	3.3193	0.000153386		COG3279:Response regulator of the LytR/AlgR family
CUST_251_PI429957474	2579737300	Hypothetical protein	2.30922	0.000888244
CUST_252_PI429957474	2579737301	Hypothetical protein	2.16868	0.0110862
CUST_253_PI429957474	2579737302	Hypothetical protein	2.01582	0.0331686
CUST_265_PI429957474	2579737314	Hypothetical protein	2.23421	0.000263132
CUST_293_PI429957474	2579737342	Transcriptional regulator	2.76834	0.0103187		COG1609:Transcriptional regulators
CUST_314_PI429957474	2579737363	Probable Co/Zn/Cd efflux system membrane fusion protein	2.47419	0.00252065		COG0845:Membrane-fusion protein
CUST_322_PI429957474	2579737371	TonB-dependent receptor	2.12293	0.0410009
CUST_331_PI429957474	2579737380	Uronate isomerase (EC 5.3.1.12)	2.16342	0.0122719		COG1904:Glucuronate isomerase
CUST_341_PI429957474	2579737390	Predicted sodium-dependent transporter	2.03244	0.0165778		COG4146:Predicted symporter
CUST_358_PI429957474	2579737407	Hypothetical protein	2.58034	0.0372272
CUST_362_PI429957474	2579737411	Hypothetical protein	2.41712	0.0186713
CUST_394_PI429957474	2579737443	Hypothetical protein	3.24614	0.0140873
CUST_395_PI429957474	2579737444	Single-stranded DNA-binding protein	2.11165	0.0281491
CUST_403_PI429957474	2579737452	Acetyltransferase, GNAT family	2.83572	0.00193944		COG1670:Acetyltransferases, including N-acetylases of ribosomal proteins
CUST_427_PI429957474	2579737476	Hypothetical protein	2.90547	0.0299245
CUST_448_PI429957474	2579737497	NAD-dependent glyceraldehyde-3-phosphate dehydrogenase (EC 1.2.1.12)	4.3113	0.0080965		COG0057:Glyceraldehyde-3-phosphate dehydrogenase/erythrose-4-phosphate dehydrogenase
CUST_481_PI429957474	2579737530	Transcriptional regulator, MerR family	4.66486	0.00458205
CUST_501_PI429957474	2579737550	Hydroxymethylglutaryl-CoA lyase (EC 4.1.3.4)	2.67746	0.00439071
CUST_529_PI429957474	2579737578	Hypothetical protein	2.50891	0.0147391
CUST_540_PI429957474	2579737589	Hypothetical protein	15.238	0.00302435
CUST_541_PI429957474	2579737590	Transcriptional Regulator	13.1701	0.00939787
CUST_542_PI429957474	2579737591	Hypothetical protein	32.2191	0.00842056
CUST_543_PI429957474	2579737592	Hypothetical protein	34.0899	0.00807994
CUST_544_PI429957474	2579737593	Hypothetical protein	36.0394	0.00757642
CUST_545_PI429957474	2579737594	Inner membrane protein CreD-like protein	9.14535	0.000259645		COG4452:Inner membrane protein involved in colicin E2 resistance
CUST_546_PI429957474	2579737595	Hypothetical protein	4.48602	0.000297925
CUST_547_PI429957474	2579737596	Membrane protein, putative	3.13779	0.0101033		COG4330:Predicted membrane protein
CUST_558_PI429957474	2579737607	Hypothetical protein	2.35923	0.000354512
CUST_564_PI429957474	2579737613	Hypothetical protein	2.26722	0.0310886
CUST_565_PI429957474	2579737614	Hypothetical protein	2.68695	0.0145462
CUST_566_PI429957474	2579737615	Hypothetical protein	3.068	0.00625245
CUST_567_PI429957474	2579737616	Single-stranded DNA-binding protein	2.49366	0.0373617		COG0629:Single-stranded DNA-binding protein
CUST_595_PI429957474	2579737644	TonB-dependent receptor	2.28164	0.0100074		COG1629:Outer membrane receptor proteins, mostly Fe transport
CUST_612_PI429957474	2579737661	Hypothetical protein	3.10718	0.00188164		COG1680:Beta-lactamase class C and other penicillin binding proteins
CUST_618_PI429957474	2579737667	Hypothetical protein	4.12783	0.0005037
CUST_628_PI429957474	2579737677	Transcriptional regulator, TetR family	4.63053	0.0219675
CUST_629_PI429957474	2579737678	Outer membrane component of tripartite multidrug resistance system	4.69485	0.00101588		COG1538:Outer membrane protein
CUST_630_PI429957474	2579737679	Membrane fusion component of tripartite multidrug resistance system	4.65923	0.03946		COG1566:Multidrug resistance efflux pump
CUST_631_PI429957474	2579737680	Inner membrane component of tripartite multidrug resistance system	2.33745	0.033979
CUST_638_PI429957474	2579737687	Anthranilate synthase, aminase component (EC 4.1.3.27)	3.6812	0.000159588		COG0147:Anthranilate/para-aminobenzoate synthases component I
CUST_639_PI429957474	2579737688	Anthranilate synthase, amidotransferase component (EC 4.1.3.27) @ Para-aminobenzoate synthase, amidotransferase component (EC 2.6.1.85)	2.86655	0.00426259		COG0512:Anthranilate/para-aminobenzoate synthases component II
CUST_654_PI429957474	2579737703	L-sorbosone dehydrogenase	2.51256	0.00118013		COG2133:Glucose/sorbosone dehydrogenases
CUST_697_PI429957474	2579737746	Hypothetical protein	2.19355	0.0148572
CUST_737_PI429957474	2579737786	Hypothetical protein	2.28015	0.0160948
CUST_738_PI429957474	2579737787	S-adenosyl-methyltransferase MraW	2.59369	0.00831135		COG0275:Predicted S-adenosylmethionine-dependent methyltransferase involved in cell envelope biogenesis
CUST_739_PI429957474	2579737788	Cell division protein MraZ	3.03997	0.000190981		COG2001:Uncharacterized protein conserved in bacteria
CUST_747_PI429957474	2579737796	Regulatory protein, LuxR:Response regulator receiver	4.29963	0.00932787		COG2197:Response regulator containing a CheY-like receiver domain and an HTH DNA-binding domain
CUST_762_PI429957474	2579737811	Putative nucleoside-diphosphate-sugar epimerase	2.04113	0.0318086		COG0702:Predicted nucleoside-diphosphate-sugar epimerases
CUST_769_PI429957474	2579737818	Hypothetical protein	2.74417	0.00279246
CUST_879_PI429957474	2579737928	Curlin associated repeat-containing protein	2.54162	0.0357144
CUST_891_PI429957474	2579737940	Putative mobilization protein BF0133	2.79256	0.0366713
CUST_893_PI429957474	2579737942	Hypothetical protein	2.43438	0.0308086
CUST_895_PI429957474	2579737944	Single-stranded DNA-binding protein	3.08398	0.00109608
CUST_909_PI429957474	2579737958	Tetracycline resistance element mobilization regulatory protein rteC	2.75113	0.0405755
CUST_915_PI429957474	2579737964	Carbohydrate-binding protein SusD	2.23744	0.0128733
CUST_917_PI429957474	2579737966	TonB-dependent receptor	2.7025	0.00154937
CUST_942_PI429957474	2579737991	Hypothetical protein	2.598	0.00223846
CUST_943_PI429957474	2579737992	Hypothetical protein	2.80828	0.00171786
CUST_954_PI429957474	2579738003	Anhydro-N-acetylmuramic acid kinase (EC 2.7.1.-)	2.65184	0.0324548		COG2377:Predicted molecular chaperone distantly related to HSP70-fold metalloproteases
CUST_960_PI429957474	2579738009	Hypothetical protein	3.34277	0.00844119
CUST_967_PI429957474	2579738016	TonB-dependent receptor	2.27679	0.00169598
CUST_987_PI429957474	2579738036	Hypothetical protein	2.79743	0.0095186
CUST_990_PI429957474	2579738039	ABC transporter permease	3.62231	0.000745941		COG0577:ABC-type antimicrobial peptide transport system, permease component
CUST_1003_PI429957474	2579738052	Competence protein	2.0661	0.00100025
CUST_1028_PI429957474	2579738077	Hypothetical protein	2.66226	0.00068587
CUST_1053_PI429957474	2579738102	Xanthine dehydrogenase yagT iron-sulfur-binding subunit [H]	2.16607	0.0211545		COG2080:Aerobic-type carbon monoxide dehydrogenase, small subunit CoxS/CutS homologs
CUST_1067_PI429957474	2579738116	Putative diheme cytochrome c-553	2.66415	0.000294859
CUST_1068_PI429957474	2579738117	Hypothetical protein	2.7066	0.00618905
CUST_1088_PI429957474	2579738137	Hypothetical protein	2.46896	0.0316363
CUST_1089_PI429957474	2579738138	Hypothetical protein	2.35985	0.0410658
CUST_1090_PI429957474	2579738139	Hypothetical protein	2.01741	0.0050309
CUST_1091_PI429957474	2579738140	Hypothetical protein	3.46215	0.0326268
CUST_1106_PI429957474	2579738155	Hypothetical protein	5.21175	0.000184159
CUST_1107_PI429957474	2579738156	Cytochrome c-type biogenesis protein DsbD, protein-disulfide reductase (EC 1.8.1.8)	3.9117	8.38864e-05		COG4232:Thiol:disulfide interchange protein
CUST_1109_PI429957474	2579738158	Hypothetical protein	2.9625	0.000712317
CUST_1110_PI429957474	2579738159	Signal transduction histidine kinase	6.17588	0.0184978		COG0642:Signal transduction histidine kinase
CUST_1123_PI429957474	2579738172	Integrase	2.08818	0.0391278		COG4974:Site-specific recombinase XerD
CUST_1145_PI429957474	2579738194	Predicted thioesterase	2.01118	0.00490956		COG0824:Predicted thioesterase
CUST_1147_PI429957474	2579738196	Transcription elongation factor GreA	2.04085	0.00209937		COG0782:Transcription elongation factor
CUST_1152_PI429957474	2579738201	Hypothetical protein	3.82918	0.0101255
CUST_1153_PI429957474	2579738202	Hypothetical protein	4.23866	0.00709591
CUST_1158_PI429957474	2579738207	Hypothetical protein	2.8596	0.000346337
CUST_1159_PI429957474	2579738208	Glyoxalase family protein	2.74061	0.00022789		COG3324:Predicted enzyme related to lactoylglutathione lyase
CUST_1163_PI429957474	2579738212	Hypothetical protein	2.79545	0.000156414
CUST_1175_PI429957474	2579738224	RNA polymerase sigma-54 factor RpoN	12.6594	0.000139786		COG1595:DNA-directed RNA polymerase specialized sigma subunit, sigma24 homolog
CUST_1176_PI429957474	2579738225	Hypothetical protein	22.4777	3.10589e-05
CUST_1177_PI429957474	2579738226	Hypothetical protein	7.68546	0.000121602
CUST_1178_PI429957474	2579738227	Hypothetical protein	17.8791	0.000270533
CUST_1179_PI429957474	2579738228	Transcriptional regulator, TetR family	9.17932	0.00027778		COG1309:Transcriptional regulator
CUST_1180_PI429957474	2579738229	Outer membrane efflux protein precursor	8.60166	0.00021936		COG1538:Outer membrane protein
CUST_1181_PI429957474	2579738230	Cation efflux system protein CzcB	8.64864	4.14e-05		COG0845:Membrane-fusion protein
CUST_1188_PI429957474	2579738237	NAD-dependent epimerase	3.02256	2.53076e-05		COG0451:Nucleoside-diphosphate-sugar epimerases
CUST_1192_PI429957474	2579738241	Hypothetical protein	3.09526	0.000516129
CUST_1193_PI429957474	2579738242	Hypothetical protein	2.53542	0.000129344		COG0792:Predicted endonuclease distantly related to archaeal Holliday junction resolvase
CUST_1194_PI429957474	2579738243	Hypothetical protein	2.20402	0.000949753
CUST_1197_PI429957474	2579738246	Sodium:solute symporter associated protein	5.64991	0.00192818		COG4327:Predicted membrane protein
CUST_1204_PI429957474	2579738253	Hypothetical protein	2.32987	0.00295292
CUST_1205_PI429957474	2579738254	Hypothetical protein	3.15321	0.0174246
CUST_1207_PI429957474	2579738256	Hypothetical protein	3.37593	0.00638267
CUST_1208_PI429957474	2579738257	Inosine monophosphate dehydrogenase-related protein	2.1447	0.0152795		COG0517:FOG: CBS domain
CUST_1234_PI429957474	2579738283	Succinate dehydrogenase cytochrome b subunit	2.21082	0.00583247
CUST_1254_PI429957474	2579738303	Homogentisate 1,2-dioxygenase (EC 1.13.11.5)	2.16159	0.0272605		COG3508:Homogentisate 1,2-dioxygenase
CUST_1262_PI429957474	2579738311	Two-component response regulator	2.37549	0.00917158
CUST_1263_PI429957474	2579738312	Lipoprotein signal peptidase (EC 3.4.23.36)	2.54685	0.00499626		COG0597:Lipoprotein signal peptidase
CUST_1269_PI429957474	2579738318	NADP-specific glutamate dehydrogenase (EC 1.4.1.4)	2.00393	0.00474839		COG0334:Glutamate dehydrogenase/leucine dehydrogenase
CUST_1275_PI429957474	2579738324	Hypothetical protein	81.3658	2.82729e-05
CUST_1290_PI429957474	2579738339	HD domain protein	5.90084	0.000281967		COG1418:Predicted HD superfamily hydrolase
CUST_1291_PI429957474	2579738340	Radical SAM domain protein	4.17631	0.000305048		COG1533:DNA repair photolyase
CUST_1309_PI429957474	2579738358	Hypothetical protein	2.26394	0.0181813
CUST_1338_PI429957474	2579738387	Hypothetical protein	2.18205	0.00519704
CUST_1350_PI429957474	2579738399	Hypothetical protein	2.3779	0.00584365
CUST_1366_PI429957474	2579738415	Hypothetical protein	2.53307	0.00223986
CUST_1399_PI429957474	2579738448	Hypothetical sugar kinase, ROK family	2.27311	0.0343534		COG1940:Transcriptional regulator/sugar kinase
CUST_1416_PI429957474	2579738465	N-acetylglucosamine related transporter, NagX	2.10609	0.00530331		COG4299:Uncharacterized conserved protein
CUST_1418_PI429957474	2579738467	TonB-dependent receptor	3.05852	0.015185		COG1629:Outer membrane receptor proteins, mostly Fe transport
CUST_1423_PI429957474	2579738472	Hypothetical protein	2.93113	0.0403264
CUST_1505_PI429957474	2579738554	Hypothetical protein	2.14347	0.0233312		COG1510:Predicted transcriptional regulators
CUST_1528_PI429957474	2579738577	Sulfate transporter	2.34677	0.0034404		COG0659:Sulfate permease and related transporters (MFS superfamily)
CUST_1536_PI429957474	2579738585	Hypothetical protein	2.83589	0.000463613
CUST_1538_PI429957474	2579738587	Glycerol-3-phosphate dehydrogenase [NAD(P)+] (EC 1.1.1.94)	2.65299	0.00104885		COG0240:Glycerol-3-phosphate dehydrogenase
CUST_1562_PI429957474	2579738611	Hypothetical protein	2.8667	0.00238491
CUST_1572_PI429957474	2579738621	TRNA-specific adenosine-34 deaminase (EC 3.5.4.-)	2.42324	0.00123086		COG0590:Cytosine/adenosine deaminases
CUST_1589_PI429957474	2579738638	Hypothetical protein	6.88573	0.0163192
CUST_1590_PI429957474	2579738639	Hypothetical protein	3.89289	0.00886972
CUST_1591_PI429957474	2579738640	Transcriptional regulator, Cro/CI family	4.77754	0.0201879		COG1476:Predicted transcriptional regulators
CUST_1616_PI429957474	2579738665	Von Willebrand factor type A domain protein	2.21469	0.00332858		COG2304:Uncharacterized protein containing a von Willebrand factor type A (vWA) domain
CUST_1627_PI429957474	2579738676	DedA protein	2.22152	0.000450135		COG0586:Uncharacterized membrane-associated protein
CUST_1632_PI429957474	2579738681	Cobalt-zinc-cadmium resistance protein CzcA; Cation efflux system protein CusA	2.04828	0.042411		COG3696:Putative silver efflux pump
CUST_1661_PI429957474	2579738710	Hypothetical protein	3.03557	0.00159369
CUST_1668_PI429957474	2579738717	Putative esterase	2.16821	0.0241719		COG2819:Predicted hydrolase of the alpha/beta superfamily
CUST_1684_PI429957474	2579738733	MRNA 3-end processing factor	2.11519	0.0140044		COG1236:Predicted exonuclease of the beta-lactamase fold involved in RNA processing
CUST_1687_PI429957474	2579738736	Helicase domain protein	2.56332	0.00174822		COG1201:Lhr-like helicases
CUST_1688_PI429957474	2579738737	Hypothetical protein	2.2717	0.00152085		COG3477:Predicted periplasmic/secreted protein
CUST_1703_PI429957474	2579738752	Aspartate 1-decarboxylase (EC 4.1.1.11)	2.08131	0.0327823		COG0853:Aspartate 1-decarboxylase
CUST_1715_PI429957474	2579738764	Hypothetical protein	2.06377	0.0253596
CUST_1744_PI429957474	2579738793	M16 family peptidase	2.08534	0.00191116		COG0612:Predicted Zn-dependent peptidases
CUST_1748_PI429957474	2579738797	Hypothetical protein	8.41879	8.16064e-05
CUST_1749_PI429957474	2579738798	Putative carboxylesterase	3.07158	0.0023458		COG2272:Carboxylesterase type B
CUST_1750_PI429957474	2579738799	Hypothetical protein	2.50376	0.0192793		COG5276:Uncharacterized conserved protein
CUST_1757_PI429957474	2579738806	Hypothetical protein	2.16199	0.0352555
CUST_1760_PI429957474	2579738809	Hypothetical protein	2.08258	0.00211626
CUST_1786_PI429957474	2579738835	Hypothetical protein	4.19527	7.93014e-05
CUST_1810_PI429957474	2579738859	Hypothetical protein	2.76579	0.0349603
CUST_1811_PI429957474	2579738860	DUF819 domain-containing protein	2.86083	0.00735396		COG5505:Predicted integral membrane protein
CUST_1849_PI429957474	2579738898	Peptidase M56 BlaR1	2.04213	0.00130129		COG4219:Antirepressor regulating drug resistance, predicted signal transduction N-terminal membrane component
CUST_1850_PI429957474	2579738899	Transcriptional regulator, MecI family	3.45209	0.0307764		COG3682:Predicted transcriptional regulator
CUST_1864_PI429957474	2579738913	RNA polymerase sigma-54 factor RpoN	2.84693	0.000893221		COG1508:DNA-directed RNA polymerase specialized sigma subunit, sigma54 homolog
CUST_1868_PI429957474	2579738917	Hypothetical protein	2.20557	0.0208339
CUST_1876_PI429957474	2579738925	Phosphoenolpyruvate carboxykinase [ATP] (EC 4.1.1.49)	4.8418	0.000484092		COG1866:Phosphoenolpyruvate carboxykinase (ATP)
CUST_1893_PI429957474	2579738942	Methylated-DNA-[protein]-cysteine S-methyltransferase	2.12762	0.000530533		COG3695:Predicted methylated DNA-protein cysteine methyltransferase
CUST_1903_PI429957474	2579738952	Bleomycin resistance protein	2.15959	0.000876355
CUST_1983_PI429957474	2579739032	ABC transporter ATP-binding protein YvcR	2.10835	0.0013029		COG1136:ABC-type antimicrobial peptide transport system, ATPase component
CUST_1987_PI429957474	2579739036	HlyD family secretion protein	2.21382	0.00575911		COG1538:Outer membrane protein
CUST_1988_PI429957474	2579739037	HlyD family secretion protein	2.27987	0.000417057		COG1566:Multidrug resistance efflux pump
CUST_1989_PI429957474	2579739038	M22 family peptidase	2.28395	0.000518656		COG1214:Inactive homolog of metal-dependent proteases, putative molecular chaperone
CUST_1990_PI429957474	2579739039	Small-conductance mechanosensitive ion channel protein	2.23751	0.00016513		COG0668:Small-conductance mechanosensitive channel
CUST_1994_PI429957474	2579739043	Hypothetical protein	3.40016	0.0015234
CUST_1995_PI429957474	2579739044	Glutamate racemase (EC 5.1.1.3)	2.38842	0.0016888		COG0796:Glutamate racemase
CUST_1997_PI429957474	2579739046	Outer membrane protein H precursor	2.03913	0.00465035		COG2825:Outer membrane protein
CUST_2008_PI429957474	2579739057	Putative membrane protein	2.02397	0.00147143		COG1950:Predicted membrane protein
CUST_2048_PI429957474	2579739097	Two-component system sensor histidine kinase	2.20734	0.0239567
CUST_2055_PI429957474	2579739104	HTH_3 family transcriptional regulator protein	3.29932	0.000398777		COG2932:Predicted transcriptional regulator
CUST_2074_PI429957474	2579739123	Inner membrane protein YihY	3.30967	0.0013145		COG1295:Predicted membrane protein
CUST_2077_PI429957474	2579739126	Electron transfer flavoprotein, alpha subunit	3.01656	0.0217239		COG2025:Electron transfer flavoprotein, alpha subunit
CUST_2078_PI429957474	2579739127	Electron transfer flavoprotein, beta subunit	5.20621	0.0425742		COG2086:Electron transfer flavoprotein, beta subunit
CUST_2088_PI429957474	2579739137	Hypothetical protein	2.20252	0.00226996
CUST_2100_PI429957474	2579739149	S-adenosylmethionine synthetase (EC 2.5.1.6)	2.14351	0.00120613		COG0192:S-adenosylmethionine synthetase
CUST_2119_PI429957474	2579739168	Gliding motility protein GldA	2.41048	0.000141649		COG1131:ABC-type multidrug transport system, ATPase component
CUST_2120_PI429957474	2579739169	Prephenate dehydratase (EC 4.2.1.51)	2.68592	0.00524145		COG0077:Prephenate dehydratase
CUST_2154_PI429957474	2579739203	Hypothetical protein	3.65402	0.00141946
CUST_2162_PI429957474	2579739211	4-deoxy-L-threo-5-hexosulose-uronate ketol-isomerase (EC 5.3.1.17)	2.38268	0.00123248		COG3717:5-keto 4-deoxyuronate isomerase
CUST_2164_PI429957474	2579739213	Uronate isomerase (EC 5.3.1.12)	2.24686	0.131637		COG1904:Glucuronate isomerase
CUST_2165_PI429957474	2579739214	2-dehydro-3-deoxygluconate kinase (EC 2.7.1.45)	2.33016	0.000669084		COG0524:Sugar kinases, ribokinase family
CUST_2166_PI429957474	2579739215	2-dehydro-3-deoxyphosphogluconate aldolase (EC 4.1.2.14)	2.93771	0.000292872		COG0800:2-keto-3-deoxy-6-phosphogluconate aldolase
CUST_2170_PI429957474	2579739219	Altronate oxidoreductase (EC 1.1.1.58)	3.98595	0.00188311		COG0246:Mannitol-1-phosphate/altronate dehydrogenases
CUST_2171_PI429957474	2579739220	Altronate hydrolase (EC 4.2.1.7)	2.49178	8.77892e-05		COG2721:Altronate dehydratase
CUST_2189_PI429957474	2579739238	Aldehyde dehydrogenase (EC 1.2.1.3)	2.88724	0.00084187		COG1012:NAD-dependent aldehyde dehydrogenases
CUST_2223_PI429957474	2579739272	Thiamin biosynthesis lipoprotein ApbE	2.70686	0.000706538		COG1477:Membrane-associated lipoprotein involved in thiamine biosynthesis
CUST_2224_PI429957474	2579739273	Hypothetical protein	2.42714	0.00022378
CUST_2238_PI429957474	2579739287	TRNA pseudouridine synthase A (EC 4.2.1.70)	2.13492	0.00243874		COG0101:Pseudouridylate synthase
CUST_2255_PI429957474	2579739304	TonB-dependent receptor	2.21453	0.0434024
CUST_2278_PI429957474	2579739327	Hypothetical protein	2.41372	0.0205846
CUST_2290_PI429957474	2579739339	Two-component system response regulator	2.37281	0.0202989
CUST_2291_PI429957474	2579739340	Two-component system response regulator	6.03498	0.000540153
CUST_2299_PI429957474	2579739348	Hypothetical protein	2.12089	0.00426278
CUST_2310_PI429957474	2579739359	ABC-type Fe3+-hydroxamate transport system, periplasmic component	2.6322	0.0159266		COG0614:ABC-type Fe3+-hydroxamate transport system, periplasmic component
CUST_2320_PI429957474	2579739369	Hypothetical protein	2.42399	0.031287
CUST_2326_PI429957474	2579739375	Putative secreted protein	2.08699	0.0258168		COG4696:Uncharacterized protein conserved in bacteria
CUST_2349_PI429957474	2579739398	Hypothetical protein	2.01977	0.00663789
CUST_2353_PI429957474	2579739402	RNA polymerase sigma-70 factor, ECF subfamily	3.69104	0.00580001		COG1595:DNA-directed RNA polymerase specialized sigma subunit, sigma24 homolog
CUST_2354_PI429957474	2579739403	Hypothetical protein	4.5159	0.00303301
CUST_2358_PI429957474	2579739407	Hypothetical protein	4.67857	0.000477491
CUST_2359_PI429957474	2579739408	ABC-type transporter ATP-binding protein	3.28852	0.000795539		COG1136:ABC-type antimicrobial peptide transport system, ATPase component
CUST_2361_PI429957474	2579739410	Methyltransferase	5.38627	0.00556428
CUST_2415_PI429957474	2579739464	CDP-diacylglycerol--serine O-phosphatidyltransferase (EC 2.7.8.8)	2.20453	0.011232		COG1183:Phosphatidylserine synthase
CUST_2416_PI429957474	2579739465	N-terminal nucleophile aminohydrolase	2.54132	0.0105888
CUST_2432_PI429957474	2579739481	Hypothetical protein	2.45545	0.00606302		COG1555:DNA uptake protein and related DNA-binding proteins
CUST_2438_PI429957474	2579739487	Translation elongation factor Tu	2.051	0.00179712		COG0050:GTPases - translation elongation factors
CUST_2456_PI429957474	2579739505	Isopentenyl-diphosphate delta-isomerase (EC 5.3.3.2)	3.46295	4.752e-05		COG1443:Isopentenyldiphosphate isomerase
CUST_2457_PI429957474	2579739506	6-pyruvoyl tetrahydrobiopterin synthase (EC 4.2.3.12)	2.94988	0.0001095		COG0720:6-pyruvoyl-tetrahydropterin synthase
CUST_2465_PI429957474	2579739514	Hypothetical protein	2.27705	0.0303001		COG1073:Hydrolases of the alpha/beta superfamily
CUST_2466_PI429957474	2579739515	Hypothetical protein	9.7066	5.64218e-05
CUST_2467_PI429957474	2579739516	Membrane protease family protein BA0301	7.81374	0.00015409
CUST_2474_PI429957474	2579739523	Hypothetical protein	3.0009	0.00136926		COG1309:Transcriptional regulator
CUST_2475_PI429957474	2579739524	Ubiquinone biosynthesis monooxygenase UbiB	2.53899	0.00351406
CUST_2504_PI429957474	2579739553	O-succinylbenzoate synthase (EC 4.2.1.113)	2.99624	0.00856942		COG4948:L-alanine-DL-glutamate epimerase and related enzymes of enolase superfamily
CUST_2505_PI429957474	2579739554	Hypothetical protein	3.62707	7.80048e-05		COG1266:Predicted metal-dependent membrane protease
CUST_2519_PI429957474	2579739568	PKD domain-containing protein	2.20921	0.000366913
CUST_2520_PI429957474	2579739569	Hypothetical protein	4.73917	0.001588		COG1277:ABC-type transport system involved in multi-copper enzyme maturation, permease component
CUST_2521_PI429957474	2579739570	ABC-type multidrug transporter ATP-binding protein	4.58141	0.00371034		COG1131:ABC-type multidrug transport system, ATPase component
CUST_2574_PI429957474	2579739623	Fructose-bisphosphate aldolase class I (EC 4.1.2.13)	2.23106	0.00320974
CUST_2576_PI429957474	2579739625	Alkaline phosphatase like protein	2.94972	0.000185347		COG0398:Uncharacterized conserved protein
CUST_2592_PI429957474	2579739641	Transforming growth factor-beta induced protein IG-H3 precursor	6.17778	0.000117877		COG2335:Secreted and surface protein containing fasciclin-like repeats
CUST_2600_PI429957474	2579739649	Hypothetical protein	2.04251	0.0030224
CUST_2623_PI429957474	2579739672	Hypothetical protein	2.79169	0.000107145
CUST_2624_PI429957474	2579739673	Nucleoside triphosphate pyrophosphohydrolase MazG (EC 3.6.1.8)	3.25776	0.00358385
CUST_2632_PI429957474	2579739681	Hypothetical protein	2.79723	0.0291269		COG1633:Uncharacterized conserved protein
CUST_2633_PI429957474	2579739682	Hypothetical protein	2.07703	0.00934172
CUST_2658_PI429957474	2579739707	Hypothetical protein	2.52693	0.00135771
CUST_2659_PI429957474	2579739708	Signal peptidase I (EC 3.4.21.89)	2.74587	0.000213003		COG0681:Signal peptidase I
CUST_2693_PI429957474	2579739742	Hypothetical protein	2.39732	0.00204674
CUST_2711_PI429957474	2579739760	Putative mobilization protein	3.61318	0.00167534
CUST_2717_PI429957474	2579739766	Hypothetical protein	2.19694	0.00633209
CUST_2727_PI429957474	2579739776	Hypothetical protein	2.45203	0.0217088
CUST_2746_PI429957474	2579739795	Hypothetical protein	2.46557	0.00451076
CUST_2767_PI429957474	2579739816	Hypothetical protein	4.41912	0.000233152		COG1476:Predicted transcriptional regulators
CUST_2768_PI429957474	2579739817	Hypothetical protein	4.13274	0.00057961
CUST_2769_PI429957474	2579739818	Phage shock protein A	4.18681	0.000876512		COG1842:Phage shock protein A (IM30), suppresses sigma54-dependent transcription
CUST_2770_PI429957474	2579739819	Hypothetical protein	5.06036	0.000235462
CUST_2771_PI429957474	2579739820	Inner membrane protein YqiK	2.52856	0.0130079		COG2268:Uncharacterized protein conserved in bacteria
CUST_2782_PI429957474	2579739831	Hypothetical protein	2.50662	0.00111032
CUST_2783_PI429957474	2579739832	Transcriptional regulator, MarR family	3.06925	0.000322889		COG1846:Transcriptional regulators
CUST_2791_PI429957474	2579739840	Hypothetical protein	2.88165	0.00593649
CUST_2796_PI429957474	2579739845	Hypothetical protein	2.03212	0.021888
CUST_2803_PI429957474	2579739852	Hypothetical protein	3.26198	0.00137251		COG3637:Opacity protein and related surface antigens
CUST_2807_PI429957474	2579739856	Hypothetical protein	2.46698	0.0473034
CUST_2854_PI429957474	2579739908	Sterol desaturase	7.11828	0.00586468		COG3000:Sterol desaturase
CUST_2855_PI429957474	2579739909	Rhodanese-like protein	2.28761	0.0232821		COG0491:Zn-dependent hydrolases, including glyoxylases
CUST_2856_PI429957474	2579739910	Biotin carboxyl carrier protein	2.75646	0.0105212
CUST_2871_PI429957474	2579739925	DUF124 domain-containing protein	3.19908	0.00148904		COG2013:Uncharacterized conserved protein
CUST_2872_PI429957474	2579739926	Hypothetical protein	3.40345	0.00157797
CUST_2884_PI429957474	2579739938	Phospholipid/glycerol acyltransferase	5.22329	0.000170613		COG0204:1-acyl-sn-glycerol-3-phosphate acyltransferase
CUST_2885_PI429957474	2579739939	Hypothetical protein	4.57778	0.000245236
CUST_2886_PI429957474	2579739940	RNA polymerase sigma-70 factor	4.5183	0.000443456		COG1595:DNA-directed RNA polymerase specialized sigma subunit, sigma24 homolog
CUST_2920_PI429957474	2579739974	Gluconolactonase (EC 3.1.1.17)	2.79109	4.94281e-05		COG3386:Gluconolactonase
CUST_2926_PI429957474	2579739980	Long-chain-fatty-acid--CoA ligase (EC 6.2.1.3)	2.39717	0.0015011		COG1022:Long-chain acyl-CoA synthetases (AMP-forming)
CUST_2939_PI429957474	2579739993	Hypothetical protein	3.54867	0.00276248
CUST_2961_PI429957474	2579740015	TonB-dependent receptor	10.1059	0.00031227		COG4206:Outer membrane cobalamin receptor protein
CUST_2962_PI429957474	2579740016	Putative surface layer protein	4.37548	0.00330754
CUST_2971_PI429957474	2579740025	Hypothetical protein	2.07616	0.00035976
CUST_2985_PI429957474	2579740039	Hypothetical protein	7.31144	0.000150323
CUST_2986_PI429957474	2579740040	ABC transporter efflux protein	4.53117	0.000651866		COG0577:ABC-type antimicrobial peptide transport system, permease component
CUST_2990_PI429957474	2579740044	Hypothetical protein	2.16406	0.00514587
CUST_3141_PI429957474	2579740195	Peptide methionine sulfoxide reductase MsrA (EC 1.8.4.11)	9.17372	1.37818e-05		COG0225:Peptide methionine sulfoxide reductase
CUST_3142_PI429957474	2579740196	GTP cyclohydrolase I (EC 3.5.4.16) type 1	4.97423	0.000115664		COG0302:GTP cyclohydrolase I
CUST_3143_PI429957474	2579740197	Hypothetical protein	2.14422	0.0073407
CUST_3156_PI429957474	2579740210	Hypothetical protein	2.34536	0.012359
CUST_3157_PI429957474	2579740211	Putative outer membrane protein, probably involved in nutrient binding	2.25992	0.0030213
CUST_3207_PI429957474	2579740261	Hypothetical protein	2.23841	0.00220795		COG1238:Predicted membrane protein
CUST_3210_PI429957474	2579740264	3-oxoacyl-[acyl-carrier protein] reductase (EC 1.1.1.100)	2.79067	0.00251802		COG4221:Short-chain alcohol dehydrogenase of unknown specificity
CUST_3245_PI429957474	2579740299	PapD-like periplasmic chaperone	2.72687	0.00435069		COG3121:P pilus assembly protein, chaperone PapD
CUST_3246_PI429957474	2579740300	Hypothetical protein	4.57241	0.00330027
CUST_3247_PI429957474	2579740301	Hypothetical protein	3.34068	0.0024729
CUST_3251_PI429957474	2579740305	Flagellar motor rotation protein MotB	5.46626	0.0120095
CUST_3293_PI429957474	2579740347	Chorismate synthase (EC 4.2.3.5)	2.2269	0.0296888		COG0082:Chorismate synthase
CUST_3330_PI429957474	2579740384	4-hydroxybenzoyl-CoA thioesterase family active site	2.00317	0.00076876		COG0824:Predicted thioesterase
CUST_3354_PI429957474	2579740408	Nicotinamide mononucleotide transporter PnuC	6.82848	0.0382056		COG3201:Nicotinamide mononucleotide transporter
CUST_3366_PI429957474	2579740420	Hypothetical protein	16.9183	5.95689e-05
CUST_3368_PI429957474	2579740422	Hypothetical protein	2.01487	0.0198933
CUST_3374_PI429957474	2579740428	Outer membrane efflux protein	2.29048	0.00196965		COG1538:Outer membrane protein
CUST_3385_PI429957474	2579740439	Cytochrome c-type biogenesis protein DsbD, protein-disulfide reductase (EC 1.8.1.8)	2.55413	0.0294886		COG4232:Thiol:disulfide interchange protein
CUST_3386_PI429957474	2579740440	Thioredoxin	8.1563	0.0371417		COG0526:Thiol-disulfide isomerase and thioredoxins
CUST_3395_PI429957474	2579740449	Hypothetical protein	2.02584	0.00714956		COG0730:Predicted permeases
CUST_3397_PI429957474	2579740451	Hypothetical protein	2.06209	0.00912681
CUST_3437_PI429957474	2579740491	Hypothetical protein	2.28007	0.000813481
CUST_3487_PI429957474	2579740541	ATP phosphoribosyltransferase (EC 2.4.2.17)	2.45648	0.00148287		COG0040:ATP phosphoribosyltransferase
CUST_3493_PI429957474	2579740547	BlaR1 peptidase M56 family protein	2.05891	0.000355755		COG4219:Antirepressor regulating drug resistance, predicted signal transduction N-terminal membrane component
CUST_3494_PI429957474	2579740548	Transcriptional regulator, MecI family	5.22133	8.1743e-05		COG3682:Predicted transcriptional regulator
CUST_3509_PI429957474	2579740563	Hypothetical protein	2.08356	0.0138168
CUST_3510_PI429957474	2579740564	RNA polymerase sigma-70 factor, ECF subfamily	2.17726	0.00555962		COG1595:DNA-directed RNA polymerase specialized sigma subunit, sigma24 homolog
CUST_3513_PI429957474	2579740567	Polysaccharide biosynthesis protein	3.61791	0.00643731		COG2244:Membrane protein involved in the export of O-antigen and teichoic acid
CUST_3550_PI429957474	2579740606	Cell division inhibitor	3.70786	0.00133494		COG4276:Uncharacterized conserved protein
CUST_3551_PI429957474	2579740607	COG1028: Dehydrogenases with different specificities (related to short-chain alcohol dehydrogenases)	2.62817	0.0115706		COG1028:Dehydrogenases with different specificities (related to short-chain alcohol dehydrogenases)
CUST_3566_PI429957474	2579740622	Hyalin	2.02351	0.00210324
CUST_3627_PI429957474	2579740683	Hypothetical protein	2.37471	0.0065256
down-regulation genes
CUST_337_PI429957474	2579737386	Glycosyl hydrolase(xylan alpha-1,2-glucuronidase (3.2.1.131)	0.189756	0.0043493	GH115
CUST_279_PI429957474	2579737328	alpha-1,6-mannanase	0.365158	0.00546084	GH125	COG3538:Uncharacterized conserved protein
CUST_592_PI429957474	2579737641	Putative glycosyl hydrolase of unknown function (DUF1680)	0.292165	0.00424784	GH127
CUST_2260_PI429957474	2579739309	Putative glycosyl hydrolase of unknown function (DUF1680)	0.15196	0.000195058	GH127	COG3533:Uncharacterized protein conserved in bacteria
CUST_2263_PI429957474	2579739312	Putative glycosyl hydrolase of unknown function (DUF1680)	0.304598	0.000943031	GH127	COG3533:Uncharacterized protein conserved in bacteria
CUST_1070_PI429957474	2579738119	Trehalose synthase (EC 5.4.99.16)	0.0756845	0.00276725	GH13	COG3281:Uncharacterized protein, probably involved in trehalose biosynthesis
CUST_1071_PI429957474	2579738120	1,4-alpha-glucan (glycogen) branching enzyme, GH-13-type (EC 2.4.1.18)	0.0553026	1.61956e-05	GH13	COG0296:1,4-alpha-glucan branching enzyme
CUST_3161_PI429957474	2579740215	Alpha-amylase	0.402519	0.0130292	GH13	COG0366:Glycosidases
CUST_2250_PI429957474	2579739299	Beta-glucuronidase	0.326382	0.0172269	GH2
CUST_1402_PI429957474	2579738451	Beta-hexosaminidase (EC 3.2.1.52)	0.238982	0.000694068	GH20
CUST_2271_PI429957474	2579739320	Alpha-galactosidase precursor (EC 3.2.1.22)	0.343529	0.00851222	GH27
CUST_1417_PI429957474	2579738466	Beta-hexosaminidase (EC 3.2.1.52)	0.174077	0.00517557	GH3	COG1472:Beta-glucosidase-related glycosidases
CUST_1072_PI429957474	2579738121	Alpha-glucosidase, family 31 of glycosyl hydrolases, COG1501	0.120705	0.000313798	GH31	COG1501:Alpha-glucosidases, family 31 of glycosyl hydrolases
CUST_2183_PI429957474	2579739232	Glycosyl hydrolase family 32	0.253253	0.000804148	GH32	COG1621:Beta-fructosidases (levanase/invertase)
CUST_2615_PI429957474	2579739664	Trehalase (EC 3.2.1.28)	0.481825	0.019286	GH37	COG1626:Neutral trehalase
CUST_2261_PI429957474	2579739310	Hypothetical glycoside hydrolase, family 43, similar to arabinosidase	0.238166	0.000324053	GH43
CUST_2262_PI429957474	2579739311	Arabinan endo-1,5-alpha-L-arabinosidase (EC 3.2.1.99)	0.356616	0.00815737	GH43
CUST_590_PI429957474	2579737639	Alpha-N-arabinofuranosidase (EC 3.2.1.55)	0.390639	0.0232113	GH51	COG3534:Alpha-L-arabinofuranosidase
CUST_2264_PI429957474	2579739313	Alpha-N-arabinofuranosidase (EC 3.2.1.55)	0.406106	0.000754206	GH51	COG3534:Alpha-L-arabinofuranosidase
CUST_2027_PI429957474	2579739076	Mannosyl-glycoprotein endo-beta-N-acetylglucosamidase	0.425289	0.026315	GH73	COG1705:Muramidase (flagellum-specific)
CUST_1229_PI429957474	2579738278	Glycosyl hydrolase, BNR repeat precursor	0.345836	0.00487172	GH74
CUST_1431_PI429957474	2579738480	Glycosyl hydrolase, family 88	0.475923	0.0264046	GH88
CUST_274_PI429957474	2579737323	Alpha-1,2-mannosidase	0.247895	0.00212086	GH92	COG3537:Putative alpha-1,2-mannosidase
CUST_277_PI429957474	2579737326	Alpha-1,2-mannosidase	0.240673	0.00508434	GH92	COG3537:Putative alpha-1,2-mannosidase
CUST_1054_PI429957474	2579738103	Alpha-glucosidase SusB (EC 3.2.1.20)	0.126525	0.000498028	GH97
CUST_31_PI429957474	2579737080	Glycosyl transferase	0.0828396	0.000973401	GT2	COG1216:Predicted glycosyltransferases
CUST_34_PI429957474	2579737083	Beta-(1-3)-glucosyl transferase	0.222012	0.000869466	GT2	COG1215:Glycosyltransferases, probably involved in cell wall biogenesis
CUST_829_PI429957474	2579737878	Glycosyltransferase	0.223359	0.00020042	GT2
CUST_1776_PI429957474	2579738825	Glycosyl transferase	0.497963	0.00113361	GT2	COG0463:Glycosyltransferases involved in cell wall biogenesis
CUST_2381_PI429957474	2579739430	Rhamnosyl transferase	0.476916	0.0175859	GT2	COG1216:Predicted glycosyltransferases
CUST_2403_PI429957474	2579739452	Glycosyl transferase, family 2	0.424085	0.000516026	GT2
CUST_2404_PI429957474	2579739453	Glycosyl transferase, family 2	0.462718	0.00648549	GT2	COG1216:Predicted glycosyltransferases
CUST_2729_PI429957474	2579739778	Glycosyl transferase, group 2 family protein	0.347729	0.00140846	GT2	COG1215:Glycosyltransferases, probably involved in cell wall biogenesis
CUST_2917_PI429957474	2579739971	Trehalose-6-phosphate phosphatase (EC 3.1.3.12)	0.290165	0.0213319	GT20	COG0380:Trehalose-6-phosphate synthase
CUST_33_PI429957474	2579737082	Glycosyl transferase, group 1	0.117116	0.000509903	GT4	COG0438:Glycosyltransferase
CUST_2379_PI429957474	2579739428	Glycosyl transferase, group 2 family protein	0.384382	0.0266155	GT4	COG0463:Glycosyltransferases involved in cell wall biogenesis
CUST_3239_PI429957474	2579740293	Glycosyltransferase	0.38037	0.00269504	GT4	COG0438:Glycosyltransferase
CUST_3514_PI429957474	2579740568	Group 1 glycosyl transferase	0.169182	2.32564e-05	GT4
CUST_1317_PI429957474	2579738366	Bifunctional transglycosylase/transpeptidase penicillin-binding protein	0.337707	0.00194106	GT51	COG5009:Membrane carboxypeptidase/penicillin-binding protein
CUST_4_PI429957474	2579737053	Predicted signal-transduction protein containing cAMP-binding and CBS domains	0.288842	0.0374743		COG2905:Predicted signal-transduction protein containing cAMP-binding and CBS domains
CUST_7_PI429957474	2579737056	Acetyl-coenzyme A synthetase (EC 6.2.1.1)	0.359839	0.030002		COG0365:Acyl-coenzyme A synthetases/AMP-(fatty) acid ligases
CUST_13_PI429957474	2579737062	Gliding motility protein GldF	0.477038	0.0015136
CUST_14_PI429957474	2579737063	Gliding motility protein GldG	0.463669	4.62667e-06		COG3225:ABC-type uncharacterized transport system involved in gliding motility, auxiliary component
CUST_17_PI429957474	2579737066	GTPase and tRNA-U34 5-formylation enzyme TrmE	0.371948	0.0225883		COG0486:Predicted GTPase
CUST_30_PI429957474	2579737079	Hypothetical protein	0.442294	0.00266734
CUST_32_PI429957474	2579737081	Hypothetical protein	0.0833129	0.000156147		COG4671:Predicted glycosyl transferase
CUST_41_PI429957474	2579737090	ABC transporter, permease protein, putative	0.185613	0.00455105		COG3127:Predicted ABC-type transport system involved in lysophospholipase L1 biosynthesis, permease component
CUST_43_PI429957474	2579737092	Dipeptidyl carboxypeptidase Dcp (EC 3.4.15.5)	0.226954	0.0174706		COG0339:Zn-dependent oligopeptidases
CUST_44_PI429957474	2579737093	Hypothetical protein	0.492173	0.00978251
CUST_47_PI429957474	2579737096	Gamma-glutamyltranspeptidase (EC 2.3.2.2)	0.493006	0.0104188		COG0405:Gamma-glutamyltransferase
CUST_48_PI429957474	2579737097	Bacteriophytochrome heme oxygenase BphO	0.284709	0.000186969		COG3230:Heme oxygenase
CUST_49_PI429957474	2579737098	Sensory transduction histidine kinase	0.367191	0.0029246
CUST_50_PI429957474	2579737099	Bacteriophytochrome	0.0691418	0.00274347		COG4251:Bacteriophytochrome (light-regulated signal transduction histidine kinase)
CUST_51_PI429957474	2579737100	Two-component system sensor histidine kinase/methyl-esterase/transferase hybrid	0.157991	0.0219808		COG1352:Methylase of chemotaxis methyl-accepting proteins
CUST_55_PI429957474	2579737104	Endonuclease/exonuclease/phosphatase	0.163784	0.000395723
CUST_57_PI429957474	2579737106	Potassium transporter KefB	0.339526	0.0191857		COG4651:Kef-type K+ transport system, predicted NAD-binding component
CUST_58_PI429957474	2579737107	Ubiquinone biosynthesis monooxygenase UbiB	0.30361	0.00525027		COG0661:Predicted unusual protein kinase
CUST_59_PI429957474	2579737108	S10 family carboxypeptidase	0.288544	0.0364871		COG2939:Carboxypeptidase C (cathepsin A)
CUST_68_PI429957474	2579737117	Sensory transduction histidine kinase	0.476837	0.00593913		COG2202:FOG: PAS/PAC domain
CUST_82_PI429957474	2579737131	Polysaccharide Deacetylase	0.383143	0.00281735
CUST_90_PI429957474	2579737139	Haloacid dehalogenase-like hydrolase	0.244592	0.00455317		COG0546:Predicted phosphatases
CUST_91_PI429957474	2579737140	Acylneuraminate Cytidylyltransferase	0.323372	0.00430439		COG1083:CMP-N-acetylneuraminic acid synthetase
CUST_95_PI429957474	2579737144	GumL protein	0.3652	0.0316935
CUST_98_PI429957474	2579737147	Aminotransferase	0.398516	0.0179686		COG0399:Predicted pyridoxal phosphate-dependent enzyme apparently involved in regulation of cell wall biogenesis
CUST_99_PI429957474	2579737148	Bifunctional acetyl transferase/isomerase	0.472729	0.030264		COG0663:Carbonic anhydrases/acetyltransferases, isoleucine patch superfamily
CUST_113_PI429957474	2579737162	Hypothetical protein	0.385616	3.89225e-05
CUST_122_PI429957474	2579737171	M12A family peptidase	0.418173	0.00743918
CUST_129_PI429957474	2579737178	Excinuclease ABC subunit A	0.182764	0.00149569		COG0178:Excinuclease ATPase subunit
CUST_130_PI429957474	2579737179	Hypothetical protein	0.134806	0.00801213		COG1611:Predicted Rossmann fold nucleotide-binding protein
CUST_132_PI429957474	2579737181	Branched-chain alpha-keto acid dehydrogenase, E1 component, alpha subunit (EC 1.2.4.4) / Branched-chain alpha-keto acid dehydrogenase, E1 component, beta subunit (EC 1.2.4.4)	0.469568	0.0266477		COG0022:Pyruvate/2-oxoglutarate dehydrogenase complex, dehydrogenase (E1) component, eukaryotic type, beta subunit
CUST_164_PI429957474	2579737213	Acetylornithine deacetylase (EC 3.5.1.16)	0.176844	0.000280892		COG0624:Acetylornithine deacetylase/Succinyl-diaminopimelate desuccinylase and related deacylases
CUST_165_PI429957474	2579737214	Acetylglutamate kinase (EC 2.7.2.8)	0.271669	0.00944498		COG0548:Acetylglutamate kinase
CUST_166_PI429957474	2579737215	N-acetylornithine carbamoyltransferase (EC 2.1.3.3)	0.467456	0.0189547		COG0078:Ornithine carbamoyltransferase
CUST_172_PI429957474	2579737221	Threonine dehydratase biosynthetic (EC 4.3.1.19)	0.30918	0.0033892		COG1171:Threonine dehydratase
CUST_183_PI429957474	2579737232	Allophanate hydrolase 2 subunit 1 (EC 3.5.1.54)	0.186075	0.000293989		COG2049:Allophanate hydrolase subunit 1
CUST_184_PI429957474	2579737233	Lactam utilization protein LamB	0.417427	0.0121649		COG1540:Uncharacterized proteins, homologs of lactam utilization protein B
CUST_200_PI429957474	2579737249	Hypothetical protein	0.266903	0.00360582
CUST_202_PI429957474	2579737251	Ribonucleotide reductase of class II (coenzyme B12-dependent) (EC 1.17.4.1)	0.185578	0.00247562		COG0209:Ribonucleotide reductase, alpha subunit
CUST_203_PI429957474	2579737252	Hypothetical protein	0.171544	0.000700623
CUST_211_PI429957474	2579737260	Aldose 1-epimerase (EC 5.1.3.3)	0.0368436	0.000407406		COG2017:Galactose mutarotase and related enzymes
CUST_212_PI429957474	2579737261	Protein of unknown function DUF885	0.0747253	0.00115565		COG4805:Uncharacterized protein conserved in bacteria
CUST_213_PI429957474	2579737262	X-Pro dipeptidyl-peptidase	0.224045	0.0428589		COG2936:Predicted acyl esterases
CUST_255_PI429957474	2579737304	Hypothetical protein	0.26925	0.00394395		COG0531:Amino acid transporters
CUST_259_PI429957474	2579737308	Sugar-non-specific nuclease NucA homolog	0.231884	0.0116807		COG1864:DNA/RNA endonuclease G, NUC1
CUST_262_PI429957474	2579737311	D-3-phosphoglycerate dehydrogenase (EC 1.1.1.95)	0.419904	0.0266006		COG0111:Phosphoglycerate dehydrogenase and related dehydrogenases
CUST_269_PI429957474	2579737318	Hypothetical protein	0.451071	0.00355113
CUST_283_PI429957474	2579737332	Hypothetical protein	0.402274	0.00692763
CUST_284_PI429957474	2579737333	Hypothetical protein	0.285057	0.0337414
CUST_286_PI429957474	2579737335	PKD domain protein	0.443309	0.000854411
CUST_289_PI429957474	2579737338	ATP/GTP-binding protein	0.250347	8.57072e-05
CUST_290_PI429957474	2579737339	SusD, outer membrane protein	0.354695	0.00342321
CUST_338_PI429957474	2579737387	Acetyl xylan esterase	0.462726	0.00459955
CUST_339_PI429957474	2579737388	Xylose isomerase (EC 5.3.1.5)	0.490063	0.00228015		COG2115:Xylose isomerase
CUST_350_PI429957474	2579737399	FtsX family membrane protein	0.311593	0.00196383		COG4591:ABC-type transport system, involved in lipoprotein release, permease component
CUST_351_PI429957474	2579737400	Hypothetical Protein	0.299801	0.000756723
CUST_352_PI429957474	2579737401	Putative ABC transporter permease	0.294761	0.00133542		COG0577:ABC-type antimicrobial peptide transport system, permease component
CUST_353_PI429957474	2579737402	ABC transporter, permease protein	0.237214	0.0271287		COG0577:ABC-type antimicrobial peptide transport system, permease component
CUST_354_PI429957474	2579737403	ABC transporter, ATP-binding protein	0.464123	0.00947078		COG1136:ABC-type antimicrobial peptide transport system, ATPase component
CUST_368_PI429957474	2579737417	Type III restriction endonuclease	0.139526	0.00186879		COG1061:DNA or RNA helicases of superfamily II
CUST_376_PI429957474	2579737425	Hypothetical protein	0.212792	0.00935171
CUST_399_PI429957474	2579737448	Hypothetical protein	0.46434	0.00866544
CUST_400_PI429957474	2579737449	Tyrosine type site-specific recombinase	0.430543	0.028904		COG4974:Site-specific recombinase XerD
CUST_407_PI429957474	2579737456	Hypothetical protein	0.478247	0.00376779		COG4198:Uncharacterized conserved protein
CUST_410_PI429957474	2579737459	Hypothetical protein	0.395139	0.00376498
CUST_413_PI429957474	2579737462	Hyalin domain-containing protein	0.229692	0.000541005
CUST_423_PI429957474	2579737472	Hypothetical protein	0.384632	0.0016189
CUST_425_PI429957474	2579737474	Dihydrodipicolinate synthase (EC 4.2.1.52)	0.414045	0.049582		COG0329:Dihydrodipicolinate synthase/N-acetylneuraminate lyase
CUST_426_PI429957474	2579737475	Hypothetical protein	0.362972	0.0221291
CUST_430_PI429957474	2579737479	DNA ligase (EC 6.5.1.2)	0.456904	0.00174171		COG0272:NAD-dependent DNA ligase (contains BRCT domain type II)
CUST_437_PI429957474	2579737486	Integral membrane protein	0.465181	0.00331499
CUST_441_PI429957474	2579737490	Low molecular weight protein tyrosine phosphatase (EC 3.1.3.48)	0.396561	0.0011785		COG0394:Protein-tyrosine-phosphatase
CUST_487_PI429957474	2579737536	Aconitate hydratase (EC 4.2.1.3)	0.278964	0.00198412		COG1048:Aconitase A
CUST_488_PI429957474	2579737537	Hypothetical protein	0.453283	0.0425728
CUST_489_PI429957474	2579737538	MoxR protein	0.222047	0.00404819		COG0714:MoxR-like ATPases
CUST_498_PI429957474	2579737547	Vitamin K-dependent gamma-carboxylase	0.120776	0.00059239
CUST_499_PI429957474	2579737548	Hypothetical protein	0.0363788	0.00181071
CUST_500_PI429957474	2579737549	Hypothetical protein	0.0660239	0.0238352
CUST_510_PI429957474	2579737559	ABC transporter, transmembrane region:ABC transporter	0.144934	0.000661949		COG1132:ABC-type multidrug transport system, ATPase and permease components
CUST_511_PI429957474	2579737560	Hypothetical protein	0.435789	0.0197185
CUST_512_PI429957474	2579737561	M14 family peptidase	0.323582	0.00670684
CUST_513_PI429957474	2579737562	Potassium uptake protein TrkH	0.142001	0.00508815		COG0168:Trk-type K+ transport systems, membrane components
CUST_514_PI429957474	2579737563	Trk system potassium uptake protein TrkA	0.2606	0.000124411		COG0569:K+ transport systems, NAD-binding component
CUST_525_PI429957474	2579737574	Putative TonB-dependent receptor	0.283889	0.0098054
CUST_526_PI429957474	2579737575	Hypothetical protein	0.39217	0.0231691
CUST_537_PI429957474	2579737586	Transporter of the betaine / carnitine / choline transporter family	0.165965	0.00199657		COG1292:Choline-glycine betaine transporter
CUST_538_PI429957474	2579737587	Universal stress protein	0.132114	0.000105707		COG0589:Universal stress protein UspA and related nucleotide-binding proteins
CUST_539_PI429957474	2579737588	Hypothetical protein	0.145996	0.00457314		COG0526:Thiol-disulfide isomerase and thioredoxins
CUST_550_PI429957474	2579737599	Endonuclease/exonuclease/phosphatase family protein	0.316259	0.0019469		COG3568:Metal-dependent hydrolase
CUST_575_PI429957474	2579737624	Type III restriction enzyme, res subunit:DEAD/DEAH box helicase, N-terminal	0.0854065	0.00294686		COG3587:Restriction endonuclease
CUST_578_PI429957474	2579737627	Proline dipeptidase	0.331355	0.0113594		COG0006:Xaa-Pro aminopeptidase
CUST_579_PI429957474	2579737628	D-amino acid dehydrogenase (EC 1.4.99.1) family protein in hydroxy-L-proline catabolic cluster	0.288357	0.00757521		COG0665:Glycine/D-amino acid oxidases (deaminating)
CUST_580_PI429957474	2579737629	4-hydroxyproline epimerase (EC 5.1.1.8)	0.295334	0.00360378		COG3938:Proline racemase
CUST_581_PI429957474	2579737630	Ketoglutarate semialdehyde dehydrogenase (EC 1.2.1.26)	0.335032	0.0030638		COG1012:NAD-dependent aldehyde dehydrogenases
CUST_586_PI429957474	2579737635	Avirulence protein	0.356383	0.000613001
CUST_587_PI429957474	2579737636	Dipeptidyl peptidase IV	0.275794	0.0101761		COG1506:Dipeptidyl aminopeptidases/acylaminoacyl-peptidases
CUST_588_PI429957474	2579737637	Peptidase M1 family protein	0.410459	0.00182015
CUST_591_PI429957474	2579737640	X-Pro dipeptidyl-peptidase	0.228404	0.0030639
CUST_616_PI429957474	2579737665	Multicopper oxidase	0.429892	0.00171		COG2132:Putative multicopper oxidases
CUST_623_PI429957474	2579737672	DNA-binding response regulator, AraC family	0.335553	0.03865		COG0642:Signal transduction histidine kinase
CUST_642_PI429957474	2579737691	N-(5'-phosphoribosyl)anthranilate isomerase	0.417635	0.0123572		COG0135:Phosphoribosylanthranilate isomerase
CUST_643_PI429957474	2579737692	Tryptophan synthase beta chain (EC 4.2.1.20)	0.183747	0.00705315		COG0133:Tryptophan synthase beta chain
CUST_644_PI429957474	2579737693	Tryptophan synthase alpha chain (EC 4.2.1.20)	0.157647	0.000960617		COG0159:Tryptophan synthase alpha chain
CUST_651_PI429957474	2579737700	D-alanine--D-alanine ligase (EC 6.3.2.4)	0.496068	0.00190587		COG1181:D-alanine-D-alanine ligase and related ATP-grasp enzymes
CUST_666_PI429957474	2579737715	Valyl-tRNA synthetase (EC 6.1.1.9)	0.483729	0.00607334		COG0525:Valyl-tRNA synthetase
CUST_669_PI429957474	2579737718	UDP-N-acetylenolpyruvoylglucosamine reductase (EC 1.1.1.158)	0.426496	0.000431786		COG0812:UDP-N-acetylmuramate dehydrogenase
CUST_675_PI429957474	2579737724	NAD-dependent glyceraldehyde-3-phosphate dehydrogenase (EC 1.2.1.12)	0.157125	0.000540374		COG0057:Glyceraldehyde-3-phosphate dehydrogenase/erythrose-4-phosphate dehydrogenase
CUST_676_PI429957474	2579737725	Two-component system sensor histidine kinase/response regulator hybrid	0.336699	0.0323661		COG0642:Signal transduction histidine kinase
CUST_688_PI429957474	2579737737	Protein related to deoxyribodipyrimidine photolyase	0.3498	0.016137
CUST_689_PI429957474	2579737738	Protein related to deoxyribodipyrimidine photolyase	0.476299	0.000382889
CUST_696_PI429957474	2579737745	Zn-dependent aminopeptidase	0.161045	0.00120326
CUST_725_PI429957474	2579737774	Hypothetical protein	0.477971	0.0191076
CUST_730_PI429957474	2579737779	UDP-N-acetylmuramate--alanine ligase (EC 6.3.2.8)	0.323721	0.000689264		COG0773:UDP-N-acetylmuramate-alanine ligase
CUST_733_PI429957474	2579737782	UDP-N-acetylmuramoylalanine--D-glutamate ligase (EC 6.3.2.9)	0.172716	0.00040347		COG0771:UDP-N-acetylmuramoylalanine-D-glutamate ligase
CUST_734_PI429957474	2579737783	Phospho-N-acetylmuramoyl-pentapeptide-transferase (EC 2.7.8.13)	0.234452	0.00209705		COG0472:UDP-N-acetylmuramyl pentapeptide phosphotransferase/UDP-N-acetylglucosamine-1-phosphate transferase
CUST_735_PI429957474	2579737784	UDP-N-acetylmuramoylalanyl-D-glutamate--2,6-diaminopimelate ligase (EC 6.3.2.13)	0.280316	0.00244596		COG0769:UDP-N-acetylmuramyl tripeptide synthase
CUST_809_PI429957474	2579737858	2-haloalkanoic acid dehalogenase (EC 3.8.1.2)	0.457455	0.00506206		COG1011:Predicted hydrolase (HAD superfamily)
CUST_812_PI429957474	2579737861	UDP-N-acetylmuramate--L-alanine ligase	0.377028	0.00168899		COG0773:UDP-N-acetylmuramate-alanine ligase
CUST_814_PI429957474	2579737863	Hypothetical protein	0.0550629	0.000181177
CUST_815_PI429957474	2579737864	Hypothetical protein	0.0685608	1.57598e-05
CUST_816_PI429957474	2579737865	Outer membrane lipoprotein omp16 precursor	0.0530007	9.70471e-06		COG2885:Outer membrane protein and related peptidoglycan-associated (lipo)proteins
CUST_822_PI429957474	2579737871	Peptidase M3	0.283054	0.0116516		COG0339:Zn-dependent oligopeptidases
CUST_826_PI429957474	2579737875	Glycine dehydrogenase [decarboxylating] (glycine cleavage system P protein) (EC 1.4.4.2)	0.20306	0.00769906		COG1003:Glycine cleavage system protein P (pyridoxal-binding), C-terminal domain
CUST_832_PI429957474	2579737881	Methionine ABC transporter ATP-binding protein	0.489098	0.0352167		COG1127:ABC-type transport system involved in resistance to organic solvents, ATPase component
CUST_857_PI429957474	2579737906	G-D-S-L family lipolytic protein	0.0681224	0.000148274		COG2755:Lysophospholipase L1 and related esterases
CUST_858_PI429957474	2579737907	Hypothetical protein	0.102735	0.000140648		COG0560:Phosphoserine phosphatase
CUST_859_PI429957474	2579737908	Glycerophosphoryl diester phosphodiesterase (EC 3.1.4.46)	0.226468	1.86982e-05		COG0584:Glycerophosphoryl diester phosphodiesterase
CUST_860_PI429957474	2579737909	Metallophosphoesterase	0.260466	0.000668357
CUST_870_PI429957474	2579737919	Response sensor protein	0.248744	0.000459158
CUST_871_PI429957474	2579737920	Hypothetical protein	0.368344	0.0321232		COG1917:Uncharacterized conserved protein, contains double-stranded beta-helix domain
CUST_930_PI429957474	2579737979	Sodium solute transporter superfamily protein	0.474104	0.000471502		COG4146:Predicted symporter
CUST_957_PI429957474	2579738006	Glutamate synthase [NADPH] large chain (EC 1.4.1.13)	0.04377	6.04419e-06		COG0069:Glutamate synthase domain 2
CUST_958_PI429957474	2579738007	Glutamate synthase [NADPH] small chain (EC 1.4.1.13)	0.103933	2.31336e-05		COG0493:NADPH-dependent glutamate synthase beta chain and related oxidoreductases
CUST_959_PI429957474	2579738008	Conserved protein of unknown function; putative lipoprotein	0.485748	0.00609311
CUST_962_PI429957474	2579738011	RagB/SusD family protein	0.32002	0.00349973
CUST_975_PI429957474	2579738024	Permease	0.381826	0.00358943		COG0701:Predicted permeases
CUST_994_PI429957474	2579738043	Rod shape-determining protein MreD	0.223231	0.00292083
CUST_1005_PI429957474	2579738054	Amino acid transporter	0.174477	0.00109127		COG3104:Dipeptide/tripeptide permease
CUST_1006_PI429957474	2579738055	POT family amino acid/peptide transporter	0.491797	0.018291		COG3104:Dipeptide/tripeptide permease
CUST_1009_PI429957474	2579738058	GHMP kinase	0.467184	0.00121953		COG1577:Mevalonate kinase
CUST_1011_PI429957474	2579738060	Hypothetical protein	0.319973	0.00268074		COG1253:Hemolysins and related proteins containing CBS domains
CUST_1032_PI429957474	2579738081	COG0553: Superfamily II DNA/RNA helicases, SNF2 family	0.143166	0.00301562
CUST_1035_PI429957474	2579738084	Hypothetical protein	0.136841	6.07382e-05
CUST_1036_PI429957474	2579738085	Membrane protein	0.138217	0.000146351		COG0730:Predicted permeases
CUST_1037_PI429957474	2579738086	Molybdopterin biosynthesis protein MoeA	0.0459117	0.000206844		COG0303:Molybdopterin biosynthesis enzyme
CUST_1038_PI429957474	2579738087	Molybdenum cofactor biosynthesis protein MoaA	0.0922562	9.45736e-05		COG2896:Molybdenum cofactor biosynthesis enzyme
CUST_1039_PI429957474	2579738088	Molybdenum cofactor biosynthesis protein MoaC / Molybdenum cofactor biosynthesis protein MoaB	0.110776	1.93778e-05		COG0315:Molybdenum cofactor biosynthesis enzyme
CUST_1040_PI429957474	2579738089	Molybdenum cofactor biosynthesis protein MoaE	0.11235	0.000159125		COG0314:Molybdopterin converting factor, large subunit
CUST_1041_PI429957474	2579738090	Molybdenum cofactor biosynthesis protein	0.157067	0.00371305		COG0476:Dinucleotide-utilizing enzymes involved in molybdopterin and thiamine biosynthesis family 2
CUST_1042_PI429957474	2579738091	Molybdenum cofactor biosynthesis protein MoaD	0.144151	0.0137423		COG1977:Molybdopterin converting factor, small subunit
CUST_1043_PI429957474	2579738092	Molybdopterin-guanine dinucleotide biosynthesis protein MobA	0.166569	0.0103367		COG2068:Uncharacterized MobA-related protein
CUST_1044_PI429957474	2579738093	Xanthine and CO dehydrogenases maturation factor, XdhC/CoxF family	0.223524	0.00891665		COG1975:Xanthine and CO dehydrogenases maturation factor, XdhC/CoxF family
CUST_1046_PI429957474	2579738095	DNA-binding domain of ModE	0.300562	0.0211367		COG2005:N-terminal domain of molybdenum-binding protein
CUST_1047_PI429957474	2579738096	Isoquinoline 1-oxidoreductase beta subunit (EC 1.3.99.16)	0.316399	0.0193517		COG1529:Aerobic-type carbon monoxide dehydrogenase, large subunit CoxL/CutL homologs
CUST_1097_PI429957474	2579738146	Gliding motility protein GldO	0.459961	0.00188276
CUST_1098_PI429957474	2579738147	Gliding motility protein GldM	0.251155	0.00202113
CUST_1099_PI429957474	2579738148	Gliding motility protein GldL	0.491079	0.000503569
CUST_1105_PI429957474	2579738154	DUF1801 domain-containing protein	0.479769	0.00096471		COG4430:Uncharacterized protein conserved in bacteria
CUST_1126_PI429957474	2579738175	DNA polymerase III alpha subunit (EC 2.7.7.7)	0.167411	0.00186184		COG0587:DNA polymerase III, alpha subunit
CUST_1139_PI429957474	2579738188	Leucyl/phenylalanyl-tRNA--protein transferase	0.43814	0.00161152
CUST_1150_PI429957474	2579738199	Two-component system sensor histidine kinase	0.452507	0.0387728
CUST_1164_PI429957474	2579738213	Hypothetical protein	0.34685	0.00146681		COG4805:Uncharacterized protein conserved in bacteria
CUST_1170_PI429957474	2579738219	DNA polymerase III alpha subunit (EC 2.7.7.7)	0.319439	0.0170698		COG0587:DNA polymerase III, alpha subunit
CUST_1185_PI429957474	2579738234	Chloride channel protein	0.150369	0.000454249		COG0038:Chloride channel protein EriC
CUST_1186_PI429957474	2579738235	Membrane protein	0.120633	0.00193099
CUST_1196_PI429957474	2579738245	Deacetylases	0.450399	0.000501308		COG0123:Deacetylases, including yeast histone deacetylase and acetoin utilization protein
CUST_1202_PI429957474	2579738251	3-demethylubiquinone-9 3-methyltransferase [H]	0.316612	0.0131234
CUST_1241_PI429957474	2579738290	Transcription-repair coupling factor	0.174284	0.00861739		COG1197:Transcription-repair coupling factor (superfamily II helicase)
CUST_1242_PI429957474	2579738291	Hypothetical protein	0.36532	0.0088167
CUST_1247_PI429957474	2579738296	Hypothetical protein	0.262077	0.000588027
CUST_1248_PI429957474	2579738297	TonB-dependent receptor	0.37419	0.0142802		COG1629:Outer membrane receptor proteins, mostly Fe transport
CUST_1249_PI429957474	2579738298	Glucose-6-phosphate isomerase (EC 5.3.1.9)	0.319665	0.0104012		COG0166:Glucose-6-phosphate isomerase
CUST_1255_PI429957474	2579738304	Patatin-like phospholipase	0.219127	0.00187043		COG1752:Predicted esterase of the alpha-beta hydrolase superfamily
CUST_1259_PI429957474	2579738308	Succinylglutamate desuccinylase / aspartoacylase	0.273724	0.00136556		COG3608:Predicted deacylase
CUST_1274_PI429957474	2579738323	Probable low-affinity inorganic phosphate transporter	0.182675	0.00872255
CUST_1283_PI429957474	2579738332	Metal transporter, ZIP family	0.423272	0.00116288		COG0428:Predicted divalent heavy-metal cations transporter
CUST_1284_PI429957474	2579738333	Manganese transport protein MntH	0.372019	0.0452887		COG1914:Mn2+ and Fe2+ transporters of the NRAMP family
CUST_1296_PI429957474	2579738345	Multi antimicrobial extrusion protein (Na(+)/drug antiporter), MATE family of MDR efflux pumps	0.216162	0.00275051		COG0534:Na+-driven multidrug efflux pump
CUST_1301_PI429957474	2579738350	Porphobilinogen deaminase (EC 2.5.1.61)	0.337824	0.0268605		COG0181:Porphobilinogen deaminase
CUST_1302_PI429957474	2579738351	Uroporphyrinogen-III synthase, divergent, Flavobacterial type (EC 4.2.1.75)	0.229472	0.00111721		COG1587:Uroporphyrinogen-III synthase
CUST_1303_PI429957474	2579738352	Uroporphyrinogen III decarboxylase (EC 4.1.1.37)	0.113922	0.00100458		COG0407:Uroporphyrinogen-III decarboxylase
CUST_1304_PI429957474	2579738353	Hypothetical protein	0.073998	7.65019e-05
CUST_1305_PI429957474	2579738354	Coproporphyrinogen III oxidase, aerobic (EC 1.3.3.3)	0.0892315	8.00239e-05		COG0408:Coproporphyrinogen III oxidase
CUST_1306_PI429957474	2579738355	Delta-aminolevulinic acid dehydratase	0.11199	2.07658e-05		COG0113:Delta-aminolevulinic acid dehydratase
CUST_1312_PI429957474	2579738361	Beta-lactamase	0.326179	0.00795902		COG1680:Beta-lactamase class C and other penicillin binding proteins
CUST_1314_PI429957474	2579738363	Zinc metalloprotease	0.162533	0.000225689		COG3227:Zinc metalloprotease (elastase)
CUST_1347_PI429957474	2579738396	Hypothetical protein	0.338151	6.00351e-05		COG1664:Integral membrane protein CcmA involved in cell shape determination
CUST_1348_PI429957474	2579738397	TPR domain protein	0.355489	0.000604489
CUST_1360_PI429957474	2579738409	DTDP-4-dehydrorhamnose reductase (EC 1.1.1.133)	0.304101	0.0011904		COG1091:dTDP-4-dehydrorhamnose reductase
CUST_1361_PI429957474	2579738410	DTDP-4-dehydrorhamnose 3,5-epimerase (EC 5.1.3.13)	0.19785	0.00194978		COG1898:dTDP-4-dehydrorhamnose 3,5-epimerase and related enzymes
CUST_1362_PI429957474	2579738411	Hypothetical protein	0.337288	0.0125899
CUST_1375_PI429957474	2579738424	Hypothetical protein	0.260463	0.000809638
CUST_1392_PI429957474	2579738441	Zn-dependent aminopeptidase	0.367567	0.00513137
CUST_1403_PI429957474	2579738452	N-acetylmuramic acid 6-phosphate etherase (EC 4.2.-.-)	0.208843	0.00120444		COG2103:Predicted sugar phosphate isomerase
CUST_1406_PI429957474	2579738455	Hypothetical protein	0.348354	0.000738686
CUST_1428_PI429957474	2579738477	SusD, outer membrane protein	0.386246	0.00445691
CUST_1430_PI429957474	2579738479	Hypothetical protein	0.440958	0.00167828
CUST_1444_PI429957474	2579738493	L-lactate dehydrogenase (EC 1.1.2.3)	0.470785	0.000167646		COG1304:L-lactate dehydrogenase (FMN-dependent) and related alpha-hydroxy acid dehydrogenases
CUST_1454_PI429957474	2579738503	Biotin carboxyl carrier protein of acetyl-CoA carboxylase	0.397977	0.0182636		COG0511:Biotin carboxyl carrier protein
CUST_1455_PI429957474	2579738504	Biotin carboxylase of acetyl-CoA carboxylase (EC 6.3.4.14)	0.223379	3.04028e-05
CUST_1462_PI429957474	2579738511	Prolyl endopeptidase (EC 3.4.21.26)	0.498884	0.00638915		COG1505:Serine proteases of the peptidase family S9A
CUST_1463_PI429957474	2579738512	Aspartate-semialdehyde dehydrogenase (EC 1.2.1.11)	0.398953	0.0191817		COG0136:Aspartate-semialdehyde dehydrogenase
CUST_1469_PI429957474	2579738518	RRNA small subunit methyltransferase I	0.468856	0.0233819		COG0313:Predicted methyltransferases
CUST_1480_PI429957474	2579738529	Putative acetyltransferase	0.318895	0.0100886
CUST_1482_PI429957474	2579738531	Hypothetical protein	0.471297	0.00924062
CUST_1485_PI429957474	2579738534	ATP-dependent helicase	0.451352	0.0265994		COG1074:ATP-dependent exoDNAse (exonuclease V) beta subunit (contains helicase and exonuclease domains)
CUST_1502_PI429957474	2579738551	RND efflux system, outer membrane lipoprotein CmeC	0.306711	0.0141996		COG1538:Outer membrane protein
CUST_1516_PI429957474	2579738565	ATPase AAA	0.433413	0.0116182
CUST_1521_PI429957474	2579738570	Hypothetical protein	0.412071	0.00900922
CUST_1522_PI429957474	2579738571	Aerotolerance-like protein BatA	0.211895	0.00156689		COG1240:Mg-chelatase subunit ChlD
CUST_1526_PI429957474	2579738575	Aerotolerance-like protein BatE	0.292374	0.00160766
CUST_1537_PI429957474	2579738586	Hypothetical protein	0.127102	7.04669e-05
CUST_1554_PI429957474	2579738603	Dipeptidyl peptidase IV	0.316133	0.00394632		COG1506:Dipeptidyl aminopeptidases/acylaminoacyl-peptidases
CUST_1576_PI429957474	2579738625	Ribonucleotide reductase of class Ia (aerobic), alpha subunit (EC 1.17.4.1)	0.0334749	0.000596095		COG0209:Ribonucleotide reductase, alpha subunit
CUST_1593_PI429957474	2579738642	Metallo-beta-lactamase family protein	0.0785649	1.30427e-05		COG0491:Zn-dependent hydrolases, including glyoxylases
CUST_1594_PI429957474	2579738643	Heavy-metal-associated domain (N-terminus) and membrane-bounded cytochrome biogenesis cycZ-like domain, possible membrane copper tolerance protein	0.101695	4.05177e-05		COG2836:Uncharacterized conserved protein
CUST_1595_PI429957474	2579738644	Cytochrome cbb3 oxidase maturation protein CcoH	0.0785124	5.42915e-05
CUST_1596_PI429957474	2579738645	Type cbb3 cytochrome oxidase biogenesis protein CcoG, involved in Cu oxidation	0.0728346	0.000247825		COG0348:Polyferredoxin
CUST_1597_PI429957474	2579738646	Cytochrome c oxidase subunit CcoP (EC 1.9.3.1)	0.111402	0.000402718
CUST_1598_PI429957474	2579738647	Hypothetical protein	0.144089	0.00186557
CUST_1599_PI429957474	2579738648	Cytochrome c oxidase subunit CcoN (EC 1.9.3.1) / Cytochrome c oxidase subunit CcoO (EC 1.9.3.1)	0.192059	0.0023862		COG3278:Cbb3-type cytochrome oxidase, subunit 1
CUST_1601_PI429957474	2579738650	Heavy metal-transporting P-type ATPase-most likely copper-transporting	0.371778	0.00193668		COG2217:Cation transport ATPase
CUST_1605_PI429957474	2579738654	Hypothetical protein	0.239453	0.00199649
CUST_1606_PI429957474	2579738655	Hypothetical protein	0.167824	5.56713e-05
CUST_1610_PI429957474	2579738659	Two-component response regulator	0.335877	0.000886159		COG0664:cAMP-binding proteins - catabolite gene activator and regulatory subunit of cAMP-dependent protein kinases
CUST_1617_PI429957474	2579738666	Hypothetical protein	0.0668509	0.000609467
CUST_1618_PI429957474	2579738667	Hypothetical protein	0.0642065	0.000494262
CUST_1619_PI429957474	2579738668	Probable cytochrome-c peroxidase (EC 1.11.1.5)	0.028315	0.000509472		COG1858:Cytochrome c peroxidase
CUST_1620_PI429957474	2579738669	Hypothetical protein	0.0344329	9.4109e-05
CUST_1621_PI429957474	2579738670	Hypothetical protein	0.114241	0.000887182
CUST_1622_PI429957474	2579738671	Hypothetical protein	0.112006	0.00416975
CUST_1623_PI429957474	2579738672	Hypothetical protein	0.388959	0.0163607
CUST_1638_PI429957474	2579738687	Hypothetical protein	0.486694	0.000119797		COG0642:Signal transduction histidine kinase
CUST_1639_PI429957474	2579738688	Cobalt-zinc-cadmium resistance protein CzcA; Cation efflux system protein CusA	0.423385	0.0178926		COG3696:Putative silver efflux pump
CUST_1644_PI429957474	2579738693	Hypothetical protein	0.138862	0.000118495
CUST_1645_PI429957474	2579738694	RND efflux system, inner membrane transporter CmeB	0.247326	6.25734e-05		COG0841:Cation/multidrug efflux pump
CUST_1648_PI429957474	2579738697	Multi-sensor hybrid histidine kinase	0.19585	0.0128142
CUST_1652_PI429957474	2579738701	FAD-dependent pyridine nucleotide-disulphide oxidoreductase	0.447618	0.00116175		COG0446:Uncharacterized NAD(FAD)-dependent dehydrogenases
CUST_1667_PI429957474	2579738716	Vitamin K-dependent gamma-carboxylase	0.293298	0.00011102
CUST_1678_PI429957474	2579738727	Acyltransferase	0.136114	0.0050054		COG3176:Putative hemolysin
CUST_1701_PI429957474	2579738750	Putative esterase	0.181555	0.00865414		COG2819:Predicted hydrolase of the alpha/beta superfamily
CUST_1718_PI429957474	2579738767	Na(+) H(+) antiporter subunit C	0.243719	0.0226704		COG1006:Multisubunit Na+/H+ antiporter, MnhC subunit
CUST_1719_PI429957474	2579738768	Na(+) H(+) antiporter subunit D	0.195379	0.000383075		COG0651:Formate hydrogenlyase subunit 3/Multisubunit Na+/H+ antiporter, MnhD subunit
CUST_1720_PI429957474	2579738769	Hypothetical protein	0.322664	0.00158611
CUST_1721_PI429957474	2579738770	Na(+) H(+) antiporter subunit E	0.474379	0.0037783
CUST_1732_PI429957474	2579738781	Hypothetical protein	0.326987	0.000207999
CUST_1751_PI429957474	2579738800	TRNA-i(6)A37 methylthiotransferase	0.302577	0.00175984		COG0621:2-methylthioadenine synthetase
CUST_1752_PI429957474	2579738801	Hypothetical protein	0.143447	2.58687e-05
CUST_1753_PI429957474	2579738802	Sigma-54 dependent transcriptional regulator	0.183977	1.30267e-05
CUST_1754_PI429957474	2579738803	Hypothetical protein	0.353776	0.00538139
CUST_1755_PI429957474	2579738804	Hypothetical protein	0.301954	0.00249533
CUST_1767_PI429957474	2579738816	TonB-dependent receptor	0.148758	0.00130306		COG1629:Outer membrane receptor proteins, mostly Fe transport
CUST_1768_PI429957474	2579738817	Hypothetical protein	0.177127	5.35842e-05
CUST_1769_PI429957474	2579738818	Sodium/solute symporter	0.374301	0.0156744		COG0591:Na+/proline symporter
CUST_1775_PI429957474	2579738824	Uncharacterized protein DUF547	0.499555	0.0026067
CUST_1779_PI429957474	2579738828	Iron-sulfur cluster-binding protein	0.35078	0.0164068
CUST_1801_PI429957474	2579738850	Conserved hypothetical protein-putative membrane protein	0.403078	0.0387431
CUST_1804_PI429957474	2579738853	ATP-dependent DNA ligase (EC 6.5.1.1) clustered with Ku protein, LigD	0.336247	0.00279068
CUST_1805_PI429957474	2579738854	ATP-dependent DNA ligase (EC 6.5.1.1) clustered with Ku protein, LigD	0.221747	0.0015092
CUST_1806_PI429957474	2579738855	ATP-dependent DNA ligase (EC 6.5.1.1) clustered with Ku protein, LigD	0.310579	0.00153347
CUST_1809_PI429957474	2579738858	Hypothetical protein	0.494314	0.0170132
CUST_1817_PI429957474	2579738866	Hypothetical protein	0.185918	0.0147829
CUST_1818_PI429957474	2579738867	Bifunctional heme catalase-peroxidase	0.212972	0.0452443		COG0376:Catalase (peroxidase I)
CUST_1821_PI429957474	2579738870	Transcriptional regulator, AraC family	0.231211	0.0363064		COG2207:AraC-type DNA-binding domain-containing proteins
CUST_1822_PI429957474	2579738871	Ferrichrome-iron receptor	0.0272459	0.000212923		COG4773:Outer membrane receptor for ferric coprogen and ferric-rhodotorulic acid
CUST_1823_PI429957474	2579738872	Hypothetical protein	0.0274144	0.000894886		COG5266:ABC-type Co2+ transport system, periplasmic component
CUST_1824_PI429957474	2579738873	Hypothetical protein	0.0399984	0.00339525
CUST_1825_PI429957474	2579738874	Hypothetical protein	0.0564403	0.00356487
CUST_1826_PI429957474	2579738875	Putative iron-regulated membrane protein	0.462767	0.0215838		COG3182:Uncharacterized iron-regulated membrane protein
CUST_1836_PI429957474	2579738885	MutS-related protein, family 1	0.137564	0.000326604
CUST_1837_PI429957474	2579738886	Hypothetical protein	0.471572	6.52623e-05		COG2315:Uncharacterized protein conserved in bacteria
CUST_1867_PI429957474	2579738916	Probable integral membrane protein	0.174323	0.00187452		COG1033:Predicted exporters of the RND superfamily
CUST_1874_PI429957474	2579738923	Saccharopine dehydrogenase	0.380971	0.00280474		COG1748:Saccharopine dehydrogenase and related proteins
CUST_1887_PI429957474	2579738936	Hypothetical protein	0.142589	0.000297429
CUST_1896_PI429957474	2579738945	Thioredoxin reductase (EC 1.8.1.9)	0.46791	0.000200295		COG0492:Thioredoxin reductase
CUST_1909_PI429957474	2579738958	Hypothetical protein	0.421979	0.0481548
CUST_1912_PI429957474	2579738961	DNA polymerase I (EC 2.7.7.7)	0.170854	0.0148839		COG0749:DNA polymerase I - 3'-5' exonuclease and polymerase domains
CUST_1917_PI429957474	2579738966	Membrane protein, putative	0.122251	0.000531983
CUST_1922_PI429957474	2579738971	DTDP-glucose 4,6-dehydratase (EC 4.2.1.46)	0.320255	0.0377285		COG1088:dTDP-D-glucose 4,6-dehydratase
CUST_1928_PI429957474	2579738977	GDP-mannose 4,6-dehydratase (EC 4.2.1.47)	0.490228	0.0144543		COG1089:GDP-D-mannose dehydratase
CUST_1945_PI429957474	2579738994	Two-component response regulator	0.497061	0.00865606
CUST_1957_PI429957474	2579739006	Molybdopterin oxidoredutase membrane subunit	0.27122	0.0115332		COG5557:Polysulphide reductase
CUST_1958_PI429957474	2579739007	Molybdenum transport protein, putative	0.222431	0.00302967
CUST_1959_PI429957474	2579739008	Cytochrome C	0.171394	0.000493697
CUST_1960_PI429957474	2579739009	Molybdopterin oxidoreductase	0.140012	3.16158e-05
CUST_1961_PI429957474	2579739010	Cytochrome c oxidase subunit II (EC 1.9.3.1)	0.141303	0.00057651		COG1622:Heme/copper-type cytochrome/quinol oxidases, subunit 2
CUST_1962_PI429957474	2579739011	Cytochrome c oxidase subunit I (EC 1.9.3.1)	0.0723295	6.86132e-05		COG0843:Heme/copper-type cytochrome/quinol oxidases, subunit 1
CUST_1964_PI429957474	2579739013	Cytochrome P450 hydroxylase	0.473037	0.00420908		COG2124:Cytochrome P450
CUST_1968_PI429957474	2579739017	Hypothetical protein	0.0849509	6.60707e-05
CUST_1978_PI429957474	2579739027	Hypothetical protein	0.418903	0.000701668
CUST_1979_PI429957474	2579739028	Hypothetical protein	0.178335	0.00516286
CUST_1980_PI429957474	2579739029	Photosynthetic protein synthase II	0.141951	0.00410478
CUST_1981_PI429957474	2579739030	Hypothetical protein	0.145649	0.0011669		COG2322:Predicted membrane protein
CUST_1985_PI429957474	2579739034	FtsX family membrane protein	0.475623	0.0082472		COG0577:ABC-type antimicrobial peptide transport system, permease component
CUST_1986_PI429957474	2579739035	HlyD family secretion protein	0.338689	0.000723377		COG0845:Membrane-fusion protein
CUST_1992_PI429957474	2579739041	Probable low-affinity inorganic phosphate transporter	0.402607	0.00535996		COG0306:Phosphate/sulphate permeases
CUST_1998_PI429957474	2579739047	Surface antigen D15 family outer membrane protein	0.340758	0.0099578		COG4775:Outer membrane protein/protective antigen OMA87
CUST_2002_PI429957474	2579739051	Inorganic polyphosphate/ATP-NAD kinase	0.398022	0.000977917		COG0061:Predicted sugar kinase
CUST_2018_PI429957474	2579739067	Alanyl-tRNA synthetase (EC 6.1.1.7)	0.326385	8.07723e-05		COG0013:Alanyl-tRNA synthetase
CUST_2019_PI429957474	2579739068	Hypothetical protein	0.139856	0.000857084
CUST_2020_PI429957474	2579739069	Hypothetical protein	0.343905	0.000816734
CUST_2031_PI429957474	2579739080	Histidinol phosphate aminotransferase	0.127689	0.000132458		COG0079:Histidinol-phosphate/aromatic aminotransferase and cobyric acid decarboxylase
CUST_2032_PI429957474	2579739081	Hypothetical protein	0.339892	0.0105073		COG0679:Predicted permeases
CUST_2033_PI429957474	2579739082	Outer membrane assembly protein	0.311364	0.018321
CUST_2059_PI429957474	2579739108	Pleiotropic regulatory protein	0.47565	0.0154754		COG0399:Predicted pyridoxal phosphate-dependent enzyme apparently involved in regulation of cell wall biogenesis
CUST_2060_PI429957474	2579739109	Hypothetical protein	0.425507	0.0238598
CUST_2075_PI429957474	2579739124	Nucleoside permease NupC	0.459172	0.0241389		COG1972:Nucleoside permease
CUST_2081_PI429957474	2579739130	Outer membrane protein	0.368639	0.00593766
CUST_2083_PI429957474	2579739132	Membrane-bound proton-translocating pyrophosphatase	0.284149	0.00142696		COG3808:Inorganic pyrophosphatase
CUST_2087_PI429957474	2579739136	ATP-dependent DNA ligase (EC 6.5.1.1) clustered with Ku protein, LigD	0.163017	0.000628722		COG3285:Predicted eukaryotic-type DNA primase
CUST_2115_PI429957474	2579739164	5-methyltetrahydrofolate--homocysteine methyltransferase (EC 2.1.1.13)	0.443341	0.0106595		COG1410:Methionine synthase I, cobalamin-binding domain
CUST_2116_PI429957474	2579739165	5,10-methylenetetrahydrofolate reductase (EC 1.5.1.20)	0.316271	0.00578339		COG0685:5,10-methylenetetrahydrofolate reductase
CUST_2117_PI429957474	2579739166	Hypothetical protein	0.204641	5.91639e-05
CUST_2136_PI429957474	2579739185	DNA metabolism protein	0.272894	0.00156849
CUST_2138_PI429957474	2579739187	Sulfatase	0.455722	0.00296915		COG3119:Arylsulfatase A and related enzymes
CUST_2142_PI429957474	2579739191	Hypothetical protein	0.441883	0.00569447
CUST_2157_PI429957474	2579739206	Fibronectin	0.377867	0.0204809
CUST_2167_PI429957474	2579739216	Predicted rhamnogalacturonide-specific TRAP-type transporter, substrate-binding component RhiA	0.247157	0.00014927		COG1638:TRAP-type C4-dicarboxylate transport system, periplasmic component
CUST_2168_PI429957474	2579739217	Predicted rhamnogalacturonide-specific TRAP-type transporter, small transmembrane component RhiB	0.208251	0.000326198		COG3090:TRAP-type C4-dicarboxylate transport system, small permease component
CUST_2169_PI429957474	2579739218	Predicted rhamnogalacturonide-specific TRAP-type transporter, large transmembrane component RhiC	0.110699	0.00052713		COG1593:TRAP-type C4-dicarboxylate transport system, large permease component
CUST_2194_PI429957474	2579739243	Polyribonucleotide nucleotidyltransferase (EC 2.7.7.8)	0.127121	0.00283096		COG1185:Polyribonucleotide nucleotidyltransferase (polynucleotide phosphorylase)
CUST_2196_PI429957474	2579739245	Acetyl-coenzyme A carboxyl transferase beta chain (EC 6.4.1.2)	0.1847	0.000287085		COG0777:Acetyl-CoA carboxylase beta subunit
CUST_2203_PI429957474	2579739252	Potassium uptake protein TrkH	0.351692	0.00990016		COG0168:Trk-type K+ transport systems, membrane components
CUST_2209_PI429957474	2579739258	Hypothetical protein	0.46434	0.000406349
CUST_2214_PI429957474	2579739263	Hypothetical protein	0.471992	0.0256191
CUST_2265_PI429957474	2579739314	Ribulokinase (EC 2.7.1.16)	0.451314	0.0221436		COG1069:Ribulose kinase
CUST_2266_PI429957474	2579739315	L-ribulose-5-phosphate 4-epimerase (EC 5.1.3.4)	0.287633	3.51576e-05		COG0235:Ribulose-5-phosphate 4-epimerase and related epimerases and aldolases
CUST_2267_PI429957474	2579739316	L-arabinose isomerase (EC 5.3.1.4)	0.220185	0.00123063		COG2160:L-arabinose isomerase
CUST_2268_PI429957474	2579739317	Aldose 1-epimerase (EC 5.1.3.3)	0.245598	0.000647059		COG2017:Galactose mutarotase and related enzymes
CUST_2269_PI429957474	2579739318	Sodium:solute symporter family protein	0.219801	0.0129311		COG4146:Predicted symporter
CUST_2270_PI429957474	2579739319	Transaldolase (EC 2.2.1.2)	0.361556	0.00224048		COG0176:Transaldolase
CUST_2283_PI429957474	2579739332	Aldo/keto reductase	0.331333	0.0110672		COG0667:Predicted oxidoreductases (related to aryl-alcohol dehydrogenases)
CUST_2285_PI429957474	2579739334	Signal transduction histidine kinase	0.185212	0.00612871		COG0642:Signal transduction histidine kinase
CUST_2288_PI429957474	2579739337	Hypothetical protein	0.385035	0.000301651
CUST_2293_PI429957474	2579739342	Hypothetical protein	0.479406	0.00622994
CUST_2297_PI429957474	2579739346	Regulatory sensor-transducer, BlaR1/MecR1 family	0.388271	0.00241373
CUST_2302_PI429957474	2579739351	Glutamine synthetase type II, eukaryotic (EC 6.3.1.2)	0.195109	0.000334799		COG0174:Glutamine synthetase
CUST_2305_PI429957474	2579739354	Hypothetical protein	0.418302	0.0197876
CUST_2335_PI429957474	2579739384	Membrane protein, putative	0.369956	0.00967305		COG1668:ABC-type Na+ efflux pump, permease component
CUST_2336_PI429957474	2579739385	Potassium efflux system KefA protein / Small-conductance mechanosensitive channel	0.455689	0.00713209
CUST_2355_PI429957474	2579739404	Protein export cytoplasm protein SecA ATPase RNA helicase (TC 3.A.5.1.1)	0.452045	0.000175402
CUST_2362_PI429957474	2579739411	ABC-type transporter ATP-binding protein	0.385925	0.00116878		COG0488:ATPase components of ABC transporters with duplicated ATPase domains
CUST_2364_PI429957474	2579739413	Tyrosine-protein kinase Wzc (EC 2.7.10.2)	0.230146	0.00104547		COG0489:ATPases involved in chromosome partitioning
CUST_2370_PI429957474	2579739419	Hypothetical protein	0.26183	0.0185514
CUST_2378_PI429957474	2579739427	Hypothetical protein	0.491017	0.00992218
CUST_2380_PI429957474	2579739429	Hypothetical protein	0.419156	0.00374991
CUST_2397_PI429957474	2579739446	Phosphoribosylglycinamide formyltransferase (EC 2.1.2.2)	0.486806	0.00438007
CUST_2399_PI429957474	2579739448	Asparagine synthetase [glutamine-hydrolyzing] (EC 6.3.5.4)	0.169774	0.00136682		COG0367:Asparagine synthase (glutamine-hydrolyzing)
CUST_2419_PI429957474	2579739468	Twin-arginine translocation protein TatC	0.335219	0.000903375		COG0805:Sec-independent protein secretion pathway component TatC
CUST_2446_PI429957474	2579739495	DNA-directed RNA polymerase beta' subunit (EC 2.7.7.6)	0.317983	0.000402611		COG0086:DNA-directed RNA polymerase, beta' subunit/160 kD subunit
CUST_2471_PI429957474	2579739520	Two-component system sensor histidine kinase/response regulator hybrid	0.465517	5.4178e-05		COG0642:Signal transduction histidine kinase
CUST_2473_PI429957474	2579739522	Molecular chaperone Hsp90	0.356837	0.00518441		COG0326:Molecular chaperone, HSP90 family
CUST_2485_PI429957474	2579739534	ATP-dependent DNA helicase RecG (EC 3.6.1.-)	0.393126	0.000558671		COG1200:RecG-like helicase
CUST_2487_PI429957474	2579739536	Patatin-like phospholipase	0.459169	0.000481449		COG1752:Predicted esterase of the alpha-beta hydrolase superfamily
CUST_2489_PI429957474	2579739538	Hypothetical protein	0.454223	0.0225565
CUST_2490_PI429957474	2579739539	Ferredoxin-dependent glutamate synthase (EC 1.4.7.1)	0.304674	0.00149893		COG0069:Glutamate synthase domain 2
CUST_2491_PI429957474	2579739540	N-acyl-L-amino acid amidohydrolase	0.334654	0.00741882		COG1473:Metal-dependent amidase/aminoacylase/carboxypeptidase
CUST_2493_PI429957474	2579739542	ATP-dependent DNA helicase UvrD/PcrA	0.420473	0.0028838		COG0210:Superfamily I DNA and RNA helicases
CUST_2499_PI429957474	2579739548	WbbL-like lipopolysaccharide biosynthesis glycosyl transferase	0.440141	0.0133438		COG1216:Predicted glycosyltransferases
CUST_2502_PI429957474	2579739551	1,4-dihydroxy-2-naphthoate octaprenyltransferase (EC 2.5.1.74)	0.380141	0.00151208		COG1575:1,4-dihydroxy-2-naphthoate octaprenyltransferase
CUST_2508_PI429957474	2579739557	Hypothetical protein	0.261367	0.00144985
CUST_2513_PI429957474	2579739562	Hypothetical protein	0.498097	0.00192147
CUST_2514_PI429957474	2579739563	Hypothetical protein	0.444858	0.00104715		COG4325:Predicted membrane protein
CUST_2526_PI429957474	2579739575	Cytochrome oxidase assembly protein	0.338688	0.00211233		COG1612:Uncharacterized protein required for cytochrome oxidase assembly
CUST_2543_PI429957474	2579739592	Hypothetical protein	0.458819	0.0129723		COG4222:Uncharacterized protein conserved in bacteria
CUST_2562_PI429957474	2579739611	Hypothetical protein	0.43117	0.0253343
CUST_2577_PI429957474	2579739626	M16 family peptidase	0.131685	0.00712675		COG0612:Predicted Zn-dependent peptidases
CUST_2584_PI429957474	2579739633	LysM domain-containing protein	0.357763	0.0225928		COG0683:ABC-type branched-chain amino acid transport systems, periplasmic component
CUST_2585_PI429957474	2579739634	Putative stress-induced protein OsmC	0.251662	0.00490168		COG1765:Predicted redox protein, regulator of disulfide bond formation
CUST_2594_PI429957474	2579739643	CTP synthase (EC 6.3.4.2)	0.420865	0.0386932		COG0504:CTP synthase (UTP-ammonia lyase)
CUST_2595_PI429957474	2579739644	Putative cytoplasmic protein	0.492409	0.00262901		COG3530:Uncharacterized protein conserved in bacteria
CUST_2596_PI429957474	2579739645	Two-component response regulator	0.316448	0.0106637
CUST_2597_PI429957474	2579739646	Two-component system sensor histidine kinase	0.245632	0.00165554
CUST_2608_PI429957474	2579739657	Hypothetical protein	0.288296	0.000731376
CUST_2609_PI429957474	2579739658	Diaminopimelate decarboxylase (EC 4.1.1.20)	0.260795	0.000563549		COG0019:Diaminopimelate decarboxylase
CUST_2616_PI429957474	2579739665	Hypothetical protein	0.440226	0.0111822		COG4828:Predicted membrane protein
CUST_2617_PI429957474	2579739666	Formiminoglutamase (EC 3.5.3.8)	0.372789	0.0145883		COG0010:Arginase/agmatinase/formimionoglutamate hydrolase, arginase family
CUST_2626_PI429957474	2579739675	Shikimate 5-dehydrogenase I alpha (EC 1.1.1.25)	0.206514	0.000157218		COG0169:Shikimate 5-dehydrogenase
CUST_2627_PI429957474	2579739676	Integral membrane protein	0.281298	0.000683233		COG2035:Predicted membrane protein
CUST_2630_PI429957474	2579739679	Acetylornithine aminotransferase (EC 2.6.1.11) (ACOAT)	0.193955	0.00323922		COG4992:Ornithine/acetylornithine aminotransferase
CUST_2636_PI429957474	2579739685	GTP pyrophosphokinase (EC 2.7.6.5), (p)ppGpp synthetase II / Guanosine-3',5'-bis(diphosphate) 3'-pyrophosphohydrolase (EC 3.1.7.2)	0.493496	0.0137465		COG0317:Guanosine polyphosphate pyrophosphohydrolases/synthetases
CUST_2639_PI429957474	2579739688	Metal-dependent hydrolase superfamily protein	0.106209	0.00293963		COG1228:Imidazolonepropionase and related amidohydrolases
CUST_2640_PI429957474	2579739689	Metal-dependent hydrolase superfamily protein	0.126226	0.000232392		COG1228:Imidazolonepropionase and related amidohydrolases
CUST_2643_PI429957474	2579739692	Peptidyl-prolyl cis-trans isomerase (EC 5.2.1.8)	0.401452	0.005707		COG0652:Peptidyl-prolyl cis-trans isomerase (rotamase) - cyclophilin family
CUST_2656_PI429957474	2579739705	Rhomboid family protein	0.333392	0.00250554		COG0705:Uncharacterized membrane protein (homolog of Drosophila rhomboid)
CUST_2660_PI429957474	2579739709	Dihydrodipicolinate reductase (EC 1.3.1.26)	0.365733	0.00191578		COG0289:Dihydrodipicolinate reductase
CUST_2661_PI429957474	2579739710	Hypothetical protein	0.353179	0.00796349
CUST_2698_PI429957474	2579739747	RND family efflux transporter, MFP subunit	0.406841	0.0293536		COG0845:Membrane-fusion protein
CUST_2699_PI429957474	2579739748	Cobalt-zinc-cadmium resistance protein CzcA; Cation efflux system protein CusA	0.344121	0.0222076		COG3696:Putative silver efflux pump
CUST_2702_PI429957474	2579739751	Hypothetical protein	0.343685	0.0355398		COG3781:Predicted membrane protein
CUST_2703_PI429957474	2579739752	Hypothetical protein	0.433402	0.00240292
CUST_2704_PI429957474	2579739753	Amino acid transporter	0.268321	3.08411e-05		COG0531:Amino acid transporters
CUST_2705_PI429957474	2579739754	Multicopper oxidase	0.494816	0.00288493		COG2132:Putative multicopper oxidases
CUST_2723_PI429957474	2579739772	Phosphoglycerol transferase	0.456829	0.000215701		COG1368:Phosphoglycerol transferase and related proteins, alkaline phosphatase superfamily
CUST_2724_PI429957474	2579739773	Hypothetical protein	0.310786	0.000953599
CUST_2725_PI429957474	2579739774	Hypothetical protein	0.259992	0.000281365
CUST_2734_PI429957474	2579739783	Hypothetical protein	0.314877	0.000240608
CUST_2741_PI429957474	2579739790	Metallo-beta-lactamase family protein, RNA-specific	0.393148	0.000697927		COG1236:Predicted exonuclease of the beta-lactamase fold involved in RNA processing
CUST_2759_PI429957474	2579739808	Two-component system response regulator	0.405796	0.00728556		COG3279:Response regulator of the LytR/AlgR family
CUST_2763_PI429957474	2579739812	Sensory transduction histidine kinase	0.40683	0.0193512
CUST_2766_PI429957474	2579739815	Hypothetical protein	0.0228584	0.000144873
CUST_2774_PI429957474	2579739823	Methyltransferase	0.263808	0.00637183
CUST_2775_PI429957474	2579739824	Glyoxalase family protein	0.192094	0.000323673
CUST_2776_PI429957474	2579739825	Putative 5'(3')-deoxyribonucleotidase (EC 3.1.3.-)	0.337602	0.00477053		COG4502:Uncharacterized protein conserved in bacteria
CUST_2778_PI429957474	2579739827	Hypothetical protein	0.43542	0.000575756
CUST_2842_PI429957474	2579739896	Cytochrome bd ubiquinol oxidase subunit II	0.147556	0.00426005		COG1294:Cytochrome bd-type quinol oxidase, subunit 2
CUST_2843_PI429957474	2579739897	Outer membrane protein	0.102138	0.000337823		COG2220:Predicted Zn-dependent hydrolases of the beta-lactamase fold
CUST_2864_PI429957474	2579739918	Hypothetical protein	0.317805	0.00847707
CUST_2865_PI429957474	2579739919	Phage Shock Protein C PspC	0.407768	0.0276464		COG1983:Putative stress-responsive transcriptional regulator
CUST_2876_PI429957474	2579739930	MoxR-like ATPases	0.3563	0.00158132		COG0714:MoxR-like ATPases
CUST_2877_PI429957474	2579739931	Hypothetical protein	0.262377	0.00218552
CUST_2896_PI429957474	2579739950	Hypothetical protein	0.13275	0.000347473
CUST_2897_PI429957474	2579739951	AP endonuclease	0.171623	3.02851e-05		COG1082:Sugar phosphate isomerases/epimerases
CUST_2898_PI429957474	2579739952	GFO/IDH/MocA family oxidoreductase	0.274185	0.00236696		COG0673:Predicted dehydrogenases and related proteins
CUST_2899_PI429957474	2579739953	Putative nucleoside transporter yegT	0.204596	0.00763525
CUST_2903_PI429957474	2579739957	TonB-dependent outer membrane receptor	0.358148	0.000917548
CUST_2904_PI429957474	2579739958	SusD, outer membrane protein	0.453949	0.00180681
CUST_2906_PI429957474	2579739960	Hypothetical protein	0.231572	0.015955
CUST_2907_PI429957474	2579739961	Hypothetical protein	0.32746	0.00706628
CUST_2908_PI429957474	2579739962	Hypothetical protein	0.237383	0.000252097
CUST_2909_PI429957474	2579739963	Effector domain-containing protein	0.491989	0.00135329
CUST_2919_PI429957474	2579739973	Potassium efflux system KefA protein / Small-conductance mechanosensitive channel	0.363745	0.000290309		COG0668:Small-conductance mechanosensitive channel
CUST_2921_PI429957474	2579739975	Butyryl-CoA dehydrogenase (EC 1.3.99.2)	0.42815	0.000299251		COG1960:Acyl-CoA dehydrogenases
CUST_2927_PI429957474	2579739981	Phosphoribosylformylglycinamidine synthase	0.0864546	0.00476107		COG0046:Phosphoribosylformylglycinamidine (FGAM) synthase, synthetase domain
CUST_2934_PI429957474	2579739988	Hypothetical protein	0.11064	0.0402457
CUST_2937_PI429957474	2579739991	Phosphoglucomutase (EC 5.4.2.2)	0.396721	0.00288076		COG1109:Phosphomannomutase
CUST_2954_PI429957474	2579740008	Acyl CoA thioester hydrolase family protein	0.188034	9.96651e-05		COG1607:Acyl-CoA hydrolase
CUST_2955_PI429957474	2579740009	Hypothetical protein	0.168946	0.000384508
CUST_2956_PI429957474	2579740010	Beta-lactamase	0.143613	0.0109531
CUST_2958_PI429957474	2579740012	Vitamin B12/siderophore ABC transporter, ATP-binding protein	0.0941905	0.0101166		COG1120:ABC-type cobalamin/Fe3+-siderophores transport systems, ATPase components
CUST_2959_PI429957474	2579740013	Vitamin B12 ABC transporter, permease component BtuC	0.446114	0.000232921		COG0609:ABC-type Fe3+-siderophore transport system, permease component
CUST_2973_PI429957474	2579740027	Cold-shock DEAD-box protein A	0.339546	0.0218354		COG0513:Superfamily II DNA and RNA helicases
CUST_2992_PI429957474	2579740046	Peptidase	0.342901	0.0361212		COG0612:Predicted Zn-dependent peptidases
CUST_2994_PI429957474	2579740048	TonB-dependent receptor	0.357279	0.0188005		COG1629:Outer membrane receptor proteins, mostly Fe transport
CUST_2996_PI429957474	2579740050	Hypothetical protein	0.458298	0.0218677
CUST_3003_PI429957474	2579740057	Hypothetical protein	0.478556	0.000179187
CUST_3004_PI429957474	2579740058	Hypothetical protein	0.428651	0.000768939		COG2608:Copper chaperone
CUST_3006_PI429957474	2579740060	Transcriptional regulator, AraC family	0.255945	0.00229465
CUST_3007_PI429957474	2579740061	Hypothetical protein	0.186845	0.000778039
CUST_3008_PI429957474	2579740062	Probable Co/Zn/Cd efflux system membrane fusion protein	0.199736	0.00165069		COG0845:Membrane-fusion protein
CUST_3009_PI429957474	2579740063	Hypothetical protein involved in heavy metal export	0.431378	0.0360989
CUST_3014_PI429957474	2579740068	Hypothetical protein	0.466444	0.029065
CUST_3015_PI429957474	2579740069	Probable Co/Zn/Cd efflux system membrane fusion protein	0.264187	0.00542321
CUST_3016_PI429957474	2579740070	Hypothetical protein	0.27969	0.0397303
CUST_3017_PI429957474	2579740071	Probable Co/Zn/Cd efflux system membrane fusion protein	0.387159	0.0322271
CUST_3018_PI429957474	2579740072	Hypothetical protein	0.292081	0.0258768		COG3439:Uncharacterized conserved protein
CUST_3019_PI429957474	2579740073	Multicopper oxidase	0.196341	0.00578759		COG2132:Putative multicopper oxidases
CUST_3020_PI429957474	2579740074	Heavy metal RND efflux outer membrane protein, CzcC family	0.30956	0.0140585		COG1538:Outer membrane protein
CUST_3021_PI429957474	2579740075	Cation transporter	0.243286	0.00647975
CUST_3023_PI429957474	2579740077	Hypothetical protein	0.349131	0.00158187
CUST_3033_PI429957474	2579740087	NADH:quinone dehydrogenase	0.445976	0.00988766		COG1252:NADH dehydrogenase, FAD-containing subunit
CUST_3034_PI429957474	2579740088	Amino acid transporter	0.3682	0.00471678		COG0531:Amino acid transporters
CUST_3035_PI429957474	2579740089	NAD(P)-dependent glyceraldehyde 3-phosphate dehydrogenase archaeal (EC 1.2.1.59)	0.321963	0.0143175		COG0057:Glyceraldehyde-3-phosphate dehydrogenase/erythrose-4-phosphate dehydrogenase
CUST_3036_PI429957474	2579740090	Fructose-bisphosphate aldolase class I (EC 4.1.2.13)	0.471999	0.0339838		COG1830:DhnA-type fructose-1,6-bisphosphate aldolase and related enzymes
CUST_3038_PI429957474	2579740092	6-phosphofructokinase (EC 2.7.1.11)	0.284128	0.006366		COG0205:6-phosphofructokinase
CUST_3040_PI429957474	2579740094	Universal stress protein UspA	0.443748	0.0372682		COG0589:Universal stress protein UspA and related nucleotide-binding proteins
CUST_3044_PI429957474	2579740098	Thymidine phosphorylase (EC 2.4.2.4)	0.397482	0.0428581		COG0213:Thymidine phosphorylase
CUST_3045_PI429957474	2579740099	Ribose-phosphate pyrophosphokinase (EC 2.7.6.1)	0.40879	0.00866851		COG0462:Phosphoribosylpyrophosphate synthetase
CUST_3046_PI429957474	2579740100	Hypothetical protein	0.299295	0.0452099
CUST_3048_PI429957474	2579740102	Copper-transporting ATPase, P-type (copB)	0.180643	0.000117839		COG2217:Cation transport ATPase
CUST_3056_PI429957474	2579740110	Multicopper oxidase	0.433265	0.00118803		COG2132:Putative multicopper oxidases
CUST_3057_PI429957474	2579740111	Hypothetical protein	0.271384	0.00468611
CUST_3058_PI429957474	2579740112	Hypothetical protein	0.202745	0.00383541
CUST_3059_PI429957474	2579740113	Hypothetical protein	0.232967	0.00483033
CUST_3063_PI429957474	2579740117	Copper-translocating P-type ATPase	0.482337	0.00986783
CUST_3092_PI429957474	2579740146	Hypothetical protein	0.25472	0.0356917
CUST_3093_PI429957474	2579740147	Hypothetical protein	0.284897	0.0420351
CUST_3094_PI429957474	2579740148	Hypothetical protein	0.153638	0.018409
CUST_3095_PI429957474	2579740149	Tetracycline resistance element mobilization regulatory protein rteC	0.0574247	0.000594216
CUST_3096_PI429957474	2579740150	Class-I/II aminotransferase	0.0886209	0.00432666		COG0156:7-keto-8-aminopelargonate synthetase and related enzymes
CUST_3097_PI429957474	2579740151	Hypothetical protein	0.362821	0.00291652
CUST_3098_PI429957474	2579740152	Iron aquisition regulator (YbtA,AraC-like,required for transcription of FyuA/psn,Irp2)	0.130673	0.000367741		COG2207:AraC-type DNA-binding domain-containing proteins
CUST_3099_PI429957474	2579740153	Type I restriction-modification system, DNA-methyltransferase subunit M (EC 2.1.1.72)	0.106826	0.00145708		COG0286:Type I restriction-modification system methyltransferase subunit
CUST_3100_PI429957474	2579740154	Type I restriction-modification system, specificity subunit S (EC 3.1.21.3)	0.388242	0.0233623		COG0732:Restriction endonuclease S subunits
CUST_3103_PI429957474	2579740157	Type I restriction-modification system, restriction subunit R (EC 3.1.21.3)	0.456187	0.00750344		COG0610:Type I site-specific restriction-modification system, R (restriction) subunit and related helicases
CUST_3113_PI429957474	2579740167	Hypothetical protein	0.250018	0.0276107		COG0612:Predicted Zn-dependent peptidases
CUST_3114_PI429957474	2579740168	Hypothetical protein	0.161354	0.00127982
CUST_3115_PI429957474	2579740169	Iron aquisition regulator (YbtA,AraC-like,required for transcription of FyuA/psn,Irp2)	0.0463498	0.00079588		COG2207:AraC-type DNA-binding domain-containing proteins
CUST_3116_PI429957474	2579740170	Hypothetical protein	0.220097	0.00558226
CUST_3121_PI429957474	2579740175	Methionyl-tRNA formyltransferase (EC 2.1.2.9)	0.438843	0.0107636		COG0223:Methionyl-tRNA formyltransferase
CUST_3122_PI429957474	2579740176	ATP-dependent DNA helicase, RecQ family	0.300866	0.000850368
CUST_3132_PI429957474	2579740186	Serine esterase (EC 3.1.1.1)	0.345537	0.00177099		COG0400:Predicted esterase
CUST_3133_PI429957474	2579740187	Hypothetical protein	0.366228	0.0143394		COG4818:Predicted membrane protein
CUST_3135_PI429957474	2579740189	Hypothetical protein	0.251415	0.00439592
CUST_3138_PI429957474	2579740192	Hypothetical protein	0.344986	0.0148724
CUST_3145_PI429957474	2579740199	Hypothetical protein	0.422881	0.0264587
CUST_3154_PI429957474	2579740208	Transcriptional regulator, AraC family	0.0836125	0.000551707		COG2207:AraC-type DNA-binding domain-containing proteins
CUST_3155_PI429957474	2579740209	Hypothetical protein	0.107355	0.000655966
CUST_3158_PI429957474	2579740212	Beta-lactamase	0.414128	0.00109318		COG1680:Beta-lactamase class C and other penicillin binding proteins
CUST_3162_PI429957474	2579740216	Thermolysin	0.491668	0.00269917		COG3227:Zinc metalloprotease (elastase)
CUST_3166_PI429957474	2579740220	Topoisomerase IV subunit A (EC 5.99.1.-)	0.18504	0.000502684		COG0188:Type IIA topoisomerase (DNA gyrase/topo II, topoisomerase IV), A subunit
CUST_3170_PI429957474	2579740224	M14 family peptidase	0.348306	0.000478245
CUST_3174_PI429957474	2579740228	Ribonuclease BN-like family protein	0.182121	0.000455839		COG1295:Predicted membrane protein
CUST_3188_PI429957474	2579740242	DNA gyrase subunit A (EC 5.99.1.3)	0.189749	0.0254923		COG0188:Type IIA topoisomerase (DNA gyrase/topo II, topoisomerase IV), A subunit
CUST_3201_PI429957474	2579740255	Hypothetical protein	0.408794	0.0188604		COG3021:Uncharacterized protein conserved in bacteria
CUST_3202_PI429957474	2579740256	Small-conductance mechanosensitive channel	0.226283	0.001262		COG0668:Small-conductance mechanosensitive channel
CUST_3213_PI429957474	2579740267	Putative membrane protein	0.27888	0.00696848		COG1289:Predicted membrane protein
CUST_3215_PI429957474	2579740269	Hypothetical protein	0.334014	0.00236046
CUST_3216_PI429957474	2579740270	Hypothetical protein	0.196504	0.00176879
CUST_3217_PI429957474	2579740271	Hypothetical protein	0.35332	0.00665914		COG0531:Amino acid transporters
CUST_3220_PI429957474	2579740274	Hypothetical protein	0.34165	0.0116418
CUST_3229_PI429957474	2579740283	GCS2 glutamate--cysteine ligase	0.412032	0.0108667		COG2170:Uncharacterized conserved protein
CUST_3238_PI429957474	2579740292	Aspartokinase (EC 2.7.2.4)	0.0237069	0.00140584		COG0527:Aspartokinases
CUST_3248_PI429957474	2579740302	Hypothetical protein	0.279097	0.00131382
CUST_3249_PI429957474	2579740303	6-phosphogluconate dehydrogenase, decarboxylating (EC 1.1.1.44)	0.161804	0.00137669		COG0362:6-phosphogluconate dehydrogenase
CUST_3250_PI429957474	2579740304	Gluconate transporter	0.270282	0.00273671		COG2610:H+/gluconate symporter and related permeases
CUST_3252_PI429957474	2579740306	Hypothetical protein	0.11272	0.00926567
CUST_3266_PI429957474	2579740320	Putative peptidase	0.210015	0.00281143		COG0612:Predicted Zn-dependent peptidases
CUST_3281_PI429957474	2579740335	2-oxoisovalerate dehydrogenase E1 component subunits alpha and beta	0.327994	0.00164062		COG0022:Pyruvate/2-oxoglutarate dehydrogenase complex, dehydrogenase (E1) component, eukaryotic type, beta subunit
CUST_3286_PI429957474	2579740340	Polyphosphate kinase (EC 2.7.4.1)	0.122203	0.0040904		COG0855:Polyphosphate kinase
CUST_3287_PI429957474	2579740341	Hypothetical protein	0.0441366	1.44034e-05
CUST_3290_PI429957474	2579740344	Recombination inhibitory protein MutS2	0.32283	0.000221444		COG1193:Mismatch repair ATPase (MutS family)
CUST_3291_PI429957474	2579740345	Hypothetical protein	0.475248	0.0178218		COG3011:Uncharacterized protein conserved in bacteria
CUST_3297_PI429957474	2579740351	FAD-binding protein	0.260493	0.00994805		COG0277:FAD/FMN-containing dehydrogenases
CUST_3302_PI429957474	2579740356	Iron-sulphur-binding reductase	0.13746	0.00518316
CUST_3303_PI429957474	2579740357	Iron-sulphur-binding reductase	0.326305	0.0400761
CUST_3310_PI429957474	2579740364	Hypothetical protein	0.256711	2.55013e-05
CUST_3312_PI429957474	2579740366	Ribosomal RNA small subunit methyltransferase E (EC 2.1.1.-)	0.224552	0.000509668		COG1385:Uncharacterized protein conserved in bacteria
CUST_3314_PI429957474	2579740368	TRNA/rRNA methyltransferase	0.348974	0.0134386
CUST_3316_PI429957474	2579740370	SAM-dependent methyltransferases	0.175295	0.000838465
CUST_3317_PI429957474	2579740371	Phenylacetate-coenzyme A ligase (EC 6.2.1.30)	0.217798	0.00168863		COG1541:Coenzyme F390 synthetase
CUST_3318_PI429957474	2579740372	Hypothetical protein	0.326285	0.000340899
CUST_3319_PI429957474	2579740373	Hypothetical protein	0.418107	0.00118703		COG4258:Predicted exporter
CUST_3325_PI429957474	2579740379	3-oxoacyl-[acyl-carrier protein] reductase (EC 1.1.1.100)	0.2182	0.00677385
CUST_3326_PI429957474	2579740380	3-oxoacyl-[acyl-carrier-protein] synthase, KASII (EC 2.3.1.41)	0.278851	4.4847e-06		COG0304:3-oxoacyl-(acyl-carrier-protein) synthase
CUST_3333_PI429957474	2579740387	3-oxoacyl-[acyl-carrier protein] reductase (EC 1.1.1.100)	0.214926	0.000413903		COG1028:Dehydrogenases with different specificities (related to short-chain alcohol dehydrogenases)
CUST_3334_PI429957474	2579740388	Histidine ammonia-lyase (EC 4.3.1.3)	0.274294	0.014291		COG2986:Histidine ammonia-lyase
CUST_3349_PI429957474	2579740403	Hypothetical protein	0.0604052	0.00556998
CUST_3350_PI429957474	2579740404	Catalase (EC 1.11.1.6)	0.287213	0.0425374		COG0753:Catalase
CUST_3358_PI429957474	2579740412	Two-component system sensor histidine kinase	0.315885	0.00104159		COG0642:Signal transduction histidine kinase
CUST_3382_PI429957474	2579740436	Periplasmic 5'-nucleotidase	0.461233	0.0269257		COG0737:5'-nucleotidase/2',3'-cyclic phosphodiesterase and related esterases
CUST_3408_PI429957474	2579740462	Hypothetical protein	0.398085	0.00519151		COG4244:Predicted membrane protein
CUST_3409_PI429957474	2579740463	Hypothetical protein	0.318871	0.00617855
CUST_3410_PI429957474	2579740464	Hypothetical protein	0.443381	0.014509
CUST_3412_PI429957474	2579740466	Probable Co/Zn/Cd efflux system membrane fusion protein	0.241934	0.00265553
CUST_3413_PI429957474	2579740467	Hypothetical protein	0.287562	0.00195495
CUST_3414_PI429957474	2579740468	Multicopper oxidase	0.290896	0.0046957		COG2132:Putative multicopper oxidases
CUST_3419_PI429957474	2579740473	Lipoprotein signal peptidase (EC 3.4.23.36)	0.401127	0.0019556		COG0597:Lipoprotein signal peptidase
CUST_3420_PI429957474	2579740474	CDF family cation efflux protein	0.318778	0.000101886
CUST_3421_PI429957474	2579740475	Na+/H+ antiporter NhaA type	0.326929	0.00320947		COG3004:Na+/H+ antiporter
CUST_3422_PI429957474	2579740476	Dihydrolipoamide dehydrogenase of 2-oxoglutarate dehydrogenase (EC 1.8.1.4)	0.462486	0.000928578		COG1249:Pyruvate/2-oxoglutarate dehydrogenase complex, dihydrolipoamide dehydrogenase (E3) component, and related enzymes
CUST_3431_PI429957474	2579740485	Hypothetical protein	0.292523	0.0158587
CUST_3432_PI429957474	2579740486	Hypothetical protein	0.341145	0.00901867
CUST_3433_PI429957474	2579740487	Nitrogen regulatory protein P-II	0.345553	0.00154146		COG0347:Nitrogen regulatory protein PII
CUST_3434_PI429957474	2579740488	Cation efflux system protein CzcB	0.468098	0.00397592		COG0845:Membrane-fusion protein
CUST_3438_PI429957474	2579740492	AcrB/AcrD/AcrF family membrane transporter	0.430906	0.0239144
CUST_3439_PI429957474	2579740493	Heavy metal RND efflux outer membrane protein, CzcC family	0.499636	0.0285372		COG1538:Outer membrane protein
CUST_3440_PI429957474	2579740494	Probable Co/Zn/Cd efflux system membrane fusion protein	0.296969	0.00190321		COG0845:Membrane-fusion protein
CUST_3441_PI429957474	2579740495	AraC family transcriptional regulator	0.316774	0.00313375		COG2207:AraC-type DNA-binding domain-containing proteins
CUST_3443_PI429957474	2579740497	Metallo-beta-lactamase superfamily protein	0.345808	0.0153856		COG0491:Zn-dependent hydrolases, including glyoxylases
CUST_3447_PI429957474	2579740501	UDP-glucose 4-epimerase (EC 5.1.3.2)	0.352345	0.0181473		COG0451:Nucleoside-diphosphate-sugar epimerases
CUST_3448_PI429957474	2579740502	Hypothetical protein	0.320006	0.0008664
CUST_3449_PI429957474	2579740503	Multicopper oxidase	0.173978	0.00013592		COG2132:Putative multicopper oxidases
CUST_3450_PI429957474	2579740504	Hypothetical protein	0.181934	0.000163119
CUST_3451_PI429957474	2579740505	Hypothetical protein	0.478398	0.00449959
CUST_3464_PI429957474	2579740518	Hypothetical protein	0.202966	0.00420538		COG3930:Uncharacterized protein conserved in bacteria
CUST_3465_PI429957474	2579740519	Glutathione synthetase (EC 6.3.2.3)	0.153441	0.000993498		COG0189:Glutathione synthase/Ribosomal protein S6 modification enzyme (glutaminyl transferase)
CUST_3466_PI429957474	2579740520	Succinylglutamate desuccinylase (EC 3.5.1.96)	0.181428	0.000135434		COG2988:Succinylglutamate desuccinylase
CUST_3472_PI429957474	2579740526	TonB-dependent receptor	0.288128	0.00472708
CUST_3475_PI429957474	2579740529	Transcriptional regulator, AraC family	0.196963	0.00022511		COG3708:Uncharacterized protein conserved in bacteria
CUST_3476_PI429957474	2579740530	Hypothetical protein	0.23514	0.01627
CUST_3480_PI429957474	2579740534	Phosphoribosyl-AMP cyclohydrolase (EC 3.5.4.19) / Phosphoribosyl-ATP pyrophosphatase (EC 3.6.1.31)	0.374758	3.70001e-06		COG0140:Phosphoribosyl-ATP pyrophosphohydrolase
CUST_3481_PI429957474	2579740535	Imidazole glycerol phosphate synthase cyclase subunit (EC 4.1.3.-)	0.305169	0.000250097		COG0107:Imidazoleglycerol-phosphate synthase
CUST_3482_PI429957474	2579740536	Phosphoribosylformimino-5-aminoimidazole carboxamide ribotide isomerase (EC 5.3.1.16)	0.312506	0.00127387		COG0106:Phosphoribosylformimino-5-aminoimidazole carboxamide ribonucleotide (ProFAR) isomerase
CUST_3483_PI429957474	2579740537	Imidazole glycerol phosphate synthase amidotransferase subunit (EC 2.4.2.-)	0.345329	0.00663033		COG0118:Glutamine amidotransferase
CUST_3498_PI429957474	2579740552	Acyl-[acyl-carrier-protein]--UDP-N-acetylglucosamine O-acyltransferase (EC 2.3.1.129)	0.301802	0.000839111		COG1043:Acyl-[acyl carrier protein]--UDP-N-acetylglucosamine O-acyltransferase
CUST_3499_PI429957474	2579740553	Bifunctional UDP-3-O-[3-hydroxymyristoyl] N-acetylglucosamine deacetylase/(3R)-hydroxymyristoyl-ACP dehydratase	0.298532	0.00419859		COG0774:UDP-3-O-acyl-N-acetylglucosamine deacetylase
CUST_3502_PI429957474	2579740556	Two-component response transcriptional regulator	0.13565	0.00446058
CUST_3511_PI429957474	2579740565	Excinuclease ABC subunit A paralog in greater Bacteroides group	0.326886	0.00271434		COG0178:Excinuclease ATPase subunit
CUST_3515_PI429957474	2579740569	Hypothetical protein	0.236135	0.0298756
CUST_3520_PI429957474	2579740575	Protease II (EC 3.4.21.83)	0.394035	0.00188433		COG1770:Protease II
CUST_3534_PI429957474	2579740590	Hypothetical protein	0.203995	0.000432379
CUST_3535_PI429957474	2579740591	Putative cytochrome C-type biogenesis protein	0.262378	0.00120125		COG0755:ABC-type transport system involved in cytochrome c biogenesis, permease component
CUST_3537_PI429957474	2579740593	3-deoxy-D-manno-octulosonate 8-phosphate phosphatase (EC 3.1.3.45)	0.481082	0.0176131		COG1778:Low specificity phosphatase (HAD superfamily)
CUST_3538_PI429957474	2579740594	(S)-2,3-di-O-geranylgeranylglyceryl phosphate synthase	0.246353	5.97847e-05		COG0382:4-hydroxybenzoate polyprenyltransferase and related prenyltransferases
CUST_3539_PI429957474	2579740595	Septum formation protein Maf	0.339216	0.00197755		COG0424:Nucleotide-binding protein implicated in inhibition of septum formation
CUST_3540_PI429957474	2579740596	Hypothetical protein	0.417829	0.00218968
CUST_3543_PI429957474	2579740599	Na+/solute symporter	0.155589	0.00168885
CUST_3544_PI429957474	2579740600	Oxidoreductase, N-terminal:Oxidoreductase, C-terminal	0.153833	0.000508388		COG0673:Predicted dehydrogenases and related proteins
CUST_3546_PI429957474	2579740602	Hypothetical protein	0.341174	0.00104948
CUST_3547_PI429957474	2579740603	Hypothetical protein	0.39378	0.00248427
CUST_3548_PI429957474	2579740604	TonB-dependent receptor	0.37724	0.00249628		COG1629:Outer membrane receptor proteins, mostly Fe transport
CUST_3560_PI429957474	2579740616	DNA polymerase III subunits gamma and tau (EC 2.7.7.7)	0.35707	0.00333292
CUST_3561_PI429957474	2579740617	TRNA hydroxylase	0.214709	0.000998024		COG4445:Hydroxylase for synthesis of 2-methylthio-cis-ribozeatin in tRNA
CUST_3562_PI429957474	2579740618	Exopolyphosphatase (EC 3.6.1.11)	0.211655	0.00206443
CUST_3563_PI429957474	2579740619	Polyphosphate kinase (EC 2.7.4.1)	0.242609	0.0038556		COG0855:Polyphosphate kinase
CUST_3569_PI429957474	2579740625	Hypothetical protein	0.484914	0.00252467
CUST_3570_PI429957474	2579740626	SCP-like extracellular protein	0.328669	0.000236194
CUST_3573_PI429957474	2579740629	Aspartate carbamoyltransferase (EC 2.1.3.2)	0.378006	0.000460938		COG0540:Aspartate carbamoyltransferase, catalytic chain
CUST_3574_PI429957474	2579740630	Uracil phosphoribosyltransferase (EC 2.4.2.9) / Pyrimidine operon regulatory protein PyrR	0.400041	0.00460003		COG2065:Pyrimidine operon attenuation protein/uracil phosphoribosyltransferase
CUST_3575_PI429957474	2579740631	Hypothetical protein	0.203081	0.00275907		COG3408:Glycogen debranching enzyme
CUST_3576_PI429957474	2579740632	Sensor histidine kinase	0.241421	0.026164		COG0642:Signal transduction histidine kinase
CUST_3577_PI429957474	2579740633	Two-component response regulator	0.197539	0.00610793
CUST_3613_PI429957474	2579740669	Hypothetical protein	0.432874	0.000870647
CUST_3614_PI429957474	2579740670	Hypothetical protein	0.387312	0.000218739
CUST_3615_PI429957474	2579740671	Methyltransferase (EC 2.1.1.-)	0.478435	0.000238796		COG0116:Predicted N6-adenine-specific DNA methylase
CUST_3620_PI429957474	2579740676	Aldehyde dehydrogenase (EC 1.2.1.3)	0.0789455	6.42173e-06		COG1012:NAD-dependent aldehyde dehydrogenases
CUST_3621_PI429957474	2579740677	Hypothetical protein	0.0182843	4.72226e-05
