# Supplementary material for: Characterization of Potential Polysaccharide Utilization Systems in the Marine Bacteroidetes Gramella Flava JLT2011 Using a Multi-Omics Approach
Source: Front Microbiol. 2017 Feb 14;8:220. doi: 10.3389/fmicb.2017.00220 (PMC5306329; doi:10.3389/fmicb.2017.00220)
Supplement: Supplementary file 8 [file Table8.XLS]

## Sheet: Sheet1
Table S8 Functional proteomics analysis of G. flava JLT2011 under xylan, pectin and glucose treatments. All detected proteins have at least two unique peptides. +, detected.
IMG ID	Annotation	Xylan treatments	Pectin treatments	Glucose treatments	CAZyme	COG list	COG function
2579739207	Pectinesterase	+	+		CE8
2579737671	Endo-1,4-beta-xylanase	+			GH10
2579738483	Rhamnogalacturonides degradation protein RhiN (GH88)	+			GH105	COG4225:Predicted unsaturated glucuronyl hydrolase involved in regulation of bacterial surface properties, and related proteins	Carbohydrate transport and metabolism
2579737328	alpha-1,6-mannanase	+			GH125	COG3538:Uncharacterized conserved protein	Function unknown
2579737345	Putative glycosyl hydrolase of unknown function (DUF1680)	+			GH127	COG3533:Uncharacterized protein conserved in bacteria	Function unknown
2579737641	Putative glycosyl hydrolase of unknown function (DUF1680)	+			GH127
2579739309	Putative glycosyl hydrolase of unknown function (DUF1680)	+			GH127	COG3533:Uncharacterized protein conserved in bacteria	Function unknown
2579739312	Putative glycosyl hydrolase of unknown function (DUF1680)	+			GH127	COG3533:Uncharacterized protein conserved in bacteria	Function unknown
2579737241	Alpha amylase	+	+		GH13	COG0366:Glycosidases	Carbohydrate transport and metabolism
2579737242	Alpha amylase	+			GH13	COG0366:Glycosidases	Carbohydrate transport and metabolism
2579737250	Cytoplasmic alpha-amylase (EC 3.2.1.1)	+	+		GH13
2579738118	Alpha-amylase (EC 3.2.1.1)	+			GH13
2579738120	1,4-alpha-glucan (glycogen) branching enzyme, GH-13-type (EC 2.4.1.18)	+	+	+	GH13	COG0296:1,4-alpha-glucan branching enzyme	Carbohydrate transport and metabolism
2579739484	Cytoplasmic alpha-amylase (EC 3.2.1.1)	+			GH13
2579740215	Alpha-amylase	+	+	+	GH13	COG0366:Glycosidases	Carbohydrate transport and metabolism
2579738160	Predicted glycoside hydrolase	+	+		GH130	COG2152:Predicted glycosylase	Carbohydrate transport and metabolism
2579739972	Glucoamylase (EC 3.2.1.3)	+	+	+	GH15	COG3387:Glucoamylase and related glycosyl hydrolases	Carbohydrate transport and metabolism
2579738617	PKD Domain-Containing Protein	+			GH16
2579738620	Laminarinase (EC 3.2.1.39)	+			GH16
2579740615	Beta-glucanase precursor (EC 3.2.1.73)		+		GH16
2579737349	Beta-galactosidase (EC 3.2.1.23)	+			GH2
2579738674	Beta-galactosidase (EC 3.2.1.23)	+	+		GH2	COG3250:Beta-galactosidase/beta-glucuronidase	Carbohydrate transport and metabolism
2579739299	Beta-glucuronidase		+		GH2
2579739302	Beta-galactosidase (EC 3.2.1.23)	+			GH2	COG3250:Beta-galactosidase/beta-glucuronidase	Carbohydrate transport and metabolism
2579737355	Beta-hexosaminidase (EC 3.2.1.52)	+			GH20	COG3525:N-acetyl-beta-hexosaminidase	Carbohydrate transport and metabolism
2579738451	Beta-hexosaminidase (EC 3.2.1.52)	+			GH20
2579740001	Membrane-bound lytic murein transglycosylase D precursor (EC 3.2.1.-)	+	+	+	GH23
2579737983	Mannan endo-1,4-beta-mannosidase	+			GH26	COG4124:Beta-mannanase	Carbohydrate transport and metabolism
2579739320	Alpha-galactosidase precursor (EC 3.2.1.22)	+			GH27
2579738486	Polygalacturonase (EC 3.2.1.15)	+	+		GH28
2579739223	Endopolygalacturonosidase	+	+		GH28
2579737381	Beta-glucosidase (EC 3.2.1.21)	+			GH3	COG1472:Beta-glucosidase-related glycosidases	Carbohydrate transport and metabolism
2579738466	Beta-hexosaminidase (EC 3.2.1.52)	+	+	+	GH3	COG1472:Beta-glucosidase-related glycosidases	Carbohydrate transport and metabolism
2579738619	Periplasmic beta-glucosidase (EC 3.2.1.21)	+			GH3	COG1472:Beta-glucosidase-related glycosidases	Carbohydrate transport and metabolism
2579740354	Beta-N-acetylglucosaminidase			+	GH3	COG1472:Beta-glucosidase-related glycosidases	Carbohydrate transport and metabolism
2579739303	Putative xylanase	+			GH30	COG5520:O-Glycosyl hydrolase	Cell wall/membrane/envelope biogenesis
2579738121	Alpha-glucosidase, family 31 of glycosyl hydrolases, COG1501	+	+	+	GH31	COG1501:Alpha-glucosidases, family 31 of glycosyl hydrolases	Carbohydrate transport and metabolism
2579739232	Glycosyl hydrolase family 32	+			GH32	COG1621:Beta-fructosidases (levanase/invertase)	Carbohydrate transport and metabolism
2579739664	Trehalase (EC 3.2.1.28)	+	+	+	GH37	COG1626:Neutral trehalase	Carbohydrate transport and metabolism
2579737324	Arabinan endo-1,5-alpha-L-arabinosidase		+	+	GH43
2579737348	Alpha-L-arabinofuranosidase II precursor (EC 3.2.1.55)	+			GH43	COG3940:Predicted beta-xylosidase	Carbohydrate transport and metabolism
2579737370	Alpha-N-arabinofuranosidase		+		GH43
2579739296	Putative beta-xylosidase	+			GH43	COG3507:Beta-xylosidase	Carbohydrate transport and metabolism
2579737350	1,4-beta-xylanase	+			GH5
2579737978	Endo-1,4-beta-mannosidase		+		GH5	COG3934:Endo-beta-mannanase	Carbohydrate transport and metabolism
2579739308	Alpha-N-arabinofuranosidase 2 (EC 3.2.1.55)	+			GH51	COG3534:Alpha-L-arabinofuranosidase	Carbohydrate transport and metabolism
2579739313	Alpha-N-arabinofuranosidase (EC 3.2.1.55)	+			GH51	COG3534:Alpha-L-arabinofuranosidase	Carbohydrate transport and metabolism
2579738675	Arabinogalactan endo-1,4-beta-galactosidase precursor (EC 3.2.1.89)	+			GH53	COG3867:Arabinogalactan endo-1,4-beta-galactosidase	Carbohydrate transport and metabolism
2579737243	Maltose phosphorylase (EC 2.4.1.8) / Trehalose phosphorylase (EC 2.4.1.64)	+	+		GH65	COG1554:Trehalose and maltose hydrolases (possible phosphorylases)	Carbohydrate transport and metabolism
2579739076	Mannosyl-glycoprotein endo-beta-N-acetylglucosamidase	+	+	+	GH73	COG1705:Muramidase (flagellum-specific)	Cell wall/membrane/envelope biogenesis
2579738278	Glycosyl hydrolase, BNR repeat precursor	+	+	+	GH74
2579738344	Glycosyl hydrolase, BNR repeat precursor		+		GH74	COG4447:Uncharacterized protein related to plant photosystem II stability/assembly factor	General function prediction only
2579738480	Glycosyl hydrolase, family 88	+			GH88
2579739224	Glycosyl hydrolase, family 88	+	+		GH88
2579737323	Alpha-1,2-mannosidase	+		+	GH92	COG3537:Putative alpha-1,2-mannosidase	Carbohydrate transport and metabolism
2579737326	Alpha-1,2-mannosidase		+		GH92	COG3537:Putative alpha-1,2-mannosidase	Carbohydrate transport and metabolism
2579738103	Alpha-glucosidase SusB (EC 3.2.1.20)	+	+	+	GH97
2579737146	Glycosyltransferase	+			GT2	COG0463:Glycosyltransferases involved in cell wall biogenesis	Cell wall/membrane/envelope biogenesis
2579737156	VipB-like polysaccharide biosynthesis protein	+	+	+	GT2	COG0451:Nucleoside-diphosphate-sugar epimerases	Cell wall/membrane/envelope biogenesis
2579738821	Glycosyltransferase (EC 2.4.1.-)		+		GT2	COG3222:Uncharacterized protein conserved in bacteria	Function unknown
2579738929	Dolichol-phosphate mannosyltransferase	+	+	+	GT2
2579739338	Glycosyl transferase, group 2 family protein	+			GT2	COG1215:Glycosyltransferases, probably involved in cell wall biogenesis	Cell motility
2579739409	Glycosyl transferase, family 2		+		GT2	COG0463:Glycosyltransferases involved in cell wall biogenesis	Cell wall/membrane/envelope biogenesis
2579739418	Putative glycosyltransferase - possibly involved in cell wall localization and side chain formation of rhamnose-glucose polysaccharide			+	GT2	COG0463:Glycosyltransferases involved in cell wall biogenesis	Cell wall/membrane/envelope biogenesis
2579739426	Putative glycosyltransferase		+		GT2	COG1216:Predicted glycosyltransferases	Carbohydrate transport and metabolism
2579739440	Glycosyl transferase family 2	+	+		GT2
2579739462	Bacterial sugar transferase	+			GT2	COG2148:Sugar transferases involved in lipopolysaccharide synthesis	Cell wall/membrane/envelope biogenesis
2579739992	UDP-phosphate 4-deoxy-4-formamido-L-arabinose transferase			+	GT2	COG0463:Glycosyltransferases involved in cell wall biogenesis	Cell wall/membrane/envelope biogenesis
2579740419	Polymyxin resistance protein ArnC, glycosyl transferase (EC 2.4.-.-)	+			GT2	COG0463:Glycosyltransferases involved in cell wall biogenesis	Cell wall/membrane/envelope biogenesis
2579739971	Trehalose-6-phosphate phosphatase (EC 3.1.3.12)	+	+	+	GT20	COG0380:Trehalose-6-phosphate synthase	Carbohydrate transport and metabolism
2579737125	Lipid carrier : UDP-N-acetylgalactosaminyltransferase (EC 2.4.1.-)	+	+		GT26	COG2148:Sugar transferases involved in lipopolysaccharide synthesis	Cell wall/membrane/envelope biogenesis
2579737780	UDP-N-acetylglucosamine--N-acetylmuramyl-(pentapeptide) pyrophosphoryl-undecaprenol N-acetylglucosamine transferase (EC 2.4.1.227)	+	+	+	GT28	COG0707:UDP-N-acetylglucosamine:LPS N-acetylglucosamine transferase	Cell wall/membrane/envelope biogenesis
2579737126	Alpha-1,3-N-acetylgalactosamine transferase PglA (EC 2.4.1.-)	+	+	+	GT4	COG0438:Glycosyltransferase	Cell wall/membrane/envelope biogenesis
2579737134	Dolichol-phosphate mannosyltransferase (EC 2.4.1.83) in lipid-linked oligosaccharide synthesis cluster	+	+	+	GT4	COG0438:Glycosyltransferase	Cell wall/membrane/envelope biogenesis
2579737135	Glycosyl transferase	+	+		GT4	COG0438:Glycosyltransferase	Cell wall/membrane/envelope biogenesis
2579737137	Glycosyl transferase, group 1	+	+	+	GT4	COG0438:Glycosyltransferase	Cell wall/membrane/envelope biogenesis
2579737143	Glycosyl transferase, group 1	+	+	+	GT4	COG0438:Glycosyltransferase	Cell wall/membrane/envelope biogenesis
2579737883	Mannose-1-phosphate guanylyltransferase (GDP) (EC 2.7.7.22)	+		+	GT4	COG0836:Mannose-1-phosphate guanylyltransferase	Cell wall/membrane/envelope biogenesis
2579739428	Glycosyl transferase, group 2 family protein		+	+	GT4	COG0463:Glycosyltransferases involved in cell wall biogenesis	Cell wall/membrane/envelope biogenesis
2579739451	Glycosyltransferase (EC 2.4.1.-)	+			GT4	COG0438:Glycosyltransferase	Cell wall/membrane/envelope biogenesis
2579739460	Glycosyl transferase, group 1	+			GT4	COG0438:Glycosyltransferase	Cell wall/membrane/envelope biogenesis
2579739578	Glycosyl transferase, group 1	+			GT4	COG0438:Glycosyltransferase	Cell wall/membrane/envelope biogenesis
2579740293	Glycosyltransferase		+		GT4	COG0438:Glycosyltransferase	Cell wall/membrane/envelope biogenesis
2579740353	Glycosyltransferase (EC 2.4.1.-)	+	+	+	GT4	COG0438:Glycosyltransferase	Cell wall/membrane/envelope biogenesis
2579737816	Glycogen synthase	+	+	+	GT5	COG0297:Glycogen synthase	Carbohydrate transport and metabolism
2579738754	Glycogen synthase-like protein	+	+	+	GT5
2579738366	Bifunctional transglycosylase/transpeptidase penicillin-binding protein	+	+	+	GT51	COG5009:Membrane carboxypeptidase/penicillin-binding protein	Cell wall/membrane/envelope biogenesis
2579738506	Monofunctional biosynthetic peptidoglycan transglycosylase (EC 2.4.2.-)			+	GT51
2579740413	Polymyxin resistance protein ArnT, undecaprenyl phosphate-alpha-L-Ara4N transferase; Melittin resistance protein PqaB	+	+		GT83	COG1807:4-amino-4-deoxy-L-arabinose transferase and related glycosyltransferases of PMT family	Cell wall/membrane/envelope biogenesis
2579738401	RfaQ-like lipopolysaccharide core biosynthesis glycosyl transferase	+		+	GT9	COG0859:ADP-heptose:LPS heptosyltransferase	Cell wall/membrane/envelope biogenesis
2579739583	ADP-heptose:LPS heptosyltransferase II	+		+	GT9	COG0859:ADP-heptose:LPS heptosyltransferase	Cell wall/membrane/envelope biogenesis
2579737050	Hypothetical protein	+	+
2579737051	M42 family peptidase	+	+	+		COG1363:Cellulase M and related proteins	Amino acid transport and metabolism
2579737052	DNA topoisomerase I-like protein	+				COG3569:Topoisomerase IB	Replication, recombination and repair
2579737055	Hypothetical protein	+	+	+
2579737056	Acetyl-coenzyme A synthetase (EC 6.2.1.1)	+	+	+		COG0365:Acyl-coenzyme A synthetases/AMP-(fatty) acid ligases	Lipid transport and metabolism
2579737057	Phosphoribosylaminoimidazole-succinocarboxamide synthase (EC 6.3.2.6)	+	+	+		COG0152:Phosphoribosylaminoimidazolesuccinocarboxamide (SAICAR) synthase	Nucleotide transport and metabolism
2579737058	Phosphate starvation-inducible protein PhoH, predicted ATPase	+	+	+		COG1702:Phosphate starvation-inducible protein PhoH, predicted ATPase	Signal transduction mechanisms
2579737060	Hypothetical protein	+				COG1912:Uncharacterized conserved protein	Coenzyme transport and metabolism
2579737063	Gliding motility protein GldG	+				COG3225:ABC-type uncharacterized transport system involved in gliding motility, auxiliary component	Cell motility
2579737064	DNA polymerase III beta subunit (EC 2.7.7.7)	+	+	+		COG0592:DNA polymerase sliding clamp subunit (PCNA homolog)	Replication, recombination and repair
2579737065	Hypothetical protein	+	+	+		COG3296:Uncharacterized protein conserved in bacteria	Function unknown
2579737066	GTPase and tRNA-U34 5-formylation enzyme TrmE	+				COG0486:Predicted GTPase	Translation, ribosomal structure and biogenesis
2579737076	Excinuclease ABC subunit A paralog of unknown function	+				COG0178:Excinuclease ATPase subunit	Replication, recombination and repair
2579737084	Transcriptional regulator, AraC family	+		+		COG2207:AraC-type DNA-binding domain-containing proteins	Transcription
2579737087	Luciferase-like monooxygenase	+	+	+		COG2141:Coenzyme F420-dependent N5,N10-methylene tetrahydromethanopterin reductase and related flavin-dependent oxidoreductases	Coenzyme transport and metabolism
2579737088	Arylesterase precursor (EC 3.1.1.2)	+	+			COG2755:Lysophospholipase L1 and related esterases	Amino acid transport and metabolism
2579737089	ABC transporter, ATP-binding protein			+		COG4181:Predicted ABC-type transport system involved in lysophospholipase L1 biosynthesis, ATPase component	Secondary metabolites biosynthesis, transport and catabolism
2579737092	Dipeptidyl carboxypeptidase Dcp (EC 3.4.15.5)	+	+	+		COG0339:Zn-dependent oligopeptidases	Amino acid transport and metabolism
2579737098	Sensory transduction histidine kinase	+		+
2579737099	Bacteriophytochrome	+	+	+		COG4251:Bacteriophytochrome (light-regulated signal transduction histidine kinase)	Signal transduction mechanisms
2579737100	Two-component system sensor histidine kinase/methyl-esterase/transferase hybrid	+	+	+		COG1352:Methylase of chemotaxis methyl-accepting proteins	Cell motility
2579737101	Pyrroline-5-carboxylate reductase (EC 1.5.1.2)	+	+	+		COG0345:Pyrroline-5-carboxylate reductase	Amino acid transport and metabolism
2579737102	Glutamate 5-kinase (EC 2.7.2.11)	+	+	+
2579737103	Gamma-glutamyl phosphate reductase (EC 1.2.1.41)	+	+	+		COG0014:Gamma-glutamyl phosphate reductase	Amino acid transport and metabolism
2579737104	Endonuclease/exonuclease/phosphatase	+	+	+
2579737105	Peptidase M61 domain protein	+	+	+		COG3975:Predicted protease with the C-terminal PDZ domain	General function prediction only
2579737107	Ubiquinone biosynthesis monooxygenase UbiB	+	+	+		COG0661:Predicted unusual protein kinase	Coenzyme transport and metabolism
2579737108	S10 family carboxypeptidase	+	+	+		COG2939:Carboxypeptidase C (cathepsin A)	Amino acid transport and metabolism
2579737109	Threonine synthase (EC 4.2.3.1)	+	+	+		COG0498:Threonine synthase	Amino acid transport and metabolism
2579737110	Homoserine kinase (EC 2.7.1.39)	+	+	+		COG0083:Homoserine kinase	Amino acid transport and metabolism
2579737111	Aspartokinase (EC 2.7.2.4) / Homoserine dehydrogenase (EC 1.1.1.3)	+	+	+		COG0527:Aspartokinases	Amino acid transport and metabolism
2579737112	Magnesium chelatase, subunit ChlI (EC 6.6.1.1)	+	+	+		COG1239:Mg-chelatase subunit ChlI	Coenzyme transport and metabolism
2579737113	Von Willebrand factor A			+
2579737114	PA-phosphatase related phosphoesterase	+	+	+
2579737115	Hypothetical protein	+	+			COG3021:Uncharacterized protein conserved in bacteria	General function prediction only
2579737120	Tyrosine-protein kinase Wzc (EC 2.7.10.2)		+	+		COG0489:ATPases involved in chromosome partitioning	Cell cycle control, cell division, chromosome partitioning
2579737121	Polysaccharide export outer membrane protein	+	+
2579737122	UDP-N-acetylglucosamine 4,6-dehydratase (EC 4.2.1.-)	+	+	+		COG1086:Predicted nucleoside-diphosphate sugar epimerases	Cell wall/membrane/envelope biogenesis
2579737123	4-keto-6-deoxy-N-Acetyl-D-hexosaminyl-(Lipid carrier) aminotransferase	+	+	+		COG0399:Predicted pyridoxal phosphate-dependent enzyme apparently involved in regulation of cell wall biogenesis	Cell wall/membrane/envelope biogenesis
2579737131	Polysaccharide Deacetylase	+
2579737133	Hypothetical protein	+	+
2579737138	Hypothetical protein	+	+	+
2579737139	Haloacid dehalogenase-like hydrolase	+	+			COG0546:Predicted phosphatases	Energy production and conversion
2579737140	Acylneuraminate Cytidylyltransferase	+	+			COG1083:CMP-N-acetylneuraminic acid synthetase	Cell wall/membrane/envelope biogenesis
2579737141	4-hydroxy-2-oxovalerate aldolase (EC 4.1.3.-)	+	+	+
2579737142	Hypothetical protein	+	+
2579737144	GumL protein	+	+	+
2579737145	ABC transporter ATP-binding protei	+	+	+		COG2274:ABC-type bacteriocin/lantibiotic exporters, contain an N-terminal double-glycine peptidase domain	Defense mechanisms
2579737147	Aminotransferase	+	+	+		COG0399:Predicted pyridoxal phosphate-dependent enzyme apparently involved in regulation of cell wall biogenesis	Cell wall/membrane/envelope biogenesis
2579737149	WxcM-like domain-containing protein	+
2579737151	Glucose-1-phosphate thymidylyltransferase (EC 2.7.7.24)	+	+	+		COG1209:dTDP-glucose pyrophosphorylase	Cell wall/membrane/envelope biogenesis
2579737152	DTDP-glucose 4,6-dehydratase (EC 4.2.1.46)	+	+	+		COG1088:dTDP-D-glucose 4,6-dehydratase	Cell wall/membrane/envelope biogenesis
2579737153	DTDP-glucose 4,6-dehydratase (EC 4.2.1.46)	+	+	+		COG0451:Nucleoside-diphosphate-sugar epimerases	Cell wall/membrane/envelope biogenesis
2579737154	UDP-glucose dehydrogenase (EC 1.1.1.22)	+	+	+		COG1004:Predicted UDP-glucose 6-dehydrogenase	Cell wall/membrane/envelope biogenesis
2579737155	UDP-glucose/GDP-mannose dehydrogenase	+	+	+		COG0677:UDP-N-acetyl-D-mannosaminuronate dehydrogenase	Cell wall/membrane/envelope biogenesis
2579737157	LacI family transcriptional regulator	+	+	+		COG1609:Transcriptional regulators	Transcription
2579737159	Hypothetical protein	+	+	+
2579737160	Non-specific DNA-binding protein Dps / Iron-binding ferritin-like antioxidant protein / Ferroxidase (EC 1.16.3.1)	+	+	+		COG0783:DNA-binding ferritin-like protein (oxidative damage protectant)	Inorganic ion transport and metabolism
2579737161	Potassium efflux system KefA protein / Small-conductance mechanosensitive channel	+	+	+
2579737162	Hypothetical protein	+	+	+
2579737163	Metal-dependent phosphohydrolase, HD subdomain	+	+	+		COG4339:Uncharacterized protein conserved in bacteria	General function prediction only
2579737164	Hypothetical protein	+	+	+
2579737165	Thiol:disulfide interchange protein	+	+	+		COG1225:Peroxiredoxin	Posttranslational modification, protein turnover, chaperones
2579737166	Outer membrane protein	+	+	+		COG2968:Uncharacterized conserved protein	Function unknown
2579737167	Possible Rhomboid family protein	+	+	+
2579737169	Phosphomannomutase (EC 5.4.2.8) / Phosphoglucosamine mutase (EC 5.4.2.10)	+	+	+		COG1109:Phosphomannomutase	Carbohydrate transport and metabolism
2579737174	Major porin and structural outer membrane porin OprF	+
2579737176	Hypothetical protein	+
2579737178	Excinuclease ABC subunit A	+	+			COG0178:Excinuclease ATPase subunit	Replication, recombination and repair
2579737179	Hypothetical protein	+	+	+		COG1611:Predicted Rossmann fold nucleotide-binding protein	General function prediction only
2579737181	Branched-chain alpha-keto acid dehydrogenase, E1 component, alpha subunit (EC 1.2.4.4) / Branched-chain alpha-keto acid dehydrogenase, E1 component, beta subunit (EC 1.2.4.4)		+	+		COG0022:Pyruvate/2-oxoglutarate dehydrogenase complex, dehydrogenase (E1) component, eukaryotic type, beta subunit	Energy production and conversion
2579737182	1,4-Dihydroxy-2-naphthoyl-CoA synthase (EC 4.1.3.36)	+	+	+		COG0447:Dihydroxynaphthoic acid synthase	Coenzyme transport and metabolism
2579737183	Hypothetical protein	+	+	+
2579737184	Hypothetical protein	+		+
2579737185	TonB-dependent receptor	+				COG1629:Outer membrane receptor proteins, mostly Fe transport	Inorganic ion transport and metabolism
2579737187	S1 RNA binding domain	+	+	+		COG2996:Uncharacterized protein conserved in bacteria	General function prediction only
2579737188	Hypothetical protein	+	+	+
2579737189	2-succinyl-5-enolpyruvyl-6-hydroxy-3-cyclohexene-1-carboxylic-acid synthase (EC 2.2.1.9)	+	+	+		COG1165:2-succinyl-6-hydroxy-2,4-cyclohexadiene-1-carboxylate synthase	Coenzyme transport and metabolism
2579737190	Isochorismate synthase (EC 5.4.4.2)	+	+	+		COG1169:Isochorismate synthase	Coenzyme transport and metabolism
2579737191	ComA operon protein 2	+	+	+		COG2050:Uncharacterized protein, possibly involved in aromatic compounds catabolism	Secondary metabolites biosynthesis, transport and catabolism
2579737192	Hypothetical protein	+	+	+		COG0400:Predicted esterase	General function prediction only
2579737196	Hypothetical protein	+	+	+
2579737197	Chaperone protein DnaK	+	+	+		COG0443:Molecular chaperone	Posttranslational modification, protein turnover, chaperones
2579737198	L-serine dehydratase (EC 4.3.1.17)	+	+			COG1760:L-serine deaminase	Amino acid transport and metabolism
2579737200	Alcohol dehydrogenase (EC 1.1.1.1)	+	+	+		COG1064:Zn-dependent alcohol dehydrogenases	Carbohydrate transport and metabolism
2579737201	Sulfatase modifying factor 1 precursor (C-alpha-formyglycine- generating enzyme 1)	+	+			COG1262:Uncharacterized conserved protein	Posttranslational modification, protein turnover, chaperones
2579737202	Hypothetical protein	+		+
2579737203	3-methyl-2-oxobutanoate hydroxymethyltransferase (EC 2.1.2.11)	+	+	+		COG0413:Ketopantoate hydroxymethyltransferase	Coenzyme transport and metabolism
2579737204	RNA pseudouridylate synthase, group 1		+			COG0564:Pseudouridylate synthases, 23S RNA-specific	Translation, ribosomal structure and biogenesis
2579737205	YpfJ protein, zinc metalloprotease superfamily	+	+	+		COG2321:Predicted metalloprotease	General function prediction only
2579737206	Permeases of the drug/metabolite transporter (DMT) superfamily		+			COG5006:Predicted permease, DMT superfamily	Amino acid transport and metabolism
2579737207	Hypothetical protein	+	+	+
2579737208	2-isopropylmalate synthase (EC 2.3.3.13)	+	+	+		COG0119:Isopropylmalate/homocitrate/citramalate synthases	Amino acid transport and metabolism
2579737209	3-isopropylmalate dehydratase large subunit (EC 4.2.1.33)	+	+	+		COG0065:3-isopropylmalate dehydratase large subunit	Amino acid transport and metabolism
2579737210	3-isopropylmalate dehydratase small subunit (EC 4.2.1.33)	+	+	+		COG0066:3-isopropylmalate dehydratase small subunit	Amino acid transport and metabolism
2579737211	3-isopropylmalate dehydrogenase (EC 1.1.1.85)	+	+	+		COG0473:Isocitrate/isopropylmalate dehydrogenase	Energy production and conversion
2579737212	Argininosuccinate lyase (EC 4.3.2.1)	+	+	+		COG0165:Argininosuccinate lyase	Amino acid transport and metabolism
2579737213	Acetylornithine deacetylase (EC 3.5.1.16)	+	+	+		COG0624:Acetylornithine deacetylase/Succinyl-diaminopimelate desuccinylase and related deacylases	Amino acid transport and metabolism
2579737214	Acetylglutamate kinase (EC 2.7.2.8)	+	+	+		COG0548:Acetylglutamate kinase	Amino acid transport and metabolism
2579737215	N-acetylornithine carbamoyltransferase (EC 2.1.3.3)	+	+	+		COG0078:Ornithine carbamoyltransferase	Amino acid transport and metabolism
2579737216	Acetylornithine aminotransferase (EC 2.6.1.11)	+	+	+		COG4992:Ornithine/acetylornithine aminotransferase	Amino acid transport and metabolism
2579737217	Pyrroline-5-carboxylate reductase (EC 1.5.1.2)	+	+	+		COG0345:Pyrroline-5-carboxylate reductase	Amino acid transport and metabolism
2579737218	N-acetyl-gamma-glutamyl-phosphate reductase (EC 1.2.1.38)	+	+	+		COG0002:Acetylglutamate semialdehyde dehydrogenase	Amino acid transport and metabolism
2579737219	Argininosuccinate synthase (EC 6.3.4.5)	+	+	+		COG0137:Argininosuccinate synthase	Amino acid transport and metabolism
2579737220	Acetyltransferase Family Protein	+	+	+
2579737221	Threonine dehydratase biosynthetic (EC 4.3.1.19)			+		COG1171:Threonine dehydratase	Amino acid transport and metabolism
2579737222	Ketol-acid reductoisomerase (EC 1.1.1.86)	+	+	+		COG0059:Ketol-acid reductoisomerase	Amino acid transport and metabolism
2579737223	Acetolactate synthase small subunit (EC 2.2.1.6)	+	+	+		COG0440:Acetolactate synthase, small (regulatory) subunit	Amino acid transport and metabolism
2579737224	Acetolactate synthase large subunit (EC 2.2.1.6)	+	+	+		COG0028:Thiamine pyrophosphate-requiring enzymes [acetolactate synthase, pyruvate dehydrogenase (cytochrome), glyoxylate carboligase, phosphonopyruvate decarboxylase]	Amino acid transport and metabolism
2579737225	Dihydroxy-acid dehydratase (EC 4.2.1.9)	+	+	+		COG0129:Dihydroxyacid dehydratase/phosphogluconate dehydratase	Amino acid transport and metabolism
2579737226	Carbon-nitrogen hydrolase		+	+		COG0388:Predicted amidohydrolase	General function prediction only
2579737227	Two-component response regulator	+	+			COG2197:Response regulator containing a CheY-like receiver domain and an HTH DNA-binding domain	Signal transduction mechanisms
2579737233	Lactam utilization protein LamB	+				COG1540:Uncharacterized proteins, homologs of lactam utilization protein B	General function prediction only
2579737235	Hypothetical protein	+	+	+
2579737238	N-acetylglucosamine kinase	+	+	+		COG2971:Predicted N-acetylglucosamine kinase	Carbohydrate transport and metabolism
2579737239	NAD-dependent glyceraldehyde-3-phosphate dehydrogenase (EC 1.2.1.12)	+	+	+		COG0057:Glyceraldehyde-3-phosphate dehydrogenase/erythrose-4-phosphate dehydrogenase	Carbohydrate transport and metabolism
2579737240	6-phosphofructokinase (EC 2.7.1.11)	+	+	+		COG0205:6-phosphofructokinase	Carbohydrate transport and metabolism
2579737244	Beta-phosphoglucomutase (EC 5.4.2.6)	+	+			COG0637:Predicted phosphatase/phosphohexomutase	Carbohydrate transport and metabolism
2579737245	Predicted maltose transporter MalT	+	+			COG2211:Na+/melibiose symporter and related transporters	Carbohydrate transport and metabolism
2579737246	LacI family transcriptional regulator	+	+	+		COG1609:Transcriptional regulators	Transcription
2579737247	SusC, TonB-dependent outer membrane receptor involved in starch binding	+	+	+
2579737248	SusD, outer membrane protein	+	+
2579737249	Hypothetical protein	+
2579737251	Ribonucleotide reductase of class II (coenzyme B12-dependent) (EC 1.17.4.1)	+	+	+		COG0209:Ribonucleotide reductase, alpha subunit	Nucleotide transport and metabolism
2579737252	Hypothetical protein	+		+
2579737253	Hydroxypyruvate isomerase (EC 5.3.1.22)	+				COG3622:Hydroxypyruvate isomerase	Carbohydrate transport and metabolism
2579737254	DNA mismatch repair protein MutT	+
2579737255	Galactokinase (EC 2.7.1.6)	+		+		COG0153:Galactokinase	Carbohydrate transport and metabolism
2579737256	Galactose-1-phosphate uridylyltransferase (EC 2.7.7.10)	+				COG1085:Galactose-1-phosphate uridylyltransferase	Carbohydrate transport and metabolism
2579737257	LacI family transcriptional regulator	+				COG1609:Transcriptional regulators	Transcription
2579737258	Hypothetical protein			+
2579737259	Putative solute:Na symporter	+	+	+		COG4146:Predicted symporter	General function prediction only
2579737260	Aldose 1-epimerase (EC 5.1.3.3)		+	+		COG2017:Galactose mutarotase and related enzymes	Carbohydrate transport and metabolism
2579737261	Protein of unknown function DUF885	+	+	+		COG4805:Uncharacterized protein conserved in bacteria	Function unknown
2579737262	X-Pro dipeptidyl-peptidase	+	+	+		COG2936:Predicted acyl esterases	General function prediction only
2579737263	TRNA(Ile)-lysidine synthetase	+		+		COG0037:Predicted ATPase of the PP-loop superfamily implicated in cell cycle control	Translation, ribosomal structure and biogenesis
2579737264	Aminobenzoate synthetase		+			COG0147:Anthranilate/para-aminobenzoate synthases component I	Amino acid transport and metabolism
2579737265	Hypothetical protein	+	+	+		COG0431:Predicted flavoprotein	Energy production and conversion
2579737270	Putative dioxygenase	+	+
2579737272	Signaling protein without kinase domain	+		+
2579737275	Dihydrolipoamide dehydrogenase of 2-oxoglutarate dehydrogenase (EC 1.8.1.4)	+	+	+		COG1249:Pyruvate/2-oxoglutarate dehydrogenase complex, dihydrolipoamide dehydrogenase (E3) component, and related enzymes	Energy production and conversion
2579737277	Cystathionine beta-lyase	+				COG0626:Cystathionine beta-lyases/cystathionine gamma-synthases	Amino acid transport and metabolism
2579737278	Na+/H+ antiporter NhaC	+	+			COG1757:Na+/H+ antiporter	Energy production and conversion
2579737279	Alkyl hydroperoxide reductase	+	+	+		COG0450:Peroxiredoxin	Defense mechanisms
2579737280	Thioredoxin		+	+
2579737281	Hypothetical protein		+
2579737282	Thiol peroxidase, Tpx-type (EC 1.11.1.15)	+	+	+		COG2077:Peroxiredoxin	Posttranslational modification, protein turnover, chaperones
2579737284	Cell division protein FtsK	+	+	+
2579737285	Hypothetical protein	+	+	+		COG2834:Outer membrane lipoprotein-sorting protein	Cell wall/membrane/envelope biogenesis
2579737286	Membrane protein, putative	+	+			COG0795:Predicted permeases	Cell wall/membrane/envelope biogenesis
2579737287	3,4-dihydroxy-2-butanone 4-phosphate synthase (EC 4.1.99.12) / GTP cyclohydrolase II (EC 3.5.4.25)	+	+	+		COG0108:3,4-dihydroxy-2-butanone 4-phosphate synthase	Coenzyme transport and metabolism
2579737288	Oxygen-insensitive NAD(P)H nitroreductase (EC 1.-.-.-) / Dihydropteridine reductase (EC 1.5.1.34)	+	+			COG0778:Nitroreductase	Energy production and conversion
2579737291	HAD family hydrolase	+	+	+		COG0561:Predicted hydrolases of the HAD superfamily	Coenzyme transport and metabolism
2579737292	Hypothetical protein	+	+
2579737298	Two-component system sensor histidine kinase (EC 2.7.3.-)	+	+	+
2579737299	Response regulator of the LytR/AlgR family	+	+	+		COG3279:Response regulator of the LytR/AlgR family	Transcription
2579737300	Hypothetical protein	+	+	+
2579737304	Hypothetical protein		+			COG0531:Amino acid transporters	Amino acid transport and metabolism
2579737307	Hypothetical protein	+
2579737309	Glucose-fructose oxidoreductase	+				COG0673:Predicted dehydrogenases and related proteins	General function prediction only
2579737310	Glyceraldehyde-3-phosphate dehydrogenase, putative	+	+	+		COG1012:NAD-dependent aldehyde dehydrogenases	Energy production and conversion
2579737311	D-3-phosphoglycerate dehydrogenase (EC 1.1.1.95)	+	+	+		COG0111:Phosphoglycerate dehydrogenase and related dehydrogenases	Coenzyme transport and metabolism
2579737315	D-galactose 1-dehydrogenase (EC 1.1.1.48)		+			COG0673:Predicted dehydrogenases and related proteins	General function prediction only
2579737318	Hypothetical protein	+
2579737319	Glucose-methanol-choline (GMC) oxidoreductase:NAD binding site	+				COG2303:Choline dehydrogenase and related flavoproteins	Lipid transport and metabolism
2579737321	Oxidoreductase, N-terminal precursor	+				COG0673:Predicted dehydrogenases and related proteins	General function prediction only
2579737335	PKD domain protein	+
2579737336	Glycan metabolism protein RagB	+
2579737337	TonB-dependent receptor	+
2579737338	ATP/GTP-binding protein	+	+	+
2579737339	SusD, outer membrane protein	+
2579737340	Putative TonB-dependent receptor, probably involved in nutrient binding	+	+			COG1629:Outer membrane receptor proteins, mostly Fe transport	Inorganic ion transport and metabolism
2579737342	Transcriptional regulator	+	+	+		COG1609:Transcriptional regulators	Transcription
2579737346	Glutaminase A	+
2579737347	Aldose 1-epimerase (EC 5.1.3.3)	+				COG2017:Galactose mutarotase and related enzymes	Carbohydrate transport and metabolism
2579737351	Hypothetical protein	+
2579737352	Putative outer membrane protein	+
2579737353	TonB-dependent receptor	+
2579737354	Histidine kinase		+			COG0642:Signal transduction histidine kinase	Signal transduction mechanisms
2579737358	Hypothetical protein		+
2579737360	Putative multi-domain protein	+	+	+
2579737361	Von Willebrand factor type A domain protein	+	+	+		COG2304:Uncharacterized protein containing a von Willebrand factor type A (vWA) domain	General function prediction only
2579737371	TonB-dependent receptor	+
2579737372	RagB/SusD domain-containing protein	+
2579737384	Mannonate dehydratase (EC 4.2.1.8)		+
2579737387	Acetyl xylan esterase	+
2579737388	Xylose isomerase (EC 5.3.1.5)	+	+			COG2115:Xylose isomerase	Carbohydrate transport and metabolism
2579737389	Xylulose kinase (EC 2.7.1.17)	+				COG1070:Sugar (pentulose and hexulose) kinases	Carbohydrate transport and metabolism
2579737390	Predicted sodium-dependent transporter	+				COG4146:Predicted symporter	General function prediction only
2579737391	Hypothetical Nudix-like regulator	+	+			COG1051:ADP-ribose pyrophosphatase	Nucleotide transport and metabolism
2579737392	Two-component response regulator of nitrate reduction		+			COG2197:Response regulator containing a CheY-like receiver domain and an HTH DNA-binding domain	Signal transduction mechanisms
2579737401	Putative ABC transporter permease			+		COG0577:ABC-type antimicrobial peptide transport system, permease component	Defense mechanisms
2579737403	ABC transporter, ATP-binding protein	+				COG1136:ABC-type antimicrobial peptide transport system, ATPase component	Cell wall/membrane/envelope biogenesis
2579737410	Hypothetical protein		+
2579737413	Hypothetical protein			+
2579737415	Mrr restriction system protein	+	+	+		COG1715:Restriction endonuclease	Defense mechanisms
2579737416	Type III modification methyltransferase	+	+			COG2189:Adenine specific DNA methylase Mod	Replication, recombination and repair
2579737417	Type III restriction endonuclease	+	+	+		COG1061:DNA or RNA helicases of superfamily II	Transcription
2579737418	Hypothetical protein		+
2579737420	Hypothetical protein	+
2579737421	Tyrosine recombinase xerC	+		+		COG4974:Site-specific recombinase XerD	Replication, recombination and repair
2579737427	Transcriptional regulator, Crp/Fnr family		+	+		COG0664:cAMP-binding proteins - catabolite gene activator and regulatory subunit of cAMP-dependent protein kinases	Signal transduction mechanisms
2579737431	Nitric oxide reductase subunit B	+	+			COG3256:Nitric oxide reductase large subunit	Inorganic ion transport and metabolism
2579737435	Rrf2-linked NADH-flavin reductase	+		+		COG2910:Putative NADH-flavin reductase	General function prediction only
2579737438	YceI like family protein	+	+	+		COG2353:Uncharacterized conserved protein	General function prediction only
2579737441	Protein of unknown function YeaO	+	+	+		COG3189:Uncharacterized conserved protein	Function unknown
2579737442	2-dehydropantoate 2-reductase (EC 1.1.1.169)	+	+	+		COG1893:Ketopantoate reductase	Coenzyme transport and metabolism
2579737449	Tyrosine type site-specific recombinase		+			COG4974:Site-specific recombinase XerD	Replication, recombination and repair
2579737450	Lipolytic enzyme, G-D-S-L precursor	+		+		COG2755:Lysophospholipase L1 and related esterases	Amino acid transport and metabolism
2579737451	Aminopeptidase	+	+	+
2579737453	Protein-L-isoaspartate O-methyltransferase (EC 2.1.1.77)	+	+	+		COG2518:Protein-L-isoaspartate carboxylmethyltransferase	Posttranslational modification, protein turnover, chaperones
2579737454	Oxidoreductase, Gfo/Idh/MocA family	+	+	+		COG0673:Predicted dehydrogenases and related proteins	General function prediction only
2579737455	3-hydroxybutyryl-CoA dehydrogenase (EC 1.1.1.157)	+	+	+		COG1250:3-hydroxyacyl-CoA dehydrogenase	Lipid transport and metabolism
2579737456	Hypothetical protein	+	+			COG4198:Uncharacterized conserved protein	Function unknown
2579737457	Alanine racemase	+	+	+		COG0325:Predicted enzyme with a TIM-barrel fold	General function prediction only
2579737462	Hyalin domain-containing protein	+
2579737463	Transcriptional regulatory protein rprY	+	+	+		COG0745:Response regulators consisting of a CheY-like receiver domain and a winged-helix DNA-binding domain	Signal transduction mechanisms
2579737464	Two-component system sensor histidine kinase	+		+
2579737465	Dephospho-CoA kinase (EC 2.7.1.24)	+				COG0237:Dephospho-CoA kinase	Coenzyme transport and metabolism
2579737466	Hypothetical protein	+	+	+
2579737468	Enoyl-[acyl-carrier-protein] reductase [NADH] (EC 1.3.1.9)	+	+	+		COG0623:Enoyl-[acyl-carrier-protein] reductase (NADH)	Lipid transport and metabolism
2579737469	DNA repair protein RecN	+	+	+		COG0497:ATPase involved in DNA repair	Replication, recombination and repair
2579737472	Hypothetical protein	+	+	+
2579737473	Lipoprotein protein, putative	+	+	+		COG4105:DNA uptake lipoprotein	Cell wall/membrane/envelope biogenesis
2579737474	Dihydrodipicolinate synthase (EC 4.2.1.52)	+	+	+		COG0329:Dihydrodipicolinate synthase/N-acetylneuraminate lyase	Amino acid transport and metabolism
2579737475	Hypothetical protein		+	+
2579737477	5'-nucleotidase (EC 3.1.3.5)	+	+	+
2579737478	5'-nucleotidase (EC 3.1.3.5)	+	+	+
2579737479	DNA ligase (EC 6.5.1.2)	+	+	+		COG0272:NAD-dependent DNA ligase (contains BRCT domain type II)	Replication, recombination and repair
2579737481	Decarboxylase family protein	+		+		COG1611:Predicted Rossmann fold nucleotide-binding protein	General function prediction only
2579737482	Modification methylase HemK		+			COG2890:Methylase of polypeptide chain release factors	Translation, ribosomal structure and biogenesis
2579737483	Putative acetyltransferase	+	+	+
2579737484	Diaminohydroxyphosphoribosylaminopyrimidine deaminase (EC 3.5.4.26) / 5-amino-6-(5-phosphoribosylamino)uracil reductase (EC 1.1.1.193)	+		+		COG0117:Pyrimidine deaminase	Coenzyme transport and metabolism
2579737485	Haloacid dehalogenase-like hydrolase	+		+		COG1011:Predicted hydrolase (HAD superfamily)	Coenzyme transport and metabolism
2579737487	Protein co-occurring with transport systems (COG1739)		+			COG1739:Uncharacterized conserved protein	General function prediction only
2579737489	Chromosomal replication initiator protein DnaA	+	+	+		COG0593:ATPase involved in DNA replication initiation	Replication, recombination and repair
2579737490	Low molecular weight protein tyrosine phosphatase (EC 3.1.3.48)	+	+			COG0394:Protein-tyrosine-phosphatase	Signal transduction mechanisms
2579737492	LysM domain protein			+
2579737493	Aminodeoxychorismate lyase	+	+	+		COG1559:Predicted periplasmic solute-binding protein	Cell cycle control, cell division, chromosome partitioning
2579737494	SpeG-like spermidine N(1)-acetyltransferase	+				COG1670:Acetyltransferases, including N-acetylases of ribosomal proteins	Translation, ribosomal structure and biogenesis
2579737495	Diaminopimelate epimerase (EC 5.1.1.7)		+			COG0253:Diaminopimelate epimerase	Amino acid transport and metabolism
2579737496	Serine protease	+	+	+		COG0265:Trypsin-like serine proteases, typically periplasmic, contain C-terminal PDZ domain	Posttranslational modification, protein turnover, chaperones
2579737497	NAD-dependent glyceraldehyde-3-phosphate dehydrogenase (EC 1.2.1.12)	+	+			COG0057:Glyceraldehyde-3-phosphate dehydrogenase/erythrose-4-phosphate dehydrogenase	Carbohydrate transport and metabolism
2579737498	Hypothetical protein	+	+	+
2579737499	TRNA (Guanine37-N1) -methyltransferase (EC 2.1.1.31)	+	+	+		COG0336:tRNA-(guanine-N1)-methyltransferase	Translation, ribosomal structure and biogenesis
2579737500	50S ribosomal protein L19	+	+	+		COG0335:Ribosomal protein L19	Translation, ribosomal structure and biogenesis
2579737502	Isocitrate dehydrogenase [NADP] (EC 1.1.1.42); Monomeric isocitrate dehydrogenase [NADP] (EC 1.1.1.42)	+	+	+		COG2838:Monomeric isocitrate dehydrogenase	Energy production and conversion
2579737506	TonB-dependent receptor		+
2579737509	Threonyl-tRNA synthetase (EC 6.1.1.3)	+	+	+		COG0441:Threonyl-tRNA synthetase	Translation, ribosomal structure and biogenesis
2579737510	Translation initiation factor 3	+	+	+		COG0290:Translation initiation factor 3 (IF-3)	Translation, ribosomal structure and biogenesis
2579737511	50S ribosomal protein L35			+		COG0291:Ribosomal protein L35	Translation, ribosomal structure and biogenesis
2579737512	50S ribosomal protein L20	+	+
2579737515	Hypothetical protein	+
2579737516	Replicative DNA helicase (EC 3.6.1.-)		+	+		COG0305:Replicative DNA helicase	Replication, recombination and repair
2579737517	Acetyl-coenzyme A carboxyl transferase alpha chain (EC 6.4.1.2)	+	+	+		COG0825:Acetyl-CoA carboxylase alpha subunit	Lipid transport and metabolism
2579737520	Transketolase, N-terminal section (EC 2.2.1.1)	+	+	+		COG3959:Transketolase, N-terminal subunit	Carbohydrate transport and metabolism
2579737521	Transketolase, C-terminal section (EC 2.2.1.1)	+	+	+		COG3958:Transketolase, C-terminal subunit	Carbohydrate transport and metabolism
2579737522	Hypothetical protein	+	+	+
2579737523	Hypothetical protein	+	+
2579737524	Ribosome-associated heat shock protein implicated in the recycling of the 50S subunit (S4 paralog)	+	+			COG1188:Ribosome-associated heat shock protein implicated in the recycling of the 50S subunit (S4 paralog)	Translation, ribosomal structure and biogenesis
2579737526	Phosphoribosyltransferase	+	+	+		COG2065:Pyrimidine operon attenuation protein/uracil phosphoribosyltransferase	Nucleotide transport and metabolism
2579737527	Shikimate kinase I (EC 2.7.1.71)	+				COG0703:Shikimate kinase	Amino acid transport and metabolism
2579737529	Thiol-disulfide isomerase and thioredoxin	+	+	+		COG1225:Peroxiredoxin	Posttranslational modification, protein turnover, chaperones
2579737530	Transcriptional regulator, MerR family	+	+	+
2579737531	Phytoene dehydrogenase (EC 1.14.99.-)		+			COG1233:Phytoene dehydrogenase and related proteins	Secondary metabolites biosynthesis, transport and catabolism
2579737534	Lycopene beta cyclase (EC 1.14.-.-)	+	+
2579737535	Thiol-disulfide oxidoreductase	+	+	+		COG0526:Thiol-disulfide isomerase and thioredoxins	Posttranslational modification, protein turnover, chaperones
2579737536	Aconitate hydratase (EC 4.2.1.3)	+	+	+		COG1048:Aconitase A	Energy production and conversion
2579737538	MoxR protein	+	+	+		COG0714:MoxR-like ATPases	General function prediction only
2579737539	Survival protein SurA precursor (Peptidyl-prolyl cis-trans isomerase SurA) (EC 5.2.1.8)	+	+	+		COG0760:Parvulin-like peptidyl-prolyl isomerase	Posttranslational modification, protein turnover, chaperones
2579737540	Hypothetical protein	+	+	+
2579737542	Outer membrane protein H precursor	+	+	+		COG2825:Outer membrane protein	Cell wall/membrane/envelope biogenesis
2579737543	Inosine-5'-monophosphate dehydrogenase (EC 1.1.1.205)	+	+	+		COG0516:IMP dehydrogenase/GMP reductase	Nucleotide transport and metabolism
2579737544	Cytoplasmic copper homeostasis protein cutC	+	+			COG3142:Uncharacterized protein involved in copper resistance	Inorganic ion transport and metabolism
2579737545	Hypothetical protein	+
2579737546	Iron(III) dicitrate transport protein FecA	+	+	+		COG4772:Outer membrane receptor for Fe3+-dicitrate	Inorganic ion transport and metabolism
2579737548	Hypothetical protein	+	+	+
2579737549	Hypothetical protein	+	+	+
2579737550	Hydroxymethylglutaryl-CoA lyase (EC 4.1.3.4)		+
2579737552	Dihydroorotate dehydrogenase (EC 1.3.3.1)	+	+	+		COG0167:Dihydroorotate dehydrogenase	Nucleotide transport and metabolism
2579737553	Tripeptide aminopeptidase (EC 3.4.11.4)	+	+	+		COG2195:Di- and tripeptidases	Amino acid transport and metabolism
2579737554	DUF1801 domain-containing protein	+				COG4430:Uncharacterized protein conserved in bacteria	Function unknown
2579737555	Preprotein translocase subunit YajC (TC 3.A.5.1.1)	+	+	+		COG1862:Preprotein translocase subunit YajC	Intracellular trafficking, secretion, and vesicular transport
2579737556	Hypothetical protein	+	+	+
2579737557	Transcription termination protein NusB	+	+	+
2579737558	Leucine dehydrogenase (EC 1.4.1.9)		+	+		COG0334:Glutamate dehydrogenase/leucine dehydrogenase	Amino acid transport and metabolism
2579737559	ABC transporter, transmembrane region:ABC transporter	+	+	+		COG1132:ABC-type multidrug transport system, ATPase and permease components	Defense mechanisms
2579737560	Hypothetical protein	+	+	+
2579737561	M14 family peptidase	+	+	+
2579737565	Alkyl hydroperoxide reductase and/or thiol-specific antioxidant family (AhpC/TSA) protein	+		+		COG1225:Peroxiredoxin	Posttranslational modification, protein turnover, chaperones
2579737566	Alkyl hydroperoxide reductase subunit C-like protein	+	+	+		COG0450:Peroxiredoxin	Defense mechanisms
2579737567	Hypothetical protein	+	+	+		COG2350:Uncharacterized protein conserved in bacteria	General function prediction only
2579737568	Metal-dependent hydrolase	+	+	+
2579737569	Peptidyl-prolyl cis-trans isomerase (EC 5.2.1.8)	+	+	+		COG0652:Peptidyl-prolyl cis-trans isomerase (rotamase) - cyclophilin family	Posttranslational modification, protein turnover, chaperones
2579737570	Amidohydrolase	+	+	+		COG1574:Predicted metal-dependent hydrolase with the TIM-barrel fold	General function prediction only
2579737572	Hypothetical protein	+				COG1355:Predicted dioxygenase	General function prediction only
2579737573	Amidohydrolase family enzyme	+
2579737574	Putative TonB-dependent receptor	+	+	+
2579737575	Hypothetical protein	+	+	+
2579737576	Cell division transporter, ATP-binding protein FtsE (TC 3.A.5.1.1)	+	+	+		COG2884:Predicted ATPase involved in cell division	Cell cycle control, cell division, chromosome partitioning
2579737577	Polyphosphate glucokinase (EC 2.7.1.63)	+	+			COG1940:Transcriptional regulator/sugar kinase	Transcription
2579737581	GTP-binding protein TypA/BipA	+	+	+		COG1217:Predicted membrane GTPase involved in stress response	Signal transduction mechanisms
2579737583	Hypothetical protein	+	+	+		COG2318:Uncharacterized protein conserved in bacteria	Function unknown
2579737584	2-dehydro-3-deoxyphosphooctonate aldolase	+	+	+		COG2877:3-deoxy-D-manno-octulosonic acid (KDO) 8-phosphate synthase	Cell wall/membrane/envelope biogenesis
2579737585	Hypothetical protein	+
2579737586	Transporter of the betaine / carnitine / choline transporter family	+		+		COG1292:Choline-glycine betaine transporter	Cell wall/membrane/envelope biogenesis
2579737587	Universal stress protein	+		+		COG0589:Universal stress protein UspA and related nucleotide-binding proteins	Signal transduction mechanisms
2579737588	Hypothetical protein	+	+	+		COG0526:Thiol-disulfide isomerase and thioredoxins	Posttranslational modification, protein turnover, chaperones
2579737589	Hypothetical protein		+
2579737598	Dipeptidyl anminopeptidase			+		COG1506:Dipeptidyl aminopeptidases/acylaminoacyl-peptidases	Amino acid transport and metabolism
2579737599	Endonuclease/exonuclease/phosphatase family protein	+		+		COG3568:Metal-dependent hydrolase	General function prediction only
2579737600	Lysine ketoglutarate reductase (EC 1.5.1.8) (LKR) / Saccharopine dehydrogenase (EC 1.5.1.9)	+	+	+		COG0686:Alanine dehydrogenase	Amino acid transport and metabolism
2579737602	Putative DNA mismatch repair protein		+
2579737603	Hypothetical protein	+	+
2579737604	Hypothetical protein	+	+
2579737614	Hypothetical protein	+
2579737622	Transporter	+				COG3586:Uncharacterized conserved protein	Function unknown
2579737623	Type III restriction-modification system methylation subunit (EC 2.1.1.72)	+	+			COG2189:Adenine specific DNA methylase Mod	Replication, recombination and repair
2579737624	Type III restriction enzyme, res subunit:DEAD/DEAH box helicase, N-terminal		+			COG3587:Restriction endonuclease	Defense mechanisms
2579737627	Proline dipeptidase	+		+		COG0006:Xaa-Pro aminopeptidase	Amino acid transport and metabolism
2579737630	Ketoglutarate semialdehyde dehydrogenase (EC 1.2.1.26)	+	+	+		COG1012:NAD-dependent aldehyde dehydrogenases	Energy production and conversion
2579737631	Dihydrodipicolinate synthase	+	+	+		COG0329:Dihydrodipicolinate synthase/N-acetylneuraminate lyase	Amino acid transport and metabolism
2579737637	Peptidase M1 family protein	+
2579737640	X-Pro dipeptidyl-peptidase	+
2579737643	SusD, outer membrane protein	+
2579737644	TonB-dependent receptor	+				COG1629:Outer membrane receptor proteins, mostly Fe transport	Inorganic ion transport and metabolism
2579737646	Putative esterase	+				COG2819:Predicted hydrolase of the alpha/beta superfamily	General function prediction only
2579737652	Manganese superoxide dismutase (EC 1.15.1.1)	+	+	+		COG0605:Superoxide dismutase	Inorganic ion transport and metabolism
2579737653	2,5-diketo-D-gluconic acid reductase		+	+		COG0656:Aldo/keto reductases, related to diketogulonate reductase	Secondary metabolites biosynthesis, transport and catabolism
2579737655	Cupin 2 Domain-Containing Protein		+	+		COG1917:Uncharacterized conserved protein, contains double-stranded beta-helix domain	General function prediction only
2579737656	Cupin 2 Domain-Containing Protein		+	+		COG1917:Uncharacterized conserved protein, contains double-stranded beta-helix domain	General function prediction only
2579737659	Transcriptional regulator, AraC family		+			COG2207:AraC-type DNA-binding domain-containing proteins	Transcription
2579737660	PhnB protein; putative DNA binding 3-demethylubiquinone-9 3-methyltransferase domain protein	+		+		COG2764:Uncharacterized protein conserved in bacteria	General function prediction only
2579737661	Hypothetical protein	+		+		COG1680:Beta-lactamase class C and other penicillin binding proteins	Defense mechanisms
2579737662	Hypothetical protein	+
2579737664	Probable Co/Zn/Cd efflux system membrane fusion protein	+	+	+
2579737668	TonB-dependent receptor	+
2579737669	RagB/SusD family protein	+
2579737670	Hypothetical protein	+
2579737675	Membrane protein, putative	+		+		COG2354:Uncharacterized protein conserved in bacteria	Function unknown
2579737677	Transcriptional regulator, TetR family		+
2579737678	Outer membrane component of tripartite multidrug resistance system		+			COG1538:Outer membrane protein	Cell wall/membrane/envelope biogenesis
2579737679	Membrane fusion component of tripartite multidrug resistance system		+			COG1566:Multidrug resistance efflux pump	Defense mechanisms
2579737681	Hypothetical protein	+	+	+
2579737682	Extracellular alkaline serine protease	+
2579737683	Protein containing rhodanese-like domain	+	+	+		COG0607:Rhodanese-related sulfurtransferase	Inorganic ion transport and metabolism
2579737685	Oxygen-insensitive NAD(P)H nitroreductase (EC 1.-.-.-)		+	+		COG0778:Nitroreductase	Energy production and conversion
2579737686	Rhodanese-like domain protein	+	+	+		COG2353:Uncharacterized conserved protein	General function prediction only
2579737687	Anthranilate synthase, aminase component (EC 4.1.3.27)	+	+	+		COG0147:Anthranilate/para-aminobenzoate synthases component I	Amino acid transport and metabolism
2579737688	Anthranilate synthase, amidotransferase component (EC 4.1.3.27) @ Para-aminobenzoate synthase, amidotransferase component (EC 2.6.1.85)	+	+	+		COG0512:Anthranilate/para-aminobenzoate synthases component II	Amino acid transport and metabolism
2579737689	Anthranilate phosphoribosyltransferase (EC 2.4.2.18)	+	+	+		COG0547:Anthranilate phosphoribosyltransferase	Amino acid transport and metabolism
2579737690	Indole-3-glycerol phosphate synthase (EC 4.1.1.48)	+	+	+		COG0134:Indole-3-glycerol phosphate synthase	Amino acid transport and metabolism
2579737691	N-(5'-phosphoribosyl)anthranilate isomerase	+				COG0135:Phosphoribosylanthranilate isomerase	Amino acid transport and metabolism
2579737692	Tryptophan synthase beta chain (EC 4.2.1.20)	+	+	+		COG0133:Tryptophan synthase beta chain	Amino acid transport and metabolism
2579737693	Tryptophan synthase alpha chain (EC 4.2.1.20)	+	+	+		COG0159:Tryptophan synthase alpha chain	Amino acid transport and metabolism
2579737694	Hypothetical protein		+	+
2579737695	Hypothetical protein		+	+
2579737697	Hypothetical protein	+	+	+		COG3022:Uncharacterized protein conserved in bacteria	Inorganic ion transport and metabolism
2579737698	Ribosomal large subunit pseudouridine synthase D (EC 4.2.1.70)	+	+			COG0564:Pseudouridylate synthases, 23S RNA-specific	Translation, ribosomal structure and biogenesis
2579737699	Serine/threonine protein kinase	+	+	+
2579737700	D-alanine--D-alanine ligase (EC 6.3.2.4)	+	+	+		COG1181:D-alanine-D-alanine ligase and related ATP-grasp enzymes	Cell wall/membrane/envelope biogenesis
2579737701	Phosphopantetheine adenylyltransferase (EC 2.7.7.3)	+				COG0669:Phosphopantetheine adenylyltransferase	Coenzyme transport and metabolism
2579737702	TonB-dependent receptor	+				COG1629:Outer membrane receptor proteins, mostly Fe transport	Inorganic ion transport and metabolism
2579737703	L-sorbosone dehydrogenase	+	+	+		COG2133:Glucose/sorbosone dehydrogenases	Carbohydrate transport and metabolism
2579737705	NUDIX family hydrolase	+	+	+		COG0494:NTP pyrophosphohydrolases including oxidative damage repair enzymes	Defense mechanisms
2579737706	Orotate phosphoribosyltransferase (EC 2.4.2.10)	+	+	+		COG0461:Orotate phosphoribosyltransferase	Nucleotide transport and metabolism
2579737707	Hypothetical protein	+	+	+
2579737709	Hypothetical protein	+	+			COG0799:Uncharacterized homolog of plant Iojap protein	Translation, ribosomal structure and biogenesis
2579737710	Peptidase M41	+	+	+		COG0465:ATP-dependent Zn proteases	Posttranslational modification, protein turnover, chaperones
2579737711	Hypothetical protein	+	+
2579737713	Phosphatidylserine decarboxylase (EC 4.1.1.65)	+	+	+		COG0688:Phosphatidylserine decarboxylase	Lipid transport and metabolism
2579737715	Valyl-tRNA synthetase (EC 6.1.1.9)	+	+	+		COG0525:Valyl-tRNA synthetase	Translation, ribosomal structure and biogenesis
2579737716	Hypothetical protein	+	+	+
2579737717	Aspartate aminotransferase (EC 2.6.1.1)	+	+	+		COG0436:Aspartate/tyrosine/aromatic aminotransferase	Amino acid transport and metabolism
2579737718	UDP-N-acetylenolpyruvoylglucosamine reductase (EC 1.1.1.158)	+	+	+		COG0812:UDP-N-acetylmuramate dehydrogenase	Cell wall/membrane/envelope biogenesis
2579737719	Secreted and surface protein containing fasciclin-like repeats	+	+	+		COG2335:Secreted and surface protein containing fasciclin-like repeats	General function prediction only
2579737720	Hypothetical protein	+	+
2579737724	NAD-dependent glyceraldehyde-3-phosphate dehydrogenase (EC 1.2.1.12)	+	+	+		COG0057:Glyceraldehyde-3-phosphate dehydrogenase/erythrose-4-phosphate dehydrogenase	Carbohydrate transport and metabolism
2579737725	Two-component system sensor histidine kinase/response regulator hybrid	+	+	+		COG0642:Signal transduction histidine kinase	Signal transduction mechanisms
2579737726	Tetraacyldisaccharide 4'-kinase (EC 2.7.1.130)	+				COG1663:Tetraacyldisaccharide-1-P 4'-kinase	Cell wall/membrane/envelope biogenesis
2579737727	Hypothetical protein	+	+	+
2579737728	Hypothetical protein	+	+	+		COG1579:Zn-ribbon protein, possibly nucleic acid-binding	General function prediction only
2579737729	Hypothetical protein	+	+	+
2579737730	Peptide methionine sulfoxide reductase MsrA (EC 1.8.4.11)	+	+	+		COG0225:Peptide methionine sulfoxide reductase	Posttranslational modification, protein turnover, chaperones
2579737731	Kynurenine 3-monooxygenase (EC 1.14.13.9)	+	+	+		COG0654:2-polyprenyl-6-methoxyphenol hydroxylase and related FAD-dependent oxidoreductases	Coenzyme transport and metabolism
2579737732	N-ethylmaleimide reductase	+	+	+		COG1902:NADH:flavin oxidoreductases, Old Yellow Enzyme family	Energy production and conversion
2579737733	Hypothetical protein	+	+	+
2579737734	Conserved domain associated with flavoprotein oxygenases, DIM6/NTAB family	+	+	+		COG1853:Conserved protein/domain typically associated with flavoprotein oxygenases, DIM6/NTAB family	Energy production and conversion
2579737736	Cryptochrome		+	+		COG0415:Deoxyribodipyrimidine photolyase	Replication, recombination and repair
2579737739	Tropinone reductase		+			COG1028:Dehydrogenases with different specificities (related to short-chain alcohol dehydrogenases)	Lipid transport and metabolism
2579737740	Hypothetical protein	+	+	+
2579737741	Kynureninase (EC 3.7.1.3)	+	+	+		COG3844:Kynureninase	Amino acid transport and metabolism
2579737742	O-methyltransferase	+	+	+		COG4122:Predicted O-methyltransferase	General function prediction only
2579737744	Twin-arginine translocation protein TatA	+				COG1826:Sec-independent protein secretion pathway components	Intracellular trafficking, secretion, and vesicular transport
2579737745	Zn-dependent aminopeptidase	+	+	+
2579737746	Hypothetical protein	+		+
2579737748	Hypothetical protein	+
2579737750	Alpha-aspartyl dipeptidase Peptidase E (EC 3.4.13.21)	+	+	+		COG3340:Peptidase E	Amino acid transport and metabolism
2579737751	Glutaminase (EC 3.5.1.2)	+	+	+		COG2066:Glutaminase	Amino acid transport and metabolism
2579737752	30S ribosomal protein S20	+	+	+
2579737753	Prolyl-tRNA synthetase (EC 6.1.1.15)	+	+	+		COG0442:Prolyl-tRNA synthetase	Translation, ribosomal structure and biogenesis
2579737754	Hypothetical protein	+	+	+
2579737755	Putative hemin receptor	+	+	+
2579737756	Hypothetical protein	+
2579737757	GTP cyclohydrolase I (EC 3.5.4.16) type 1	+	+	+		COG0302:GTP cyclohydrolase I	Coenzyme transport and metabolism
2579737758	Cysteinyl-tRNA synthetase (EC 6.1.1.16)	+	+	+		COG0215:Cysteinyl-tRNA synthetase	Translation, ribosomal structure and biogenesis
2579737760	Prolipoprotein diacylglyceryl transferase (EC 2.4.99.-)	+		+		COG0682:Prolipoprotein diacylglyceryltransferase	Cell wall/membrane/envelope biogenesis
2579737763	Protein-export membrane protein SecD (TC 3.A.5.1.1) / Protein-export membrane protein SecF (TC 3.A.5.1.1)	+	+	+		COG0342:Preprotein translocase subunit SecD	Intracellular trafficking, secretion, and vesicular transport
2579737764	Malate dehydrogenase (EC 1.1.1.37)	+	+	+		COG0039:Malate/lactate dehydrogenases	Energy production and conversion
2579737765	Hypothetical protein	+	+	+
2579737766	DNA gyrase subunit B (EC 5.99.1.3)	+	+	+		COG0187:Type IIA topoisomerase (DNA gyrase/topo II, topoisomerase IV), B subunit	Replication, recombination and repair
2579737767	Asparagine synthetase [glutamine-hydrolyzing] (EC 6.3.5.4)	+	+	+		COG0367:Asparagine synthase (glutamine-hydrolyzing)	Amino acid transport and metabolism
2579737768	Hypothetical protein	+	+	+
2579737770	M14 family peptidase	+	+	+
2579737771	D-alanyl-D-alanine carboxypeptidase (EC 3.4.16.4)		+			COG2027:D-alanyl-D-alanine carboxypeptidase (penicillin-binding protein 4)	Cell wall/membrane/envelope biogenesis
2579737772	Muramoyltetrapeptide carboxypeptidase (EC 3.4.17.13)	+	+	+		COG1619:Uncharacterized proteins, homologs of microcin C7 resistance protein MccF	Cell wall/membrane/envelope biogenesis
2579737773	Hypothetical protein	+	+	+		COG0433:Predicted ATPase	Replication, recombination and repair
2579737774	Hypothetical protein	+	+	+
2579737776	Cell division protein FtsZ (EC 3.4.24.-)		+	+		COG0206:Cell division GTPase	Cell cycle control, cell division, chromosome partitioning
2579737777	Cell division protein FtsA	+	+	+		COG0849:Actin-like ATPase involved in cell division	Cell cycle control, cell division, chromosome partitioning
2579737778	Cell division protein FtsQ			+
2579737779	UDP-N-acetylmuramate--alanine ligase (EC 6.3.2.8)	+				COG0773:UDP-N-acetylmuramate-alanine ligase	Cell wall/membrane/envelope biogenesis
2579737782	UDP-N-acetylmuramoylalanine--D-glutamate ligase (EC 6.3.2.9)			+		COG0771:UDP-N-acetylmuramoylalanine-D-glutamate ligase	Cell wall/membrane/envelope biogenesis
2579737783	Phospho-N-acetylmuramoyl-pentapeptide-transferase (EC 2.7.8.13)	+	+	+		COG0472:UDP-N-acetylmuramyl pentapeptide phosphotransferase/UDP-N-acetylglucosamine-1-phosphate transferase	Cell wall/membrane/envelope biogenesis
2579737784	UDP-N-acetylmuramoylalanyl-D-glutamate--2,6-diaminopimelate ligase (EC 6.3.2.13)	+	+	+		COG0769:UDP-N-acetylmuramyl tripeptide synthase	Cell wall/membrane/envelope biogenesis
2579737787	S-adenosyl-methyltransferase MraW	+	+			COG0275:Predicted S-adenosylmethionine-dependent methyltransferase involved in cell envelope biogenesis	Translation, ribosomal structure and biogenesis
2579737788	Cell division protein MraZ	+	+	+		COG2001:Uncharacterized protein conserved in bacteria	Translation, ribosomal structure and biogenesis
2579737790	2-hydroxy-6-oxo-6-phenylhexa-2,4-dienoate hydrolase (EC 3.7.1.-)	+	+	+		COG0596:Predicted hydrolases or acyltransferases (alpha/beta hydrolase superfamily)	Coenzyme transport and metabolism
2579737793	Gliding motility protein GldC	+	+	+
2579737794	Gliding motility protein GldB	+	+
2579737795	NAD synthetase (EC 6.3.1.5)	+	+	+		COG0171:NAD synthase	Coenzyme transport and metabolism
2579737796	Regulatory protein, LuxR:Response regulator receiver	+	+			COG2197:Response regulator containing a CheY-like receiver domain and an HTH DNA-binding domain	Signal transduction mechanisms
2579737797	DNA primase (EC 2.7.7.-)		+	+		COG0358:DNA primase (bacterial type)	Replication, recombination and repair
2579737798	Hypothetical protein	+	+	+
2579737799	Hypothetical protein		+
2579737801	Ribosomal large subunit pseudouridine synthase F (EC 4.2.1.70)	+	+	+		COG1187:16S rRNA uridine-516 pseudouridylate synthase and related pseudouridylate synthases	Translation, ribosomal structure and biogenesis
2579737802	Glyoxalase/bleomycin resistance protein/dioxygenase	+	+	+		COG3565:Predicted dioxygenase of extradiol dioxygenase family	General function prediction only
2579737803	Membrane protein, putative	+	+	+		COG0628:Predicted permease	General function prediction only
2579737804	DUF1232 domain-containing protein	+	+	+
2579737805	Methylenetetrahydrofolate dehydrogenase (NADP+) (EC 1.5.1.5) / Methenyltetrahydrofolate cyclohydrolase (EC 3.5.4.9)	+	+	+		COG0190:5,10-methylene-tetrahydrofolate dehydrogenase/Methenyl tetrahydrofolate cyclohydrolase	Coenzyme transport and metabolism
2579737806	Signal recognition particle, subunit Ffh SRP54 (TC 3.A.5.1.1)	+	+	+		COG0541:Signal recognition particle GTPase	Intracellular trafficking, secretion, and vesicular transport
2579737807	Arginyl-tRNA synthetase (EC 6.1.1.19)	+	+	+		COG0018:Arginyl-tRNA synthetase	Translation, ribosomal structure and biogenesis
2579737811	Putative nucleoside-diphosphate-sugar epimerase	+	+	+		COG0702:Predicted nucleoside-diphosphate-sugar epimerases	General function prediction only
2579737813	Hypothetical protein	+	+	+		COG4874:Uncharacterized protein conserved in bacteria containing a pentein-type domain	Function unknown
2579737814	Cytochrome C biogenesis protein CcmF	+	+	+		COG1834:N-Dimethylarginine dimethylaminohydrolase	Amino acid transport and metabolism
2579737815	Class I citrate synthase (EC 2.3.3.1)	+	+	+		COG0372:Citrate synthase	Energy production and conversion
2579737817	Enolase (EC 4.2.1.11)	+	+	+		COG0148:Enolase	Carbohydrate transport and metabolism
2579737818	Hypothetical protein	+	+	+
2579737819	Carbamoyl-phosphate synthase small chain (EC 6.3.5.5)	+	+	+		COG0505:Carbamoylphosphate synthase small subunit	Amino acid transport and metabolism
2579737820	50S ribosomal protein L17	+	+	+		COG0203:Ribosomal protein L17	Translation, ribosomal structure and biogenesis
2579737821	DNA-directed RNA polymerase alpha subunit (EC 2.7.7.6)	+	+	+		COG0202:DNA-directed RNA polymerase, alpha subunit/40 kD subunit	Transcription
2579737822	30S ribosomal protein S4	+	+	+		COG0522:Ribosomal protein S4 and related proteins	Translation, ribosomal structure and biogenesis
2579737823	30S ribosomal protein S11	+	+	+		COG0100:Ribosomal protein S11	Translation, ribosomal structure and biogenesis
2579737824	30S ribosomal protein S13	+	+	+		COG0099:Ribosomal protein S13	Translation, ribosomal structure and biogenesis
2579737825	Translation initiation factor 1	+	+	+		COG0361:Translation initiation factor 1 (IF-1)	Translation, ribosomal structure and biogenesis
2579737826	Preprotein translocase secY subunit (TC 3.A.5.1.1)	+	+	+		COG0201:Preprotein translocase subunit SecY	Intracellular trafficking, secretion, and vesicular transport
2579737827	50S ribosomal protein L15	+	+	+		COG0200:Ribosomal protein L15	Translation, ribosomal structure and biogenesis
2579737828	50S ribosomal protein L30	+	+	+		COG1841:Ribosomal protein L30/L7E	Translation, ribosomal structure and biogenesis
2579737829	30S ribosomal protein S5	+	+	+		COG0098:Ribosomal protein S5	Translation, ribosomal structure and biogenesis
2579737830	50S ribosomal protein L18	+	+	+		COG0256:Ribosomal protein L18	Translation, ribosomal structure and biogenesis
2579737831	50S ribosomal protein L6	+	+	+		COG0097:Ribosomal protein L6P/L9E	Translation, ribosomal structure and biogenesis
2579737832	30S ribosomal protein S8	+	+	+		COG0096:Ribosomal protein S8	Translation, ribosomal structure and biogenesis
2579737833	30S ribosomal protein S14	+	+	+		COG0199:Ribosomal protein S14	Translation, ribosomal structure and biogenesis
2579737834	50S ribosomal protein L5	+	+	+		COG0094:Ribosomal protein L5	Translation, ribosomal structure and biogenesis
2579737835	50S ribosomal protein L24	+	+	+		COG0198:Ribosomal protein L24	Translation, ribosomal structure and biogenesis
2579737836	50S ribosomal protein L14	+	+	+		COG0093:Ribosomal protein L14	Translation, ribosomal structure and biogenesis
2579737837	30S ribosomal protein S17	+	+	+		COG0186:Ribosomal protein S17	Translation, ribosomal structure and biogenesis
2579737838	50S ribosomal protein L29	+	+	+
2579737839	50S ribosomal protein L16	+	+	+		COG0197:Ribosomal protein L16/L10E	Translation, ribosomal structure and biogenesis
2579737840	30S ribosomal protein S3	+	+	+		COG0092:Ribosomal protein S3	Translation, ribosomal structure and biogenesis
2579737841	50S ribosomal protein L22	+	+	+		COG0091:Ribosomal protein L22	Translation, ribosomal structure and biogenesis
2579737842	30S ribosomal protein S19	+	+	+		COG0185:Ribosomal protein S19	Translation, ribosomal structure and biogenesis
2579737843	50S ribosomal protein L2	+	+	+		COG0090:Ribosomal protein L2	Translation, ribosomal structure and biogenesis
2579737844	50S ribosomal protein L23	+	+	+		COG0089:Ribosomal protein L23	Translation, ribosomal structure and biogenesis
2579737845	50S ribosomal protein L4	+	+	+		COG0088:Ribosomal protein L4	Translation, ribosomal structure and biogenesis
2579737846	50S ribosomal protein L3	+	+	+		COG0087:Ribosomal protein L3	Translation, ribosomal structure and biogenesis
2579737847	30S ribosomal protein S10	+	+	+		COG0051:Ribosomal protein S10	Translation, ribosomal structure and biogenesis
2579737848	Translation elongation factor G	+	+	+		COG0480:Translation elongation factors (GTPases)	Translation, ribosomal structure and biogenesis
2579737849	30S ribosomal protein S7	+	+	+		COG0049:Ribosomal protein S7	Translation, ribosomal structure and biogenesis
2579737850	TonB-dependent receptor	+	+	+
2579737851	SusD/RagB family lipoprotein	+	+	+
2579737852	23S rRNA (guanosine-2'-O-) -methyltransferase rlmB (EC 2.1.1.-)	+	+			COG0566:rRNA methylases	Translation, ribosomal structure and biogenesis
2579737855	Hypothetical protein	+	+	+
2579737857	Hypothetical protein	+
2579737859	Hypothetical protein		+
2579737861	UDP-N-acetylmuramate--L-alanine ligase	+	+	+		COG0773:UDP-N-acetylmuramate-alanine ligase	Cell wall/membrane/envelope biogenesis
2579737862	TPR repeat precursor	+	+	+
2579737863	Hypothetical protein	+	+	+
2579737864	Hypothetical protein	+	+	+
2579737865	Outer membrane lipoprotein omp16 precursor	+	+	+		COG2885:Outer membrane protein and related peptidoglycan-associated (lipo)proteins	Cell wall/membrane/envelope biogenesis
2579737866	Lipoprotein, putative	+
2579737867	GTP-binding protein Obg	+	+	+		COG0536:Predicted GTPase	Cell cycle control, cell division, chromosome partitioning
2579737868	Adenylate kinase (EC 2.7.4.3)	+	+	+		COG0634:Hypoxanthine-guanine phosphoribosyltransferase	Nucleotide transport and metabolism
2579737869	Phosphoribosylaminoimidazole carboxylase ATPase subunit (EC 4.1.1.21)	+	+	+		COG0026:Phosphoribosylaminoimidazole carboxylase (NCAIR synthetase)	Nucleotide transport and metabolism
2579737870	Phosphoribosylaminoimidazole carboxylase catalytic subunit (EC 4.1.1.21)	+		+		COG0041:Phosphoribosylcarboxyaminoimidazole (NCAIR) mutase	Nucleotide transport and metabolism
2579737871	Peptidase M3	+	+	+		COG0339:Zn-dependent oligopeptidases	Amino acid transport and metabolism
2579737872	Probable RNA polymerase sigma factor HI1459	+		+		COG1595:DNA-directed RNA polymerase specialized sigma subunit, sigma24 homolog	Transcription
2579737873	Hypothetical protein		+
2579737875	Glycine dehydrogenase [decarboxylating] (glycine cleavage system P protein) (EC 1.4.4.2)	+	+	+		COG1003:Glycine cleavage system protein P (pyridoxal-binding), C-terminal domain	Amino acid transport and metabolism
2579737876	3-oxoacyl-[acyl-carrier-protein] synthase, KASIII (EC 2.3.1.41)	+	+	+		COG0332:3-oxoacyl-[acyl-carrier-protein] synthase III	Lipid transport and metabolism
2579737879	Alkaline phosphatase (EC 3.1.3.1); Type I phosphodiesterase/nucleotide pyrophosphatase precursor	+	+	+		COG1524:Uncharacterized proteins of the AP superfamily	General function prediction only
2579737880	ABC-type transport system involved in resistance to organic solvents, permease component			+		COG0767:ABC-type transport system involved in resistance to organic solvents, permease component	Cell wall/membrane/envelope biogenesis
2579737881	Methionine ABC transporter ATP-binding protein	+	+	+		COG1127:ABC-type transport system involved in resistance to organic solvents, ATPase component	Cell wall/membrane/envelope biogenesis
2579737882	Putative integral membrane protein	+	+
2579737885	Oxidoreductase, short-chain dehydrogenase/reductase family	+				COG0300:Short-chain dehydrogenases of various substrate specificities	General function prediction only
2579737886	Aminopeptidase	+	+
2579737887	Dihydrolipoamide acetyltransferase component of pyruvate dehydrogenase complex (EC 2.3.1.12)	+	+	+		COG0508:Pyruvate/2-oxoglutarate dehydrogenase complex, dihydrolipoamide acyltransferase (E2) component, and related enzymes	Energy production and conversion
2579737888	Pyruvate dehydrogenase E1 component alpha subunit (EC 1.2.4.1)	+	+	+		COG1071:Pyruvate/2-oxoglutarate dehydrogenase complex, dehydrogenase (E1) component, eukaryotic type, alpha subunit	Energy production and conversion
2579737890	Cytidine deaminase (EC 3.5.4.5)	+	+			COG0295:Cytidine deaminase	Nucleotide transport and metabolism
2579737891	Hypothetical protein	+	+	+
2579737893	Gliding motility protein GldJ	+	+	+
2579737894	UDP-N-acetylmuramoylalanyl-D-glutamyl-2,6-diaminopimelate--D-alanyl-D-alanine ligase (EC 6.3.2.10)	+	+	+		COG0770:UDP-N-acetylmuramyl pentapeptide synthase	Cell wall/membrane/envelope biogenesis
2579737898	D-amino acid dehydrogenase (EC 1.4.99.1) family protein in hydroxy-L-proline catabolic cluster		+			COG0665:Glycine/D-amino acid oxidases (deaminating)	Amino acid transport and metabolism
2579737899	Hypothetical Nudix-like regulator	+	+	+		COG1051:ADP-ribose pyrophosphatase	Nucleotide transport and metabolism
2579737906	G-D-S-L family lipolytic protein			+		COG2755:Lysophospholipase L1 and related esterases	Amino acid transport and metabolism
2579737907	Hypothetical protein			+		COG0560:Phosphoserine phosphatase	Amino acid transport and metabolism
2579737908	Glycerophosphoryl diester phosphodiesterase (EC 3.1.4.46)	+	+	+		COG0584:Glycerophosphoryl diester phosphodiesterase	Lipid transport and metabolism
2579737909	Metallophosphoesterase		+	+
2579737910	Hypothetical protein	+	+	+
2579737911	TonB-dependent receptor	+	+	+
2579737912	Glycerol-3-phosphate dehydrogenase (EC 1.1.5.3)	+	+	+		COG0578:Glycerol-3-phosphate dehydrogenase	Energy production and conversion
2579737913	Glycerol kinase (EC 2.7.1.30)	+	+	+		COG0554:Glycerol kinase	Energy production and conversion
2579737915	Transcriptional repressor of aga operon	+	+	+		COG1349:Transcriptional regulators of sugar metabolism	Transcription
2579737919	Response sensor protein	+		+
2579737923	Hypothetical protein	+	+	+
2579737924	Fibronectin	+
2579737927	Curli assembly protein CsgE	+	+
2579737929	Hyalin		+
2579737931	OmpA/MotB family outer membrane protein	+				COG2885:Outer membrane protein and related peptidoglycan-associated (lipo)proteins	Cell wall/membrane/envelope biogenesis
2579737932	Hyalin domain-containing protein		+
2579737937	Threonine dehydrogenase and related Zn-dependent dehydrogenases	+	+	+		COG1063:Threonine dehydrogenase and related Zn-dependent dehydrogenases	Amino acid transport and metabolism
2579737938	D-alanyl-D-alanine carboxypeptidase (EC 3.4.16.4)		+
2579737968	HNH endonuclease family protein	+				COG3440:Predicted restriction endonuclease	Defense mechanisms
2579737972	Hypothetical protein		+
2579737990	Hypothetical protein	+				COG2135:Uncharacterized conserved protein	Posttranslational modification, protein turnover, chaperones
2579737993	Hypothetical protein	+	+
2579737998	Folylpolyglutamate synthase (EC 6.3.2.17)	+				COG0285:Folylpolyglutamate synthase	Coenzyme transport and metabolism
2579737999	Energy transducer TonB	+	+	+		COG0810:Periplasmic protein TonB, links inner and outer membranes	Cell wall/membrane/envelope biogenesis
2579738000	Biopolymer transport protein ExbD/TolR; potentially related to transport or biosynthesis of folate	+	+	+		COG0848:Biopolymer transport protein	Intracellular trafficking, secretion, and vesicular transport
2579738001	MotA/TolQ/ExbB proton channel family protein	+	+	+		COG0811:Biopolymer transport proteins	Intracellular trafficking, secretion, and vesicular transport
2579738002	Glu/Leu/Phe/Val dehydrogenase family protein	+	+	+		COG0334:Glutamate dehydrogenase/leucine dehydrogenase	Amino acid transport and metabolism
2579738004	Butyryl-CoA dehydrogenase (EC 1.3.99.2)	+	+	+		COG1960:Acyl-CoA dehydrogenases	Lipid transport and metabolism
2579738006	Glutamate synthase [NADPH] large chain (EC 1.4.1.13)	+	+	+		COG0069:Glutamate synthase domain 2	Amino acid transport and metabolism
2579738007	Glutamate synthase [NADPH] small chain (EC 1.4.1.13)	+		+		COG0493:NADPH-dependent glutamate synthase beta chain and related oxidoreductases	Amino acid transport and metabolism
2579738010	Hypothetical protein	+	+
2579738011	RagB/SusD family protein	+	+	+
2579738012	TonB-dependent receptor	+	+	+		COG1629:Outer membrane receptor proteins, mostly Fe transport	Inorganic ion transport and metabolism
2579738014	Hypothetical protein	+
2579738015	Hypothetical protein	+	+	+
2579738016	TonB-dependent receptor	+	+	+
2579738017	Octanoate-[acyl-carrier-protein]-protein-N-octanoyltransferase	+		+		COG0321:Lipoate-protein ligase B	Coenzyme transport and metabolism
2579738019	Lysyl-tRNA synthetase (class II) (EC 6.1.1.6)	+	+	+		COG1190:Lysyl-tRNA synthetase (class II)	Translation, ribosomal structure and biogenesis
2579738020	Hypothetical protein	+	+	+
2579738021	Hypothetical protein	+	+
2579738023	Hypothetical protein		+
2579738025	Copper-translocating P-type ATPase	+				COG2217:Cation transport ATPase	Inorganic ion transport and metabolism
2579738038	GAF domain-containing proteins	+	+	+		COG1956:GAF domain-containing protein	Defense mechanisms
2579738039	ABC transporter permease	+	+	+		COG0577:ABC-type antimicrobial peptide transport system, permease component	Defense mechanisms
2579738040	Bifunctional phosphoribosylaminoimidazolecarboxamide formyltransferase/IMP cyclohydrolase	+	+	+		COG0138:AICAR transformylase/IMP cyclohydrolase PurH (only IMP cyclohydrolase domain in Aful)	Nucleotide transport and metabolism
2579738041	Rod shape-determining protein MreB	+	+	+		COG1077:Actin-like ATPase involved in cell morphogenesis	Cell cycle control, cell division, chromosome partitioning
2579738042	Rod shape-determining protein MreC	+				COG1792:Cell shape-determining protein	Cell cycle control, cell division, chromosome partitioning
2579738044	Penicillin-binding protein 2 (PBP-2)	+				COG0768:Cell division protein FtsI/penicillin-binding protein 2	Cell cycle control, cell division, chromosome partitioning
2579738046	Periplasmic immunogenic protein	+				COG2968:Uncharacterized conserved protein	Function unknown
2579738047	Peptidase S41	+	+	+		COG0793:Periplasmic protease	Posttranslational modification, protein turnover, chaperones
2579738048	5-nucleotidase SurE (EC 3.1.3.5)	+	+	+		COG0496:Predicted acid phosphatase	Replication, recombination and repair
2579738053	Thioredoxin	+	+	+		COG2143:Thioredoxin-related protein	Posttranslational modification, protein turnover, chaperones
2579738054	Amino acid transporter	+				COG3104:Dipeptide/tripeptide permease	Amino acid transport and metabolism
2579738055	POT family amino acid/peptide transporter	+	+			COG3104:Dipeptide/tripeptide permease	Amino acid transport and metabolism
2579738056	Dipeptidyl peptidase IV	+	+	+		COG1506:Dipeptidyl aminopeptidases/acylaminoacyl-peptidases	Amino acid transport and metabolism
2579738057	Hydroxymethylglutaryl-CoA reductase (EC 1.1.1.34)	+	+	+		COG1257:Hydroxymethylglutaryl-CoA reductase	Lipid transport and metabolism
2579738059	Peptidyl-prolyl cis-trans isomerase (EC 5.2.1.8)	+	+	+
2579738060	Hypothetical protein		+	+		COG1253:Hemolysins and related proteins containing CBS domains	General function prediction only
2579738063	Hypothetical protein	+	+	+
2579738064	Putative outer membrane protein	+	+	+		COG2067:Long-chain fatty acid transport protein	Lipid transport and metabolism
2579738080	Putative type IIS restriction /modification enzyme, N-terminal half	+	+	+
2579738081	COG0553: Superfamily II DNA/RNA helicases, SNF2 family	+	+	+
2579738086	Molybdopterin biosynthesis protein MoeA	+		+		COG0303:Molybdopterin biosynthesis enzyme	Coenzyme transport and metabolism
2579738088	Molybdenum cofactor biosynthesis protein MoaC / Molybdenum cofactor biosynthesis protein MoaB	+		+		COG0315:Molybdenum cofactor biosynthesis enzyme	Coenzyme transport and metabolism
2579738089	Molybdenum cofactor biosynthesis protein MoaE			+		COG0314:Molybdopterin converting factor, large subunit	Coenzyme transport and metabolism
2579738090	Molybdenum cofactor biosynthesis protein			+		COG0476:Dinucleotide-utilizing enzymes involved in molybdopterin and thiamine biosynthesis family 2	Coenzyme transport and metabolism
2579738093	Xanthine and CO dehydrogenases maturation factor, XdhC/CoxF family		+			COG1975:Xanthine and CO dehydrogenases maturation factor, XdhC/CoxF family	Posttranslational modification, protein turnover, chaperones
2579738094	Cysteine desulfurase (EC 2.8.1.7)	+		+		COG1104:Cysteine sulfinate desulfinase/cysteine desulfurase and related enzymes	Amino acid transport and metabolism
2579738096	Isoquinoline 1-oxidoreductase beta subunit (EC 1.3.99.16)	+	+	+		COG1529:Aerobic-type carbon monoxide dehydrogenase, large subunit CoxL/CutL homologs	Energy production and conversion
2579738100	Xanthine dehydrogenase YagR molybdenum-binding subunit [H]	+	+	+		COG1529:Aerobic-type carbon monoxide dehydrogenase, large subunit CoxL/CutL homologs	Energy production and conversion
2579738101	Xanthine dehydrogenase YagS FAD-binding subunit	+	+	+		COG1319:Aerobic-type carbon monoxide dehydrogenase, middle subunit CoxM/CutM homologs	Energy production and conversion
2579738102	Xanthine dehydrogenase yagT iron-sulfur-binding subunit [H]	+	+	+		COG2080:Aerobic-type carbon monoxide dehydrogenase, small subunit CoxS/CutS homologs	Energy production and conversion
2579738106	TonB-dependent outer membrane receptor	+	+	+
2579738108	GTP-binding protein EngA	+	+	+		COG1160:Predicted GTPases	General function prediction only
2579738109	Alkaline phosphatase (EC 3.1.3.1)	+	+	+
2579738110	GTP-binding protein Era	+	+	+		COG1159:GTPase	Translation, ribosomal structure and biogenesis
2579738112	Sulfate permease	+	+	+		COG0659:Sulfate permease and related transporters (MFS superfamily)	Inorganic ion transport and metabolism
2579738113	Glyoxalase/Bleomycin Resistance Protein/Dioxygenase	+	+	+		COG0346:Lactoylglutathione lyase and related lyases	Secondary metabolites biosynthesis, transport and catabolism
2579738114	Nicotinate-nucleotide adenylyltransferase	+		+
2579738123	Hypothetical protein	+	+	+
2579738124	Hypothetical protein	+	+	+		COG3360:Uncharacterized conserved protein	General function prediction only
2579738128	Hypothetical protein		+	+
2579738129	Arsenical resistance operon repressor			+
2579738143	ABC transporter ATP-binding protein	+	+	+		COG0488:ATPase components of ABC transporters with duplicated ATPase domains	General function prediction only
2579738144	Hypothetical protein	+
2579738145	FAD Dependent Oxidoreductase	+	+			COG0665:Glycine/D-amino acid oxidases (deaminating)	Amino acid transport and metabolism
2579738146	Gliding motility protein GldO	+	+	+
2579738147	Gliding motility protein GldM	+	+	+
2579738148	Gliding motility protein GldL	+	+	+
2579738149	Gliding motility protein Gldk	+	+	+
2579738150	Arginase	+	+	+		COG0010:Arginase/agmatinase/formimionoglutamate hydrolase, arginase family	Amino acid transport and metabolism
2579738151	DNA topoisomerase I (EC 5.99.1.2)	+	+	+		COG0550:Topoisomerase IA	Replication, recombination and repair
2579738153	Hypothetical protein		+
2579738155	Hypothetical protein	+	+
2579738156	Cytochrome c-type biogenesis protein DsbD, protein-disulfide reductase (EC 1.8.1.8)	+	+			COG4232:Thiol:disulfide interchange protein	Posttranslational modification, protein turnover, chaperones
2579738158	Hypothetical protein	+	+	+
2579738159	Signal transduction histidine kinase		+			COG0642:Signal transduction histidine kinase	Signal transduction mechanisms
2579738163	Type I restriction-modification system, DNA-methyltransferase subunit M (EC 2.1.1.72)	+	+	+		COG0286:Type I restriction-modification system methyltransferase subunit	Defense mechanisms
2579738171	Hypothetical protein	+		+
2579738174	Thioredoxin	+	+	+
2579738175	DNA polymerase III alpha subunit (EC 2.7.7.7)		+			COG0587:DNA polymerase III, alpha subunit	Replication, recombination and repair
2579738176	Hypothetical protein	+	+	+
2579738177	30S ribosomal protein S16	+	+	+		COG0228:Ribosomal protein S16	Translation, ribosomal structure and biogenesis
2579738180	Leucyl-tRNA synthetase (EC 6.1.1.4)	+	+	+		COG0495:Leucyl-tRNA synthetase	Translation, ribosomal structure and biogenesis
2579738181	2-dehydropantoate 2-reductase (EC 1.1.1.169)	+	+	+		COG1893:Ketopantoate reductase	Coenzyme transport and metabolism
2579738182	Cell division protein FtsX			+		COG2177:Cell division protein	Cell cycle control, cell division, chromosome partitioning
2579738187	DNA-3-methyladenine glycosylase (EC 3.2.2.20)	+	+			COG2818:3-methyladenine DNA glycosylase	Replication, recombination and repair
2579738190	Leucyl/phenylalanyl-tRNA--protein transferase (EC 2.3.2.6)		+			COG2360:Leu/Phe-tRNA-protein transferase	Posttranslational modification, protein turnover, chaperones
2579738191	Hypothetical protein	+	+	+
2579738192	Flavin reductase	+	+	+		COG1853:Conserved protein/domain typically associated with flavoprotein oxygenases, DIM6/NTAB family	Energy production and conversion
2579738193	Sensor histidine kinase	+
2579738194	Predicted thioesterase	+		+		COG0824:Predicted thioesterase	Lipid transport and metabolism
2579738195	HIT family protein	+	+	+		COG0537:Diadenosine tetraphosphate (Ap4A) hydrolase and other HIT family hydrolases	Nucleotide transport and metabolism
2579738196	Transcription elongation factor GreA	+	+	+		COG0782:Transcription elongation factor	Transcription
2579738198	TonB-dependent receptor	+	+			COG1629:Outer membrane receptor proteins, mostly Fe transport	Inorganic ion transport and metabolism
2579738200	RteB, two-component system response regulator	+	+	+		COG2204:Response regulator containing CheY-like receiver, AAA-type ATPase, and DNA-binding domains	Signal transduction mechanisms
2579738202	Hypothetical protein	+	+
2579738204	Ribosylnicotinamide kinase (EC 2.7.1.22) homolog / Unknown conserved in Flavobacteria	+	+	+
2579738206	Ribosyl nicotinamide transporter, PnuC-like		+			COG3201:Nicotinamide mononucleotide transporter	Coenzyme transport and metabolism
2579738207	Hypothetical protein		+
2579738210	Siderophore (Surfactin) biosynthesis regulatory protein	+	+	+
2579738211	Adenosylhomocysteinase (EC 3.3.1.1)	+	+	+		COG0499:S-adenosylhomocysteine hydrolase	Coenzyme transport and metabolism
2579738213	Hypothetical protein	+	+	+		COG4805:Uncharacterized protein conserved in bacteria	Function unknown
2579738214	Stress responsive protein	+	+
2579738220	Hypothetical protein	+	+	+
2579738221	Dihydrolipoamide succinyltransferase component (E2) of 2-oxoglutarate dehydrogenase complex (EC 2.3.1.61)	+	+	+		COG0508:Pyruvate/2-oxoglutarate dehydrogenase complex, dihydrolipoamide acyltransferase (E2) component, and related enzymes	Energy production and conversion
2579738222	2-oxoglutarate dehydrogenase E1 component (EC 1.2.4.2)	+	+	+		COG0567:2-oxoglutarate dehydrogenase complex, dehydrogenase (E1) component, and related enzymes	Energy production and conversion
2579738223	Isoprenyl synthetase	+	+	+		COG0142:Geranylgeranyl pyrophosphate synthase	Coenzyme transport and metabolism
2579738224	RNA polymerase sigma-54 factor RpoN		+			COG1595:DNA-directed RNA polymerase specialized sigma subunit, sigma24 homolog	Transcription
2579738226	Hypothetical protein		+
2579738228	Transcriptional regulator, TetR family	+	+	+		COG1309:Transcriptional regulator	Transcription
2579738229	Outer membrane efflux protein precursor	+	+	+		COG1538:Outer membrane protein	Cell wall/membrane/envelope biogenesis
2579738230	Cation efflux system protein CzcB	+	+	+		COG0845:Membrane-fusion protein	Cell wall/membrane/envelope biogenesis
2579738231	RND multidrug efflux transporter; Acriflavin resistance protein	+	+	+		COG0841:Cation/multidrug efflux pump	Defense mechanisms
2579738233	Aspartyl-tRNA synthetase (EC 6.1.1.12)	+	+	+		COG0173:Aspartyl-tRNA synthetase	Translation, ribosomal structure and biogenesis
2579738234	Chloride channel protein	+				COG0038:Chloride channel protein EriC	Inorganic ion transport and metabolism
2579738236	Cold shock protein CspA	+	+	+		COG1278:Cold shock proteins	Transcription
2579738237	NAD-dependent epimerase	+	+			COG0451:Nucleoside-diphosphate-sugar epimerases	Cell wall/membrane/envelope biogenesis
2579738238	Hypothetical protein	+	+	+
2579738239	Hypothetical protein	+	+	+
2579738240	Peptidase, M13 family	+	+	+		COG3590:Predicted metalloendopeptidase	Posttranslational modification, protein turnover, chaperones
2579738243	Hypothetical protein	+	+	+
2579738244	Methionyl-tRNA synthetase (EC 6.1.1.10)	+	+	+		COG0143:Methionyl-tRNA synthetase	Translation, ribosomal structure and biogenesis
2579738250	Hypothetical protein	+	+	+
2579738257	Inosine monophosphate dehydrogenase-related protein	+				COG0517:FOG: CBS domain	Signal transduction mechanisms
2579738258	Peptidase, M20/M25/M40 family	+
2579738259	Hypothetical protein	+		+		COG0451:Nucleoside-diphosphate-sugar epimerases	Cell wall/membrane/envelope biogenesis
2579738261	GTP-binding protein HflX	+	+	+		COG2262:GTPases	Translation, ribosomal structure and biogenesis
2579738263	Hypothetical protein	+	+	+
2579738264	Hypothetical protein		+	+
2579738265	Hypothetical		+	+
2579738266	PaaD-like protein (DUF59) involved in Fe-S cluster assembly	+	+	+		COG2151:Predicted metal-sulfur cluster biosynthetic enzyme	Posttranslational modification, protein turnover, chaperones
2579738267	Sulfur acceptor protein SufE for iron-sulfur cluster assembly	+	+	+		COG2166:SufE protein probably involved in Fe-S center assembly	Posttranslational modification, protein turnover, chaperones
2579738268	Cysteine desulfurase (EC 2.8.1.7), SufS subfamily	+	+	+		COG0520:Selenocysteine lyase	Amino acid transport and metabolism
2579738269	Iron-sulfur cluster assembly protein SufD	+	+	+		COG0719:ABC-type transport system involved in Fe-S cluster assembly, permease component	Posttranslational modification, protein turnover, chaperones
2579738270	Iron-sulfur cluster assembly ATPase protein SufC	+	+	+		COG0396:ABC-type transport system involved in Fe-S cluster assembly, ATPase component	Posttranslational modification, protein turnover, chaperones
2579738271	Hypothetical protein	+	+	+
2579738272	Iron-sulfur cluster assembly protein SufB	+	+	+		COG0719:ABC-type transport system involved in Fe-S cluster assembly, permease component	Posttranslational modification, protein turnover, chaperones
2579738273	Probable iron binding protein from the HesB_IscA_SufA family	+	+			COG0316:Uncharacterized conserved protein	Posttranslational modification, protein turnover, chaperones
2579738274	Thiamine-monophosphate kinase (EC 2.7.4.16)	+	+	+		COG0611:Thiamine monophosphate kinase	Coenzyme transport and metabolism
2579738276	Beta-ketoadipate enol-lactone hydrolase (EC 3.1.1.24)	+	+	+		COG0596:Predicted hydrolases or acyltransferases (alpha/beta hydrolase superfamily)	Coenzyme transport and metabolism
2579738277	Xaa-Pro aminopeptidase (EC 3.4.11.9)	+	+	+		COG0006:Xaa-Pro aminopeptidase	Amino acid transport and metabolism
2579738279	Hypothetical protein	+		+
2579738280	DnaJ-class molecular chaperone CbpA	+	+	+		COG0484:DnaJ-class molecular chaperone with C-terminal Zn finger domain	Posttranslational modification, protein turnover, chaperones
2579738281	Hypothetical protein	+	+	+
2579738283	Succinate dehydrogenase cytochrome b subunit	+	+	+
2579738284	Succinate dehydrogenase flavoprotein subunit (EC 1.3.99.1)	+	+	+		COG1053:Succinate dehydrogenase/fumarate reductase, flavoprotein subunit	Energy production and conversion
2579738285	Succinate dehydrogenase iron-sulfur protein (EC 1.3.99.1)	+	+	+		COG0479:Succinate dehydrogenase/fumarate reductase, Fe-S protein subunit	Energy production and conversion
2579738286	Class-I/II aminotransferase	+				COG0436:Aspartate/tyrosine/aromatic aminotransferase	Amino acid transport and metabolism
2579738288	Hypothetical protein	+	+	+
2579738289	Glutathione reductase	+	+	+		COG1249:Pyruvate/2-oxoglutarate dehydrogenase complex, dihydrolipoamide dehydrogenase (E3) component, and related enzymes	Energy production and conversion
2579738290	Transcription-repair coupling factor	+	+			COG1197:Transcription-repair coupling factor (superfamily II helicase)	Replication, recombination and repair
2579738294	Hypothetical protein	+		+
2579738295	Endonuclease I( EC:3.1.21.1 )	+	+	+
2579738296	Hypothetical protein	+	+	+
2579738297	TonB-dependent receptor	+	+	+		COG1629:Outer membrane receptor proteins, mostly Fe transport	Inorganic ion transport and metabolism
2579738298	Glucose-6-phosphate isomerase (EC 5.3.1.9)	+	+	+		COG0166:Glucose-6-phosphate isomerase	Carbohydrate transport and metabolism
2579738299	Peptidase, M23/M37 family	+	+
2579738300	Tryptophan 2,3-dioxygenase (EC 1.13.11.11)	+	+
2579738301	ATP-dependent exoDNAse (exonuclease V) alpha subunit - helicase superfamily I member	+	+	+
2579738302	4-hydroxyphenylpyruvate dioxygenase (EC 1.13.11.27)	+	+	+		COG3185:4-hydroxyphenylpyruvate dioxygenase and related hemolysins	Amino acid transport and metabolism
2579738303	Homogentisate 1,2-dioxygenase (EC 1.13.11.5)	+	+	+		COG3508:Homogentisate 1,2-dioxygenase	Secondary metabolites biosynthesis, transport and catabolism
2579738304	Patatin-like phospholipase	+				COG1752:Predicted esterase of the alpha-beta hydrolase superfamily	General function prediction only
2579738305	Excinuclease ABC subunit C	+	+	+		COG0322:Nuclease subunit of the excinuclease complex	Replication, recombination and repair
2579738306	Hypothetical protein sometimes fused to ribosomal protein S6 glutaminyl transferase	+	+	+		COG4067:Uncharacterized protein conserved in archaea	Function unknown
2579738307	Ribosomal protein S6 glutaminyl transferase	+	+	+		COG0189:Glutathione synthase/Ribosomal protein S6 modification enzyme (glutaminyl transferase)	Coenzyme transport and metabolism
2579738308	Succinylglutamate desuccinylase / aspartoacylase	+		+		COG3608:Predicted deacylase	General function prediction only
2579738311	Two-component response regulator		+
2579738314	DnaK suppressor protein, putative	+	+	+		COG1734:DnaK suppressor protein	Translation, ribosomal structure and biogenesis
2579738315	Isoleucyl-tRNA synthetase (EC 6.1.1.5)	+	+	+		COG0060:Isoleucyl-tRNA synthetase	Translation, ribosomal structure and biogenesis
2579738316	TonB-dependent receptor; Outer membrane receptor for ferrienterochelin and colicins		+			COG4771:Outer membrane receptor for ferrienterochelin and colicins	Inorganic ion transport and metabolism
2579738318	NADP-specific glutamate dehydrogenase (EC 1.4.1.4)	+	+	+		COG0334:Glutamate dehydrogenase/leucine dehydrogenase	Amino acid transport and metabolism
2579738319	Hypothetical protein	+	+
2579738321	Nicotinate phosphoribosyltransferase (EC 2.4.2.11)	+	+	+		COG1488:Nicotinic acid phosphoribosyltransferase	Coenzyme transport and metabolism
2579738322	COG2110, Macro domain, possibly ADP-ribose binding module		+	+		COG2110:Predicted phosphatase homologous to the C-terminal domain of histone macroH2A1	Translation, ribosomal structure and biogenesis
2579738323	Probable low-affinity inorganic phosphate transporter	+	+	+
2579738326	Membrane-associated zinc metalloprotease	+	+	+		COG0750:Predicted membrane-associated Zn-dependent proteases 1	Posttranslational modification, protein turnover, chaperones
2579738327	SCO1/SenC family lipoprotein		+			COG1999:Uncharacterized protein SCO1/SenC/PrrC, involved in biogenesis of respiratory and photosynthetic systems	Posttranslational modification, protein turnover, chaperones
2579738328	Ferrous iron transport protein A			+		COG1918:Fe2+ transport system protein A	Inorganic ion transport and metabolism
2579738329	Ferrous iron transport protein B			+		COG0370:Fe2+ transport system protein B	Inorganic ion transport and metabolism
2579738331	Hypothetical protein	+	+
2579738336	DnaJ-like protein DjlA	+	+
2579738337	Hypothetical protein	+	+	+
2579738338	1-acyl-sn-glycerol-3-phosphate acyltransferase (EC 2.3.1.51)	+	+	+		COG0204:1-acyl-sn-glycerol-3-phosphate acyltransferase	Lipid transport and metabolism
2579738339	HD domain protein	+		+		COG1418:Predicted HD superfamily hydrolase	Translation, ribosomal structure and biogenesis
2579738340	Radical SAM domain protein		+			COG1533:DNA repair photolyase	Replication, recombination and repair
2579738341	Enoyl-CoA hydratase (EC 4.2.1.17)	+	+	+		COG1024:Enoyl-CoA hydratase/carnithine racemase	Lipid transport and metabolism
2579738346	Ferrochelatase, protoheme ferro-lyase (EC 4.99.1.1)	+	+	+		COG0276:Protoheme ferro-lyase (ferrochelatase)	Coenzyme transport and metabolism
2579738348	Transcriptional regulator, AraC family	+	+	+		COG2207:AraC-type DNA-binding domain-containing proteins	Transcription
2579738350	Porphobilinogen deaminase (EC 2.5.1.61)	+	+	+		COG0181:Porphobilinogen deaminase	Coenzyme transport and metabolism
2579738352	Uroporphyrinogen III decarboxylase (EC 4.1.1.37)	+	+	+		COG0407:Uroporphyrinogen-III decarboxylase	Coenzyme transport and metabolism
2579738354	Coproporphyrinogen III oxidase, aerobic (EC 1.3.3.3)	+				COG0408:Coproporphyrinogen III oxidase	Coenzyme transport and metabolism
2579738355	Delta-aminolevulinic acid dehydratase	+	+	+		COG0113:Delta-aminolevulinic acid dehydratase	Coenzyme transport and metabolism
2579738359	Hemolysin	+				COG1253:Hemolysins and related proteins containing CBS domains	General function prediction only
2579738362	Hypothetical protein		+	+
2579738363	Zinc metalloprotease	+	+			COG3227:Zinc metalloprotease (elastase)	Posttranslational modification, protein turnover, chaperones
2579738365	Succinyl-CoA:3-ketoacid-coenzyme A transferase subunit A (EC 2.8.3.5)	+	+	+		COG1788:Acyl CoA:acetate/3-ketoacid CoA transferase, alpha subunit	Lipid transport and metabolism
2579738368	Signal peptidase-like protein	+	+	+		COG1774:Uncharacterized homolog of PSP1	Signal transduction mechanisms
2579738370	Rhodanese-related sulfurtransferases			+		COG1054:Predicted sulfurtransferase	General function prediction only
2579738372	Recombinase A	+	+	+		COG0468:RecA/RadA recombinase	Replication, recombination and repair
2579738373	Hypothetical protein	+	+	+
2579738374	RNA polymerase ECF-type sigma factor		+	+		COG1595:DNA-directed RNA polymerase specialized sigma subunit, sigma24 homolog	Transcription
2579738375	Hypothetical protein	+
2579738376	1-acyl-sn-glycerol-3-phosphate acyltransferase (EC 2.3.1.51)		+			COG0204:1-acyl-sn-glycerol-3-phosphate acyltransferase	Lipid transport and metabolism
2579738377	Tryptophanyl-tRNA synthetase (EC 6.1.1.2)	+	+	+		COG0180:Tryptophanyl-tRNA synthetase	Translation, ribosomal structure and biogenesis
2579738380	Acyl-CoA hydrolase	+	+	+		COG1607:Acyl-CoA hydrolase	Lipid transport and metabolism
2579738381	Periplasmic septal ring factor with murein hydrolase activity EnvC/YibP	+	+	+		COG4942:Membrane-bound metallopeptidase	Cell cycle control, cell division, chromosome partitioning
2579738382	Hypothetical protein	+	+	+
2579738384	Glucose-1-phosphate thymidylyltransferase (EC 2.7.7.24)	+	+	+		COG1209:dTDP-glucose pyrophosphorylase	Cell wall/membrane/envelope biogenesis
2579738385	Deoxyuridine 5'-triphosphate nucleotidohydrolase (EC 3.6.1.23)	+	+	+		COG0756:dUTPase	Nucleotide transport and metabolism
2579738387	Hypothetical protein	+	+	+
2579738388	ATP synthase gamma chain (EC 3.6.3.14)	+	+	+		COG0224:F0F1-type ATP synthase, gamma subunit	Energy production and conversion
2579738389	ATP synthase alpha chain (EC 3.6.3.14)	+	+	+		COG0056:F0F1-type ATP synthase, alpha subunit	Energy production and conversion
2579738390	ATP synthase delta chain (EC 3.6.3.14)	+	+	+		COG0712:F0F1-type ATP synthase, delta subunit (mitochondrial oligomycin sensitivity protein)	Energy production and conversion
2579738391	ATP synthase B chain (EC 3.6.3.14)	+	+	+		COG0711:F0F1-type ATP synthase, subunit b	Energy production and conversion
2579738392	ATP synthase C chain (EC 3.6.3.14)	+	+	+
2579738393	ATP synthase A chain (EC 3.6.3.14)		+	+		COG0356:F0F1-type ATP synthase, subunit a	Energy production and conversion
2579738397	TPR domain protein	+	+	+
2579738398	ABC-type transporter ATP-binding protein	+	+	+		COG1131:ABC-type multidrug transport system, ATPase component	Defense mechanisms
2579738399	Hypothetical protein	+	+	+
2579738400	PaaE-like NADH oxidoreductas	+	+	+		COG1018:Flavodoxin reductases (ferredoxin-NADPH reductases) family 1	Energy production and conversion
2579738402	Hypothetical protein	+	+	+
2579738405	Phosphoribosylamine--glycine ligase (EC 6.3.4.13)	+	+	+		COG0151:Phosphoribosylamine-glycine ligase	Nucleotide transport and metabolism
2579738408	DTDP-glucose 4,6-dehydratase (EC 4.2.1.46)	+	+	+		COG0451:Nucleoside-diphosphate-sugar epimerases	Cell wall/membrane/envelope biogenesis
2579738409	DTDP-4-dehydrorhamnose reductase (EC 1.1.1.133)	+				COG1091:dTDP-4-dehydrorhamnose reductase	Cell wall/membrane/envelope biogenesis
2579738411	Hypothetical protein	+	+	+
2579738412	Putative auxin-regulated protein	+	+	+
2579738413	Membrane proteins related to metalloendopeptidases	+	+			COG0739:Membrane proteins related to metalloendopeptidases	Cell wall/membrane/envelope biogenesis
2579738414	Twin-arginine translocation protein TatA	+
2579738415	Hypothetical protein	+	+	+
2579738417	Phosphoglycerate kinase (EC 2.7.2.3)	+	+	+		COG0126:3-phosphoglycerate kinase	Carbohydrate transport and metabolism
2579738418	DNA polymerase III delta prime subunit (EC 2.7.7.7)		+
2579738420	Outer membrane protein H precursor	+	+	+		COG2825:Outer membrane protein	Cell wall/membrane/envelope biogenesis
2579738422	TRNA uridine 5-carboxymethylaminomethyl modification enzyme GidA	+				COG0445:NAD/FAD-utilizing enzyme apparently involved in cell division	Translation, ribosomal structure and biogenesis
2579738425	Glutamyl-tRNA synthetase (EC 6.1.1.17)	+	+	+		COG0008:Glutamyl- and glutaminyl-tRNA synthetases	Translation, ribosomal structure and biogenesis
2579738426	Hypothetical protein	+	+	+		COG0330:Membrane protease subunits, stomatin/prohibitin homologs	Posttranslational modification, protein turnover, chaperones
2579738427	Glutaminyl-tRNA synthetase	+	+
2579738429	Hypothetical protein	+	+	+		COG4980:Gas vesicle protein	General function prediction only
2579738430	Glutaminyl-tRNA synthetase (EC 6.1.1.18)	+	+	+		COG0008:Glutamyl- and glutaminyl-tRNA synthetases	Translation, ribosomal structure and biogenesis
2579738431	Dihydroneopterin aldolase (EC 4.1.2.25)	+	+	+		COG1539:Dihydroneopterin aldolase	Coenzyme transport and metabolism
2579738432	Lysine exporter protein	+				COG1280:Putative threonine efflux protein	Amino acid transport and metabolism
2579738433	3'-to-5' exoribonuclease RNase R	+	+	+		COG0557:Exoribonuclease R	Transcription
2579738436	Ribose 5-phosphate isomerase B (EC 5.3.1.6)	+	+	+		COG0698:Ribose 5-phosphate isomerase RpiB	Carbohydrate transport and metabolism
2579738437	ElaA-like GNAT family acetyltransferase			+		COG2153:Predicted acyltransferase	General function prediction only
2579738439	Carboxy-terminal processing protease	+	+	+		COG0793:Periplasmic protease	Posttranslational modification, protein turnover, chaperones
2579738441	Zn-dependent aminopeptidase	+	+	+
2579738442	Subtilase	+	+	+
2579738443	Metallo-beta-lactamase	+	+			COG0491:Zn-dependent hydrolases, including glyoxylases	General function prediction only
2579738444	Sodium/hydrogen exchanger family protein	+	+	+		COG0025:NhaP-type Na+/H+ and K+/H+ antiporters	Inorganic ion transport and metabolism
2579738445	Hypothetical protein	+		+		COG0217:Uncharacterized conserved protein	Transcription
2579738447	Translation elongation factor LepA	+	+	+		COG0481:Membrane GTPase LepA	Translation, ribosomal structure and biogenesis
2579738454	TonB-dependent receptor	+	+	+
2579738455	Hypothetical protein	+	+	+
2579738459	Putative peptidase	+	+	+
2579738463	Glucosamine-6-phosphate deaminase (EC 3.5.99.6)	+	+			COG0363:6-phosphogluconolactonase/Glucosamine-6-phosphate isomerase/deaminase	Carbohydrate transport and metabolism
2579738464	ROK family transcriptional repressor protein	+	+	+		COG1940:Transcriptional regulator/sugar kinase	Transcription
2579738467	TonB-dependent receptor	+	+	+		COG1629:Outer membrane receptor proteins, mostly Fe transport	Inorganic ion transport and metabolism
2579738468	TRNA dihydrouridine synthase B (EC 1.-.-.-)	+	+			COG0042:tRNA-dihydrouridine synthase	Translation, ribosomal structure and biogenesis
2579738470	Ribosome-binding factor A	+	+	+		COG0858:Ribosome-binding factor A	Translation, ribosomal structure and biogenesis
2579738471	Methylmalonyl-CoA epimerase (EC 5.1.99.1)	+	+	+
2579738476	TonB-dependent receptor	+
2579738477	SusD, outer membrane protein	+
2579738484	Hypothetical protein	+	+	+
2579738489	Transcriptional regulator of rhamnose utilization, GntR family	+	+
2579738490	Predicted rhamnulose-1-phosphate aldolase (EC 4.1.2.19) / Predicted lactaldehyde dehydrogenase (EC 1.2.1.22)	+	+	+		COG3347:Uncharacterized conserved protein	Carbohydrate transport and metabolism
2579738491	L-rhamnose isomerase (EC 5.3.1.14)	+	+	+		COG4952:Predicted sugar isomerase	Cell wall/membrane/envelope biogenesis
2579738498	Riboflavin synthase eubacterial/eukaryotic (EC 2.5.1.9)	+	+	+		COG0307:Riboflavin synthase alpha chain	Coenzyme transport and metabolism
2579738499	4-hydroxythreonine-4-phosphate dehydrogenase (EC 1.1.1.262)	+	+	+		COG1995:Pyridoxal phosphate biosynthesis protein	Coenzyme transport and metabolism
2579738500	COG1399 protein in cluster with ribosomal protein L32p, Bacteroidetes/Chlorobi subfamily	+	+	+		COG1399:Predicted metal-binding, possibly nucleic acid-binding protein	Function unknown
2579738501	LSU ribosomal protein L32p	+		+		COG0333:Ribosomal protein L32	Translation, ribosomal structure and biogenesis
2579738502	3-oxoacyl-[acyl-carrier-protein] synthase, KASIII (EC 2.3.1.41)	+	+	+		COG0332:3-oxoacyl-[acyl-carrier-protein] synthase III	Lipid transport and metabolism
2579738503	Biotin carboxyl carrier protein of acetyl-CoA carboxylase	+	+	+		COG0511:Biotin carboxyl carrier protein	Coenzyme transport and metabolism
2579738504	Biotin carboxylase of acetyl-CoA carboxylase (EC 6.3.4.14)	+	+	+
2579738505	FAD-dependent oxidoreductase	+	+			COG0665:Glycine/D-amino acid oxidases (deaminating)	Amino acid transport and metabolism
2579738507	Hypothetical protein		+
2579738511	Prolyl endopeptidase (EC 3.4.21.26)	+	+	+		COG1505:Serine proteases of the peptidase family S9A	Amino acid transport and metabolism
2579738512	Aspartate-semialdehyde dehydrogenase (EC 1.2.1.11)	+	+	+		COG0136:Aspartate-semialdehyde dehydrogenase	Amino acid transport and metabolism
2579738514	Large-conductance mechanosensitive channel	+	+	+		COG1970:Large-conductance mechanosensitive channel	Cell wall/membrane/envelope biogenesis
2579738515	Alanine racemase (EC 5.1.1.1)			+		COG0787:Alanine racemase	Cell wall/membrane/envelope biogenesis
2579738516	Thymidine kinase (EC 2.7.1.21)		+	+		COG1435:Thymidine kinase	Nucleotide transport and metabolism
2579738517	Hypothetical protein	+	+	+
2579738518	RRNA small subunit methyltransferase I	+		+		COG0313:Predicted methyltransferases	Translation, ribosomal structure and biogenesis
2579738520	Single-stranded-DNA-specific exonuclease RecJ (EC 3.1.-.-)		+			COG0608:Single-stranded DNA-specific exonuclease	Replication, recombination and repair
2579738522	6-pyruvoyl tetrahydrobiopterin synthase	+		+		COG0720:6-pyruvoyl-tetrahydropterin synthase	Coenzyme transport and metabolism
2579738527	Enoyl-CoA hydratase	+	+	+		COG1024:Enoyl-CoA hydratase/carnithine racemase	Lipid transport and metabolism
2579738529	Putative acetyltransferase		+
2579738530	Esterase/lipase/thioesterase family protein	+	+	+
2579738532	Outer membrane lipoprotein omp16 precursor	+	+	+
2579738533	2-amino-3-ketobutyrate coenzyme A ligase (EC 2.3.1.29)	+	+	+		COG0156:7-keto-8-aminopelargonate synthetase and related enzymes	Coenzyme transport and metabolism
2579738534	ATP-dependent helicase	+	+			COG1074:ATP-dependent exoDNAse (exonuclease V) beta subunit (contains helicase and exonuclease domains)	Replication, recombination and repair
2579738535	Manganese superoxide dismutase (EC 1.15.1.1)	+	+	+		COG0605:Superoxide dismutase	Inorganic ion transport and metabolism
2579738536	Amidophosphoribosyltransferase (EC 2.4.2.14)	+	+	+		COG0034:Glutamine phosphoribosylpyrophosphate amidotransferase	Nucleotide transport and metabolism
2579738537	Ribokinase (EC 2.7.1.15)	+	+	+		COG0524:Sugar kinases, ribokinase family	Carbohydrate transport and metabolism
2579738538	Ribonuclease HI (EC 3.1.26.4)	+	+			COG0328:Ribonuclease HI	Replication, recombination and repair
2579738539	Phosphoribosylglycinamide formyltransferase (EC 2.1.2.2)	+	+	+		COG0299:Folate-dependent phosphoribosylglycinamide formyltransferase PurN	Nucleotide transport and metabolism
2579738540	Acyl carrier protein	+	+	+		COG0236:Acyl carrier protein	Lipid transport and metabolism
2579738541	3-oxoacyl-[acyl-carrier-protein] synthase, KASII (EC 2.3.1.41)	+	+	+		COG0304:3-oxoacyl-(acyl-carrier-protein) synthase	Lipid transport and metabolism
2579738542	Ribonuclease III (EC 3.1.26.3)	+		+		COG0571:dsRNA-specific ribonuclease	Transcription
2579738544	Pyruvate kinase (EC 2.7.1.40)	+	+	+		COG0469:Pyruvate kinase	Carbohydrate transport and metabolism
2579738546	DNA polymerase IV (EC 2.7.7.7)	+	+	+		COG0389:Nucleotidyltransferase/DNA polymerase involved in DNA repair	Replication, recombination and repair
2579738547	Nucleoside-diphosphate sugar epimerase	+	+	+
2579738548	Adenylate cyclase	+	+	+		COG2954:Uncharacterized protein conserved in bacteria	General function prediction only
2579738550	Thioredoxin	+	+	+
2579738551	RND efflux system, outer membrane lipoprotein CmeC		+	+		COG1538:Outer membrane protein	Cell wall/membrane/envelope biogenesis
2579738552	RND efflux system, inner membrane transporter CmeB	+	+	+		COG0841:Cation/multidrug efflux pump	Defense mechanisms
2579738553	AcrA/AcrE family multidrug resistance protein	+	+	+		COG0845:Membrane-fusion protein	Cell wall/membrane/envelope biogenesis
2579738554	Hypothetical protein		+	+		COG1510:Predicted transcriptional regulators	Transcription
2579738555	Isoaspartyl aminopeptidase (EC 3.4.19.5) @ Asp-X dipeptidase	+	+	+		COG1446:Asparaginase	Amino acid transport and metabolism
2579738556	L-asparaginase	+	+	+		COG0662:Mannose-6-phosphate isomerase	Carbohydrate transport and metabolism
2579738557	Aldehyde dehydrogenase B (EC 1.2.1.22)	+	+	+		COG1012:NAD-dependent aldehyde dehydrogenases	Energy production and conversion
2579738561	DUF1232 domain-containing protein	+	+	+		COG3339:Uncharacterized conserved protein	Function unknown
2579738562	Hypothetical protein	+	+
2579738563	Fatty acid desaturase occurring in virulence cluster	+	+	+
2579738566	NADP-dependent L-serine/L-allo-threonine dehydrogenase	+	+	+		COG4221:Short-chain alcohol dehydrogenase of unknown specificity	Energy production and conversion
2579738567	Probable lipoprotein	+	+	+
2579738568	MoxR-like ATPase in aerotolerance operon	+	+	+		COG0714:MoxR-like ATPases	General function prediction only
2579738569	Hypothetical protein PA3071	+	+	+
2579738570	Hypothetical protein	+	+	+
2579738571	Aerotolerance-like protein BatA	+	+	+		COG1240:Mg-chelatase subunit ChlD	Coenzyme transport and metabolism
2579738572	Aerotolerance-like protein BatB	+	+	+
2579738573	Aerotolerance-like protein BatC	+	+	+
2579738574	Aerotolerance-like protein BatD	+	+	+
2579738575	Aerotolerance-like protein BatE	+		+
2579738577	Sulfate transporter	+				COG0659:Sulfate permease and related transporters (MFS superfamily)	Inorganic ion transport and metabolism
2579738578	Carbonic anhydrase (EC 4.2.1.1)	+	+	+		COG0288:Carbonic anhydrase	Inorganic ion transport and metabolism
2579738579	Colicin V production protein	+
2579738580	Hypothetical protein			+
2579738582	Phenylalanyl-tRNA synthetase alpha chain (EC 6.1.1.20)	+	+	+		COG0016:Phenylalanyl-tRNA synthetase alpha subunit	Translation, ribosomal structure and biogenesis
2579738584	Hypothetical protein	+	+	+
2579738586	Hypothetical protein	+
2579738587	Glycerol-3-phosphate dehydrogenase [NAD(P)+] (EC 1.1.1.94)	+				COG0240:Glycerol-3-phosphate dehydrogenase	Energy production and conversion
2579738588	Hypothetical protein	+	+	+
2579738589	Nicotinate-nucleotide adenylyltransferase (EC 2.7.7.18)	+	+			COG1057:Nicotinic acid mononucleotide adenylyltransferase	Coenzyme transport and metabolism
2579738590	Guanylate kinase (EC 2.7.4.8)	+				COG0194:Guanylate kinase	Nucleotide transport and metabolism
2579738591	Hypothetical protein	+	+	+		COG1561:Uncharacterized stress-induced protein	Function unknown
2579738593	Hypothetical protein	+	+			COG0824:Predicted thioesterase	Lipid transport and metabolism
2579738598	Permease of the drug/metabolite transporter (DMT) superfamily		+			COG2962:Predicted permeases	Function unknown
2579738599	ArsC family protein	+	+	+		COG1393:Arsenate reductase and related proteins, glutaredoxin family	Inorganic ion transport and metabolism
2579738600	Hypothetical protein	+	+	+
2579738601	Cystathionine gamma-lyase (EC 4.4.1.1)	+	+	+		COG0626:Cystathionine beta-lyases/cystathionine gamma-synthases	Amino acid transport and metabolism
2579738602	Cysteine desulfurase (EC 2.8.1.7)	+				COG0520:Selenocysteine lyase	Amino acid transport and metabolism
2579738603	Dipeptidyl peptidase IV	+	+	+		COG1506:Dipeptidyl aminopeptidases/acylaminoacyl-peptidases	Amino acid transport and metabolism
2579738604	M28 family peptidase	+	+	+
2579738606	Hypothetical protein	+	+	+
2579738607	Hypothetical protein	+	+	+		COG3342:Uncharacterized conserved protein	General function prediction only
2579738608	Hypothetical protein			+
2579738609	Hypothetical protein	+	+
2579738610	Hypothetical protein	+	+	+
2579738612	Surface antigen (D15) precursor	+	+	+
2579738615	TonB-dependent receptor	+
2579738616	Putative outer membrane protein, probably involved in nutrient binding	+
2579738621	TRNA-specific adenosine-34 deaminase (EC 3.5.4.-)	+				COG0590:Cytosine/adenosine deaminases	Translation, ribosomal structure and biogenesis
2579738622	1-deoxy-D-xylulose 5-phosphate synthase (EC 2.2.1.7)	+	+			COG1154:Deoxyxylulose-5-phosphate synthase	Coenzyme transport and metabolism
2579738623	Hypothetical protein		+
2579738624	Deoxyguanosinetriphosphate triphosphohydrolase (EC 3.1.5.1)	+	+			COG0232:dGTP triphosphohydrolase	Nucleotide transport and metabolism
2579738625	Ribonucleotide reductase of class Ia (aerobic), alpha subunit (EC 1.17.4.1)			+		COG0209:Ribonucleotide reductase, alpha subunit	Nucleotide transport and metabolism
2579738626	Ribonucleotide reductase of class Ia (aerobic), beta subunit (EC 1.17.4.1)	+	+	+		COG0208:Ribonucleotide reductase, beta subunit	Nucleotide transport and metabolism
2579738627	Hypothetical protein		+
2579738630	Putative periplasmic protein-TrxB	+	+	+
2579738634	Hypothetical protein	+	+
2579738636	Ferredoxin reductase	+	+	+		COG1018:Flavodoxin reductases (ferredoxin-NADPH reductases) family 1	Energy production and conversion
2579738645	Type cbb3 cytochrome oxidase biogenesis protein CcoG, involved in Cu oxidation	+	+	+		COG0348:Polyferredoxin	Energy production and conversion
2579738646	Cytochrome c oxidase subunit CcoP (EC 1.9.3.1)	+	+	+
2579738648	Cytochrome c oxidase subunit CcoN (EC 1.9.3.1) / Cytochrome c oxidase subunit CcoO (EC 1.9.3.1)	+	+	+		COG3278:Cbb3-type cytochrome oxidase, subunit 1	Energy production and conversion
2579738652	Hypothetical protein	+	+	+		COG2353:Uncharacterized conserved protein	General function prediction only
2579738653	Hypothetical protein	+	+	+
2579738655	Hypothetical protein	+	+	+
2579738656	4-hydroxybutyrate coenzyme A transferase	+	+	+		COG0427:Acetyl-CoA hydrolase	Energy production and conversion
2579738658	Putative universal stress protein UspA	+	+	+		COG0589:Universal stress protein UspA and related nucleotide-binding proteins	Signal transduction mechanisms
2579738659	Two-component response regulator	+	+	+		COG0664:cAMP-binding proteins - catabolite gene activator and regulatory subunit of cAMP-dependent protein kinases	Signal transduction mechanisms
2579738660	Sensory transduction histidine kinase	+	+	+
2579738662	Universal stress protein family protein	+	+	+		COG0589:Universal stress protein UspA and related nucleotide-binding proteins	Signal transduction mechanisms
2579738665	Von Willebrand factor type A domain protein	+	+	+		COG2304:Uncharacterized protein containing a von Willebrand factor type A (vWA) domain	General function prediction only
2579738667	Hypothetical protein	+	+
2579738669	Hypothetical protein	+	+	+
2579738671	Hypothetical protein	+	+	+
2579738680	Two-component response regulator		+			COG0745:Response regulators consisting of a CheY-like receiver domain and a winged-helix DNA-binding domain	Signal transduction mechanisms
2579738690	Thioredoxin Disulfide Isomerase	+	+			COG2143:Thioredoxin-related protein	Posttranslational modification, protein turnover, chaperones
2579738691	Thiamin biosynthesis lipoprotein ApbE	+		+		COG1477:Membrane-associated lipoprotein involved in thiamine biosynthesis	Coenzyme transport and metabolism
2579738693	Hypothetical protein	+
2579738699	Probable transmembrane protein		+	+
2579738700	Hypothetical protein	+	+	+
2579738704	Hypothetical protein	+
2579738705	Metallo-beta-lactamase family protein	+	+	+		COG0491:Zn-dependent hydrolases, including glyoxylases	General function prediction only
2579738708	Hypothetical protein-signal peptide prediction	+		+
2579738711	Ribose-phosphate pyrophosphokinase (EC 2.7.6.1)	+	+	+		COG0462:Phosphoribosylpyrophosphate synthetase	Nucleotide transport and metabolism
2579738713	50S ribosomal protein L25	+	+	+
2579738714	Peptidyl-tRNA hydrolase (EC 3.1.1.29)	+	+	+		COG0193:Peptidyl-tRNA hydrolase	Translation, ribosomal structure and biogenesis
2579738715	Riboflavin kinase (EC 2.7.1.26) / FMN adenylyltransferase (EC 2.7.7.2)	+	+	+		COG0196:FAD synthase	Coenzyme transport and metabolism
2579738718	Seryl-tRNA synthetase (EC 6.1.1.11)	+	+	+		COG0172:Seryl-tRNA synthetase	Translation, ribosomal structure and biogenesis
2579738720	Hypothetical protein	+	+	+
2579738721	Dimethyladenosine transferase (EC 2.1.1.-)			+		COG0030:Dimethyladenosine transferase (rRNA methylation)	Translation, ribosomal structure and biogenesis
2579738722	Mg/Co/Ni transporter MgtE	+	+	+		COG2239:Mg/Co/Ni transporter MgtE (contains CBS domain)	Inorganic ion transport and metabolism
2579738723	D-3-phosphoglycerate dehydrogenase (EC 1.1.1.95)	+	+	+		COG0111:Phosphoglycerate dehydrogenase and related dehydrogenases	Coenzyme transport and metabolism
2579738724	Glyoxalase/Bleomycin resistance protein/Dioxygenase family protein	+	+	+		COG3324:Predicted enzyme related to lactoylglutathione lyase	General function prediction only
2579738725	Hypothetical protein	+	+	+		COG0702:Predicted nucleoside-diphosphate-sugar epimerases	General function prediction only
2579738727	Acyltransferase	+	+	+		COG3176:Putative hemolysin	General function prediction only
2579738728	Aspartokinase (EC 2.7.2.4)	+	+	+		COG0527:Aspartokinases	Amino acid transport and metabolism
2579738729	GNAT family acetyltransferase	+	+	+		COG1246:N-acetylglutamate synthase and related acetyltransferases	Amino acid transport and metabolism
2579738732	Hypothetical protein	+	+	+
2579738733	MRNA 3-end processing factor		+	+		COG1236:Predicted exonuclease of the beta-lactamase fold involved in RNA processing	Translation, ribosomal structure and biogenesis
2579738734	ATP-dependent DNA ligase (EC 6.5.1.1) LigC		+			COG1793:ATP-dependent DNA ligase	Replication, recombination and repair
2579738736	Helicase domain protein	+				COG1201:Lhr-like helicases	Replication, recombination and repair
2579738737	Hypothetical protein	+	+	+		COG3477:Predicted periplasmic/secreted protein	Function unknown
2579738738	Amidohydrolase	+	+	+		COG0388:Predicted amidohydrolase	General function prediction only
2579738739	Hypothetical protein	+
2579738741	Hypothetical protein	+	+	+
2579738742	Glycyl-tRNA synthetase (EC 6.1.1.14)	+	+	+		COG0423:Glycyl-tRNA synthetase (class II)	Translation, ribosomal structure and biogenesis
2579738743	Hypothetical protein	+	+	+
2579738744	Exodeoxyribonuclease III (EC 3.1.11.2)	+				COG0708:Exonuclease III	Replication, recombination and repair
2579738745	Flagellar motor rotation protein MotB	+	+	+
2579738746	Non-specific DNA-binding protein Dps / Iron-binding ferritin-like antioxidant protein / Ferroxidase (EC 1.16.3.1)		+	+		COG0783:DNA-binding ferritin-like protein (oxidative damage protectant)	Inorganic ion transport and metabolism
2579738747	Oxidoreductase, aldo/keto reductase family	+	+	+		COG0667:Predicted oxidoreductases (related to aryl-alcohol dehydrogenases)	General function prediction only
2579738748	Peptidase		+
2579738749	DNA repair protein RadA	+	+	+		COG1066:Predicted ATP-dependent serine protease	Posttranslational modification, protein turnover, chaperones
2579738750	Putative esterase	+				COG2819:Predicted hydrolase of the alpha/beta superfamily	General function prediction only
2579738752	Aspartate 1-decarboxylase (EC 4.1.1.11)	+	+	+		COG0853:Aspartate 1-decarboxylase	Coenzyme transport and metabolism
2579738753	Pantoate--beta-alanine ligase (EC 6.3.2.1)	+	+			COG0414:Panthothenate synthetase	Coenzyme transport and metabolism
2579738755	Hypothetical protein	+	+	+
2579738756	Glucosamine--fructose-6-phosphate aminotransferase [isomerizing] (EC 2.6.1.16)	+	+	+		COG0449:Glucosamine 6-phosphate synthetase, contains amidotransferase and phosphosugar isomerase domains	Cell wall/membrane/envelope biogenesis
2579738760	ATP synthase beta chain (EC 3.6.3.14)	+	+	+		COG0055:F0F1-type ATP synthase, beta subunit	Energy production and conversion
2579738761	ATP synthase epsilon chain (EC 3.6.3.14)	+	+	+
2579738762	Peptidase M61	+	+	+		COG3975:Predicted protease with the C-terminal PDZ domain	General function prediction only
2579738765	Na(+) H(+) antiporter subunit A	+	+	+		COG1009:NADH:ubiquinone oxidoreductase subunit 5 (chain L)/Multisubunit Na+/H+ antiporter, MnhA subunit	Energy production and conversion
2579738768	Na(+) H(+) antiporter subunit D	+	+	+		COG0651:Formate hydrogenlyase subunit 3/Multisubunit Na+/H+ antiporter, MnhD subunit	Energy production and conversion
2579738770	Na(+) H(+) antiporter subunit E	+
2579738772	Na(+) H(+) antiporter subunit G	+	+	+		COG1320:Multisubunit Na+/H+ antiporter, MnhG subunit	Inorganic ion transport and metabolism
2579738775	ATP-dependent dethiobiotin synthetase BioD	+	+	+		COG0132:Dethiobiotin synthetase	Coenzyme transport and metabolism
2579738778	3-oxoacyl-[acyl-carrier-protein] synthase, KASII (EC 2.3.1.41)		+			COG0304:3-oxoacyl-(acyl-carrier-protein) synthase	Lipid transport and metabolism
2579738779	Biotin synthase (EC 2.8.1.6)	+	+	+		COG0502:Biotin synthase and related enzymes	Coenzyme transport and metabolism
2579738780	Hypothetical protein	+
2579738781	Hypothetical protein	+
2579738783	Beta-lactamase class C and other penicillin binding proteins	+				COG1680:Beta-lactamase class C and other penicillin binding proteins	Defense mechanisms
2579738784	Hypothetical protein	+	+	+		COG3685:Uncharacterized protein conserved in bacteria	Inorganic ion transport and metabolism
2579738785	Ribonuclease G	+	+	+		COG1530:Ribonucleases G and E	Translation, ribosomal structure and biogenesis
2579738786	Integration host factor alpha/beta	+	+	+		COG0776:Bacterial nucleoid DNA-binding protein	Replication, recombination and repair
2579738788	Single-stranded DNA-binding protein	+	+	+		COG0629:Single-stranded DNA-binding protein	Replication, recombination and repair
2579738790	Gliding motility protein GldD			+
2579738792	M16 family peptidase	+	+	+		COG0612:Predicted Zn-dependent peptidases	General function prediction only
2579738793	M16 family peptidase	+	+	+		COG0612:Predicted Zn-dependent peptidases	General function prediction only
2579738795	50S ribosomal protein L21	+	+	+		COG0261:Ribosomal protein L21	Translation, ribosomal structure and biogenesis
2579738798	Putative carboxylesterase	+				COG2272:Carboxylesterase type B	Lipid transport and metabolism
2579738799	Hypothetical protein	+	+	+		COG5276:Uncharacterized conserved protein	Function unknown
2579738801	Hypothetical protein	+	+
2579738802	Sigma-54 dependent transcriptional regulator	+	+	+
2579738803	Hypothetical protein	+
2579738805	Preprotein translocase subunit SecG (TC 3.A.5.1.1)	+	+	+
2579738807	Heat shock protein 60 family co-chaperone GroES	+	+	+		COG0234:Co-chaperonin GroES (HSP10)	Posttranslational modification, protein turnover, chaperones
2579738808	Heat shock protein 60 family chaperone GroEL	+	+	+		COG0459:Chaperonin GroEL (HSP60 family)	Posttranslational modification, protein turnover, chaperones
2579738810	Hypothetical protein	+	+	+		COG3832:Uncharacterized conserved protein	Function unknown
2579738811	Sodium:sulfate symporter		+			COG0471:Di- and tricarboxylate transporters	Carbohydrate transport and metabolism
2579738812	Transcriptional regulator, AraC family	+	+	+		COG2207:AraC-type DNA-binding domain-containing proteins	Transcription
2579738813	Carboxymuconolactone decarboxylase (EC 4.1.1.44)	+				COG0599:Uncharacterized homolog of gamma-carboxymuconolactone decarboxylase subunit	General function prediction only
2579738816	TonB-dependent receptor	+				COG1629:Outer membrane receptor proteins, mostly Fe transport	Inorganic ion transport and metabolism
2579738817	Hypothetical protein	+	+	+
2579738822	Purine nucleoside phosphorylase (EC 2.4.2.1)	+	+	+		COG0005:Purine nucleoside phosphorylase	Nucleotide transport and metabolism
2579738823	SAM-dependent methyltransferase DSY4148 (UbiE paralog)	+	+	+
2579738824	Uncharacterized protein DUF547	+	+	+
2579738835	Hypothetical protein		+
2579738836	Deoxyhypusine synthase (EC 2.5.1.46)	+	+	+		COG1899:Deoxyhypusine synthase	Posttranslational modification, protein turnover, chaperones
2579738837	Agmatinase (EC 3.5.3.11)	+	+	+		COG0010:Arginase/agmatinase/formimionoglutamate hydrolase, arginase family	Amino acid transport and metabolism
2579738838	Biosynthetic arginine decarboxylase (EC 4.1.1.19)	+	+	+
2579738840	Ribosomal large subunit pseudouridine synthase B (EC 4.2.1.70)	+	+	+		COG1187:16S rRNA uridine-516 pseudouridylate synthase and related pseudouridylate synthases	Translation, ribosomal structure and biogenesis
2579738842	Mevalonate kinase (EC 2.7.1.36)	+				COG1577:Mevalonate kinase	Lipid transport and metabolism
2579738844	Diphosphomevalonate decarboxylase (EC 4.1.1.33)	+	+	+		COG3407:Mevalonate pyrophosphate decarboxylase	Lipid transport and metabolism
2579738846	Hypothetical protein		+			COG2081:Predicted flavoproteins	General function prediction only
2579738847	Glycerophosphoryl diester phosphodiesterase (EC 3.1.4.46)	+		+		COG0584:Glycerophosphoryl diester phosphodiesterase	Lipid transport and metabolism
2579738849	Short-chain dehydrogenas	+		+		COG1028:Dehydrogenases with different specificities (related to short-chain alcohol dehydrogenases)	Lipid transport and metabolism
2579738853	ATP-dependent DNA ligase (EC 6.5.1.1) clustered with Ku protein, LigD	+		+
2579738864	Hypothetical protein		+	+		COG0053:Predicted Co/Zn/Cd cation transporters	Inorganic ion transport and metabolism
2579738865	Fructokinase	+	+	+		COG0524:Sugar kinases, ribokinase family	Carbohydrate transport and metabolism
2579738867	Bifunctional heme catalase-peroxidase	+	+	+		COG0376:Catalase (peroxidase I)	Inorganic ion transport and metabolism
2579738868	Hypothetical protein	+	+
2579738871	Ferrichrome-iron receptor			+		COG4773:Outer membrane receptor for ferric coprogen and ferric-rhodotorulic acid	Inorganic ion transport and metabolism
2579738872	Hypothetical protein			+		COG5266:ABC-type Co2+ transport system, periplasmic component	General function prediction only
2579738883	M20/M25/M40 family peptidase	+	+	+		COG0624:Acetylornithine deacetylase/Succinyl-diaminopimelate desuccinylase and related deacylases	Amino acid transport and metabolism
2579738884	Alkylphosphonate utilization operon protein PhnA		+	+		COG2824:Uncharacterized Zn-ribbon-containing protein involved in phosphonate metabolism	Transcription
2579738885	MutS-related protein, family 1		+
2579738887	Hypothetical protein	+	+
2579738889	N-formylkynurenine (Aryl-) formamidase (EC 3.5.1.9)			+		COG1878:Predicted metal-dependent hydrolase	Amino acid transport and metabolism
2579738895	Hypothetical protein			+
2579738902	Potassium uptake		+			COG2072:Predicted flavoprotein involved in K+ transport	Inorganic ion transport and metabolism
2579738903	Rieske [2Fe-2S] domain-containing protein		+
2579738904	TatD family hydrolase	+	+			COG0084:Mg-dependent DNase	Cell motility
2579738905	Hypothetical protein	+	+	+
2579738906	L-asparaginase (EC 3.5.1.1)		+			COG0252:L-asparaginase/archaeal Glu-tRNAGln amidotransferase subunit D	Translation, ribosomal structure and biogenesis
2579738907	MotA/TolQ/ExbB proton channel family protein	+	+	+		COG0811:Biopolymer transport proteins	Intracellular trafficking, secretion, and vesicular transport
2579738908	Hypothetical protein	+
2579738909	Biopolymer transport exbD protein.	+	+	+		COG0848:Biopolymer transport protein	Intracellular trafficking, secretion, and vesicular transport
2579738910	Hypothetical protein	+	+	+		COG0848:Biopolymer transport protein	Intracellular trafficking, secretion, and vesicular transport
2579738911	Hypothetical protein			+
2579738913	RNA polymerase sigma-54 factor RpoN	+	+	+		COG1508:DNA-directed RNA polymerase specialized sigma subunit, sigma54 homolog	Transcription
2579738915	Asparaginyl-tRNA synthetase (EC 6.1.1.22)	+	+	+		COG0017:Aspartyl/asparaginyl-tRNA synthetases	Translation, ribosomal structure and biogenesis
2579738916	Probable integral membrane protein	+	+	+		COG1033:Predicted exporters of the RND superfamily	General function prediction only
2579738919	Ribosome recycling factor	+	+	+		COG0233:Ribosome recycling factor	Translation, ribosomal structure and biogenesis
2579738920	Uridylate kinase (EC 2.7.4.-)	+	+	+		COG0528:Uridylate kinase	Nucleotide transport and metabolism
2579738921	Hypothetical protein	+	+	+		COG2738:Predicted Zn-dependent protease	Posttranslational modification, protein turnover, chaperones
2579738922	Transcriptional regulator, AsnC family	+				COG1522:Transcriptional regulators	Transcription
2579738923	Saccharopine dehydrogenase	+	+	+		COG1748:Saccharopine dehydrogenase and related proteins	Amino acid transport and metabolism
2579738926	Uroporphyrinogen-III synthase HemD, putative	+	+	+		COG1587:Uroporphyrinogen-III synthase	Coenzyme transport and metabolism
2579738930	Dihydroorotase (EC 3.5.2.3)	+	+	+		COG0044:Dihydroorotase and related cyclic amidohydrolases	Nucleotide transport and metabolism
2579738931	Hypothetical protein	+	+
2579738933	Tyrosyl-tRNA synthetase (EC 6.1.1.1)	+	+	+		COG0162:Tyrosyl-tRNA synthetase	Translation, ribosomal structure and biogenesis
2579738934	Long-chain-fatty-acid--luciferin-component ligase (EC 6.2.1.19)		+
2579738936	Hypothetical protein	+	+	+
2579738937	TonB-dependent receptor	+	+	+		COG1629:Outer membrane receptor proteins, mostly Fe transport	Inorganic ion transport and metabolism
2579738938	Two-component system response regulator	+	+	+		COG0745:Response regulators consisting of a CheY-like receiver domain and a winged-helix DNA-binding domain	Signal transduction mechanisms
2579738939	Phosphate regulon sensor protein PhoR (SphS) (EC 2.7.13.3)		+
2579738940	TRNA (guanine46-N7-)-methyltransferase (EC 2.1.1.33)	+	+	+		COG0220:Predicted S-adenosylmethionine-dependent methyltransferase	Translation, ribosomal structure and biogenesis
2579738943	Mrp/Nbp35 family ATP-binding protein	+	+	+		COG0489:ATPases involved in chromosome partitioning	Cell cycle control, cell division, chromosome partitioning
2579738945	Thioredoxin reductase (EC 1.8.1.9)			+		COG0492:Thioredoxin reductase	Posttranslational modification, protein turnover, chaperones
2579738949	Hypothetical protein	+		+
2579738950	Acyl-CoA dehydrogenase	+	+	+		COG1960:Acyl-CoA dehydrogenases	Lipid transport and metabolism
2579738953	COG4123: Predicted O-methyltransferase		+			COG4123:Predicted O-methyltransferase	Translation, ribosomal structure and biogenesis
2579738954	Translation elongation factor Ts	+	+	+		COG0264:Translation elongation factor Ts	Translation, ribosomal structure and biogenesis
2579738955	30S ribosomal protein S2	+	+	+		COG0052:Ribosomal protein S2	Translation, ribosomal structure and biogenesis
2579738956	30S ribosomal protein S9	+	+	+		COG0103:Ribosomal protein S9	Translation, ribosomal structure and biogenesis
2579738957	50S ribosomal protein L13	+	+	+		COG0102:Ribosomal protein L13	Translation, ribosomal structure and biogenesis
2579738958	Hypothetical protein	+	+
2579738959	Hypothetical protein	+	+	+
2579738961	DNA polymerase I (EC 2.7.7.7)	+	+	+		COG0749:DNA polymerase I - 3'-5' exonuclease and polymerase domains	Replication, recombination and repair
2579738962	Glycosylasparaginase	+	+	+		COG1446:Asparaginase	Amino acid transport and metabolism
2579738964	Thioredoxin	+	+	+
2579738966	Membrane protein, putative	+	+	+
2579738967	Hypothetical protein	+
2579738969	3'(2'),5'-bisphosphate nucleotidase (EC 3.1.3.7)	+	+			COG1218:3'-Phosphoadenosine 5'-phosphosulfate (PAPS) 3'-phosphatase	Inorganic ion transport and metabolism
2579738970	Glucose-1-phosphate thymidylyltransferase (EC 2.7.7.24)	+	+			COG1209:dTDP-glucose pyrophosphorylase	Cell wall/membrane/envelope biogenesis
2579738971	DTDP-glucose 4,6-dehydratase (EC 4.2.1.46)	+	+			COG1088:dTDP-D-glucose 4,6-dehydratase	Cell wall/membrane/envelope biogenesis
2579738975	Sulfate adenylyltransferase subunit 2 (EC 2.7.7.4)	+	+	+		COG0175:3'-phosphoadenosine 5'-phosphosulfate sulfotransferase (PAPS reductase)/FAD synthetase and related enzymes	Amino acid transport and metabolism
2579738976	Sulfate adenylyltransferase subunit 1 (EC 2.7.7.4)	+	+	+		COG2895:GTPases - Sulfate adenylate transferase subunit 1	Inorganic ion transport and metabolism
2579738977	GDP-mannose 4,6-dehydratase (EC 4.2.1.47)	+	+	+		COG1089:GDP-D-mannose dehydratase	Cell wall/membrane/envelope biogenesis
2579738978	GDP-L-fucose synthetase (EC 1.1.1.271)		+	+		COG0451:Nucleoside-diphosphate-sugar epimerases	Cell wall/membrane/envelope biogenesis
2579738979	UDP-glucose dehydrogenase (EC 1.1.1.22)			+		COG1004:Predicted UDP-glucose 6-dehydrogenase	Cell wall/membrane/envelope biogenesis
2579738981	Sulfotransferase		+
2579738990	Polysaccharide export outer membrane protein	+	+
2579738993	Sensory box histidine kinase		+			COG0642:Signal transduction histidine kinase	Signal transduction mechanisms
2579738999	Universal stress protein family protein	+		+		COG0589:Universal stress protein UspA and related nucleotide-binding proteins	Signal transduction mechanisms
2579739000	Hypothetical protein	+	+	+		COG0779:Uncharacterized protein conserved in bacteria	Translation, ribosomal structure and biogenesis
2579739001	Transcription termination protein NusA	+	+	+		COG0195:Transcription elongation factor	Transcription
2579739002	Translation initiation factor 2	+	+	+		COG0532:Translation initiation factor 2 (IF-2; GTPase)	Translation, ribosomal structure and biogenesis
2579739003	Hypothetical protein	+	+	+
2579739004	Molybdopterin oxidoreductase subunit, predicted	+	+	+		COG3474:Cytochrome c2	Energy production and conversion
2579739005	Molybdopterin oxidoreductase, iron-sulfur binding subunit (EC 1.2.7.-)	+	+	+		COG0437:Fe-S-cluster-containing hydrogenase components 1	Energy production and conversion
2579739006	Molybdopterin oxidoredutase membrane subunit	+	+	+		COG5557:Polysulphide reductase	Energy production and conversion
2579739007	Molybdenum transport protein, putative	+	+	+
2579739008	Cytochrome C	+	+	+
2579739009	Molybdopterin oxidoreductase	+	+	+
2579739010	Cytochrome c oxidase subunit II (EC 1.9.3.1)	+	+	+		COG1622:Heme/copper-type cytochrome/quinol oxidases, subunit 2	Energy production and conversion
2579739011	Cytochrome c oxidase subunit I (EC 1.9.3.1)	+	+	+		COG0843:Heme/copper-type cytochrome/quinol oxidases, subunit 1	Energy production and conversion
2579739012	Holliday junction DNA helicase RuvB	+	+	+		COG2255:Holliday junction resolvasome, helicase subunit	Replication, recombination and repair
2579739015	NADP-dependent malic enzyme (EC 1.1.1.40)	+	+	+		COG0280:Phosphotransacetylase	Energy production and conversion
2579739016	Holliday junction DNA helicase RuvA	+	+			COG0632:Holliday junction resolvasome, DNA-binding subunit	Replication, recombination and repair
2579739017	Hypothetical protein	+
2579739018	Glycine cleavage system H protein	+	+	+		COG0509:Glycine cleavage system H protein (lipoate-binding)	Amino acid transport and metabolism
2579739021	TonB family protein	+	+	+
2579739022	Gliding motility protein RemB	+
2579739023	Heme O synthase, protoheme IX farnesyltransferase (EC 2.5.1.-) COX10-CtaB		+			COG0109:Polyprenyltransferase (cytochrome oxidase assembly factor)	Coenzyme transport and metabolism
2579739024	Cytochrome c oxidase subunit III	+	+	+		COG1845:Heme/copper-type cytochrome/quinol oxidase, subunit 3	Energy production and conversion
2579739025	Cytochrome o ubiquinol oxidase subunit III	+	+	+
2579739026	Hypothetical protein		+
2579739028	Hypothetical protein	+	+
2579739031	Hypothetical protein			+
2579739032	ABC transporter ATP-binding protein YvcR	+	+	+		COG1136:ABC-type antimicrobial peptide transport system, ATPase component	Cell wall/membrane/envelope biogenesis
2579739033	FtsX family membrane protein	+	+	+		COG0577:ABC-type antimicrobial peptide transport system, permease component	Defense mechanisms
2579739034	FtsX family membrane protein	+	+	+		COG0577:ABC-type antimicrobial peptide transport system, permease component	Defense mechanisms
2579739035	HlyD family secretion protein	+	+	+		COG0845:Membrane-fusion protein	Cell wall/membrane/envelope biogenesis
2579739036	HlyD family secretion protein	+	+	+		COG1538:Outer membrane protein	Cell wall/membrane/envelope biogenesis
2579739037	HlyD family secretion protein	+	+	+		COG1566:Multidrug resistance efflux pump	Defense mechanisms
2579739038	M22 family peptidase	+		+		COG1214:Inactive homolog of metal-dependent proteases, putative molecular chaperone	Translation, ribosomal structure and biogenesis
2579739039	Small-conductance mechanosensitive ion channel protein	+	+	+		COG0668:Small-conductance mechanosensitive channel	Cell wall/membrane/envelope biogenesis
2579739041	Probable low-affinity inorganic phosphate transporter	+	+	+		COG0306:Phosphate/sulphate permeases	Inorganic ion transport and metabolism
2579739042	NifU-like domain	+	+	+		COG0694:Thioredoxin-like proteins and domains	Posttranslational modification, protein turnover, chaperones
2579739044	Glutamate racemase (EC 5.1.1.3)	+				COG0796:Glutamate racemase	Cell wall/membrane/envelope biogenesis
2579739045	Outer membrane protein H precursor	+	+	+		COG2825:Outer membrane protein	Cell wall/membrane/envelope biogenesis
2579739046	Outer membrane protein H precursor	+	+			COG2825:Outer membrane protein	Cell wall/membrane/envelope biogenesis
2579739047	Surface antigen D15 family outer membrane protein	+	+	+		COG4775:Outer membrane protein/protective antigen OMA87	Cell wall/membrane/envelope biogenesis
2579739048	Undecaprenyl diphosphate synthase (EC 2.5.1.31)	+	+	+		COG0020:Undecaprenyl pyrophosphate synthase	Lipid transport and metabolism
2579739049	Inorganic polyphosphate kinase	+
2579739051	Inorganic polyphosphate/ATP-NAD kinase	+		+		COG0061:Predicted sugar kinase	Nucleotide transport and metabolism
2579739052	CBS Domain-Containing Protein			+		COG0517:FOG: CBS domain	Signal transduction mechanisms
2579739053	Pyridoxine 5'-phosphate synthase (EC 2.6.99.2)	+	+	+		COG0854:Pyridoxal phosphate biosynthesis protein	Coenzyme transport and metabolism
2579739054	Putative esterase/lipase ybfF (EC 3.1.-.-)	+	+	+		COG0596:Predicted hydrolases or acyltransferases (alpha/beta hydrolase superfamily)	Coenzyme transport and metabolism
2579739055	Long-chain fatty acid transporter	+	+	+		COG2067:Long-chain fatty acid transport protein	Lipid transport and metabolism
2579739056	Hypothetical protein	+	+	+
2579739058	Cell division trigger factor (EC 5.2.1.8)	+	+	+		COG0544:FKBP-type peptidyl-prolyl cis-trans isomerase (trigger factor)	Posttranslational modification, protein turnover, chaperones
2579739059	ATP-dependent Clp protease proteolytic subunit (EC 3.4.21.92)	+	+	+		COG0740:Protease subunit of ATP-dependent Clp proteases	Posttranslational modification, protein turnover, chaperones
2579739060	ATP-dependent Clp protease ATP-binding subunit ClpX	+	+	+		COG1219:ATP-dependent protease Clp, ATPase subunit	Posttranslational modification, protein turnover, chaperones
2579739062	Beta-propeller domains of methanol dehydrogenase type	+				COG1512:Beta-propeller domains of methanol dehydrogenase type	Function unknown
2579739063	Hypothetical protein	+	+	+
2579739064	LemA family protein	+	+	+		COG1704:Uncharacterized conserved protein	Function unknown
2579739065	Transcriptional regulator	+		+		COG0789:Predicted transcriptional regulators	Transcription
2579739067	Alanyl-tRNA synthetase (EC 6.1.1.7)	+	+	+		COG0013:Alanyl-tRNA synthetase	Translation, ribosomal structure and biogenesis
2579739070	Hypothetical protein	+	+	+
2579739071	Phenylalanine-4-hydroxylase (EC 1.14.16.1) - Long	+				COG3186:Phenylalanine-4-hydroxylase	Amino acid transport and metabolism
2579739072	Lipoprotein, putative	+	+	+
2579739073	Urocanate hydratase (EC 4.2.1.49)	+	+	+		COG2987:Urocanate hydratase	Amino acid transport and metabolism
2579739077	Glutamate-1-semialdehyde aminotransferase (EC 5.4.3.8)	+	+	+		COG0001:Glutamate-1-semialdehyde aminotransferase	Coenzyme transport and metabolism
2579739078	Putative auxin-regulated protein			+
2579739079	Hypothetical protein	+
2579739082	Outer membrane assembly protein	+	+	+
2579739085	TRNA/rRNA methyltransferase	+	+
2579739087	Endo-1,4-beta-xylanase B	+	+			COG0657:Esterase/lipase	Lipid transport and metabolism
2579739088	Putative molybdenum transport ATP-binding protein modF	+				COG1119:ABC-type molybdenum transport system, ATPase component/photorepair protein PhrA	Inorganic ion transport and metabolism
2579739095	DNA mismatch repair protein MutS	+	+	+		COG0249:Mismatch repair ATPase (MutS family)	Replication, recombination and repair
2579739103	Heavy metal-translocating P-type ATPase	+	+			COG2217:Cation transport ATPase	Inorganic ion transport and metabolism
2579739104	HTH_3 family transcriptional regulator protein	+	+			COG2932:Predicted transcriptional regulator	Mobilome: prophages, transposons
2579739106	Hypothetical protein	+	+	+
2579739108	Pleiotropic regulatory protein	+	+	+		COG0399:Predicted pyridoxal phosphate-dependent enzyme apparently involved in regulation of cell wall biogenesis	Cell wall/membrane/envelope biogenesis
2579739109	Hypothetical protein	+
2579739110	Malonyl CoA-acyl carrier protein transacylase (EC 2.3.1.39)	+	+	+		COG0331:(acyl-carrier-protein) S-malonyltransferase	Lipid transport and metabolism
2579739111	Possible general stress protein 26	+	+	+		COG3871:Uncharacterized stress protein (general stress protein 26)	Function unknown
2579739113	Dihydrofolate reductase (EC 1.5.1.3)			+		COG0262:Dihydrofolate reductase	Coenzyme transport and metabolism
2579739114	Hypothetical protein	+	+
2579739115	Class-V aminotransferase	+				COG0520:Selenocysteine lyase	Amino acid transport and metabolism
2579739118	Hypothetical protein			+		COG4301:Uncharacterized conserved protein	General function prediction only
2579739119	Hypothetical protein	+	+	+
2579739120	TonB protein	+	+	+
2579739122	Thymidylate synthase (EC 2.1.1.45)			+		COG0207:Thymidylate synthase	Nucleotide transport and metabolism
2579739124	Nucleoside permease NupC	+	+	+		COG1972:Nucleoside permease	Nucleotide transport and metabolism
2579739125	Hypothetical protein	+		+		COG1259:Uncharacterized conserved protein	General function prediction only
2579739126	Electron transfer flavoprotein, alpha subunit	+	+	+		COG2025:Electron transfer flavoprotein, alpha subunit	Energy production and conversion
2579739127	Electron transfer flavoprotein, beta subunit	+	+	+		COG2086:Electron transfer flavoprotein, beta subunit	Energy production and conversion
2579739129	Pyruvate dehydrogenase E1 component beta subunit (EC 1.2.4.1)	+	+	+		COG0022:Pyruvate/2-oxoglutarate dehydrogenase complex, dehydrogenase (E1) component, eukaryotic type, beta subunit	Energy production and conversion
2579739130	Outer membrane protein		+	+
2579739131	Inorganic pyrophosphatase (EC 3.6.1.1)	+	+	+		COG0221:Inorganic pyrophosphatase	Energy production and conversion
2579739132	Membrane-bound proton-translocating pyrophosphatase	+	+			COG3808:Inorganic pyrophosphatase	Energy production and conversion
2579739133	Hypothetical protein	+
2579739134	Hypothetical protein		+
2579739135	DNA repair protein	+				COG1273:Uncharacterized conserved protein	Replication, recombination and repair
2579739137	Hypothetical protein	+	+	+
2579739138	Putative fatty acid hydroxylase		+	+
2579739139	Deoxyadenosine kinase (EC 2.7.1.76) / Deoxyguanosine kinase (EC 2.7.1.113)	+	+			COG1428:Deoxynucleoside kinases	Nucleotide transport and metabolism
2579739143	Hypothetical protein	+
2579739144	Threonine dehydratase, catabolic (EC 4.3.1.19)	+	+	+		COG1171:Threonine dehydratase	Amino acid transport and metabolism
2579739145	Universal stress protein family	+	+	+		COG0589:Universal stress protein UspA and related nucleotide-binding proteins	Signal transduction mechanisms
2579739146	D-3-phosphoglycerate dehydrogenase (EC 1.1.1.95)	+	+	+		COG0111:Phosphoglycerate dehydrogenase and related dehydrogenases	Coenzyme transport and metabolism
2579739147	Acyl-CoA dehydrogenase	+	+	+		COG1960:Acyl-CoA dehydrogenases	Lipid transport and metabolism
2579739149	S-adenosylmethionine synthetase (EC 2.5.1.6)	+	+	+		COG0192:S-adenosylmethionine synthetase	Coenzyme transport and metabolism
2579739151	O-acetylhomoserine sulfhydrylase (EC 2.5.1.49) / O-succinylhomoserine sulfhydrylase (EC 2.5.1.48)	+	+	+		COG2873:O-acetylhomoserine sulfhydrylase	Amino acid transport and metabolism
2579739152	Aspartokinase (EC 2.7.2.4) / Homoserine dehydrogenase (EC 1.1.1.3)	+	+	+		COG0527:Aspartokinases	Amino acid transport and metabolism
2579739153	O-succinylhomoserine sulfhydrylase	+	+	+		COG2873:O-acetylhomoserine sulfhydrylase	Amino acid transport and metabolism
2579739154	Rrf2 family transcriptional regulator	+	+			COG1959:Predicted transcriptional regulator	Transcription
2579739155	Phosphoadenylyl-sulfate reductase [thioredoxin] (EC 1.8.4.8)	+	+	+		COG0175:3'-phosphoadenosine 5'-phosphosulfate sulfotransferase (PAPS reductase)/FAD synthetase and related enzymes	Amino acid transport and metabolism
2579739156	Ferredoxin--sulfite reductase (EC 1.8.7.1)	+	+	+		COG0155:Sulfite reductase, beta subunit (hemoprotein)	Inorganic ion transport and metabolism
2579739157	Uroporphyrinogen-III methyltransferase (EC 2.1.1.107)			+		COG0007:Uroporphyrinogen-III methylase	Coenzyme transport and metabolism
2579739158	Siroheme synthase / Precorrin-2 oxidase (EC 1.3.1.76) / Sirohydrochlorin ferrochelatase (EC 4.99.1.4)	+	+	+		COG1648:Siroheme synthase (precorrin-2 oxidase/ferrochelatase domain)	Coenzyme transport and metabolism
2579739159	Thioredoxin reductase (EC 1.8.1.9)	+	+	+		COG0492:Thioredoxin reductase	Posttranslational modification, protein turnover, chaperones
2579739160	Probable glutathione S-transferase-related transmembrane protein (EC 2.5.1.18)	+	+	+		COG3832:Uncharacterized conserved protein	Function unknown
2579739161	OsmC/Ohr family protein	+	+	+		COG1765:Predicted redox protein, regulator of disulfide bond formation	General function prediction only
2579739163	5-methyltetrahydrofolate--homocysteine methyltransferase (EC 2.1.1.13)	+	+	+		COG0646:Methionine synthase I (cobalamin-dependent), methyltransferase domain	Amino acid transport and metabolism
2579739164	5-methyltetrahydrofolate--homocysteine methyltransferase (EC 2.1.1.13)	+	+	+		COG1410:Methionine synthase I, cobalamin-binding domain	Amino acid transport and metabolism
2579739165	5,10-methylenetetrahydrofolate reductase (EC 1.5.1.20)	+	+			COG0685:5,10-methylenetetrahydrofolate reductase	Amino acid transport and metabolism
2579739168	Gliding motility protein GldA	+	+			COG1131:ABC-type multidrug transport system, ATPase component	Defense mechanisms
2579739169	Prephenate dehydratase (EC 4.2.1.51)	+	+	+		COG0077:Prephenate dehydratase	Amino acid transport and metabolism
2579739170	MtnE-like aminotransferase	+	+	+		COG0436:Aspartate/tyrosine/aromatic aminotransferase	Amino acid transport and metabolism
2579739171	Prephenate and/or arogenate dehydrogenase (unknown specificity) (EC 1.3.1.12)(EC 1.3.1.43)	+	+	+		COG0287:Prephenate dehydrogenase	Amino acid transport and metabolism
2579739172	2-keto-3-deoxy-D-arabino-heptulosonate-7-phosphate synthase I beta (EC 2.5.1.54) / Chorismate mutase I (EC 5.4.99.5)	+	+	+		COG2876:3-deoxy-D-arabino-heptulosonate 7-phosphate (DAHP) synthase	Amino acid transport and metabolism
2579739173	Ribosome small subunit-stimulated GTPase EngC	+	+	+		COG1162:Predicted GTPases	Translation, ribosomal structure and biogenesis
2579739175	Hypothetical protein		+
2579739176	Hypothetical protein		+
2579739177	Hypothetical protein	+	+	+		COG1694:Predicted pyrophosphatase	Defense mechanisms
2579739178	Hypothetical protein	+	+
2579739179	3-phosphoshikimate 1-carboxyvinyltransferase	+	+	+		COG0128:5-enolpyruvylshikimate-3-phosphate synthase	Amino acid transport and metabolism
2579739180	S-adenosylmethionine:tRNA ribosyltransferase-isomerase (EC 5.-.-.-)	+	+	+		COG0809:S-adenosylmethionine:tRNA-ribosyltransferase-isomerase (queuine synthetase)	Translation, ribosomal structure and biogenesis
2579739181	Ribosomal RNA large subunit methyltransferase N (EC 2.1.1.-)			+		COG0820:Predicted Fe-S-cluster redox enzyme	Translation, ribosomal structure and biogenesis
2579739182	Octaprenyl-diphosphate synthase (EC 2.5.1.-) / Dimethylallyltransferase (EC 2.5.1.1) / Geranyltranstransferase (farnesyldiphosphate synthase) (EC 2.5.1.10) / Geranylgeranyl pyrophosphate synthetase (EC 2.5.1.29)	+	+			COG0142:Geranylgeranyl pyrophosphate synthase	Coenzyme transport and metabolism
2579739183	Hypothetical protein	+	+
2579739187	Sulfatase	+				COG3119:Arylsulfatase A and related enzymes	Inorganic ion transport and metabolism
2579739189	TonB-dependent receptor	+
2579739190	RagB/SusD domain-containing protein	+
2579739191	Hypothetical protein	+	+
2579739199	Hypothetical protein-signal peptide and transmembrane prediction	+
2579739200	Probable lipase/esterase	+	+	+
2579739201	Transamidase GatB domain protein	+	+	+		COG1610:Uncharacterized conserved protein	Function unknown
2579739202	Putative universal stress protein UspA	+	+	+		COG0589:Universal stress protein UspA and related nucleotide-binding proteins	Signal transduction mechanisms
2579739204	TonB-dependent receptor	+
2579739205	RagB/SusD Domain-Containing Protein	+
2579739206	Fibronectin	+
2579739209	D-mannonate oxidoreductase (EC 1.1.1.57)	+				COG1028:Dehydrogenases with different specificities (related to short-chain alcohol dehydrogenases)	Lipid transport and metabolism
2579739211	4-deoxy-L-threo-5-hexosulose-uronate ketol-isomerase (EC 5.3.1.17)	+	+	+		COG3717:5-keto 4-deoxyuronate isomerase	Carbohydrate transport and metabolism
2579739212	2-deoxy-D-gluconate 3-dehydrogenase (EC 1.1.1.125)	+	+			COG1028:Dehydrogenases with different specificities (related to short-chain alcohol dehydrogenases)	Lipid transport and metabolism
2579739213	Uronate isomerase (EC 5.3.1.12)	+	+	+		COG1904:Glucuronate isomerase	Carbohydrate transport and metabolism
2579739214	2-dehydro-3-deoxygluconate kinase (EC 2.7.1.45)	+	+	+		COG0524:Sugar kinases, ribokinase family	Carbohydrate transport and metabolism
2579739215	2-dehydro-3-deoxyphosphogluconate aldolase (EC 4.1.2.14)	+	+			COG0800:2-keto-3-deoxy-6-phosphogluconate aldolase	Carbohydrate transport and metabolism
2579739216	Predicted rhamnogalacturonide-specific TRAP-type transporter, substrate-binding component RhiA	+				COG1638:TRAP-type C4-dicarboxylate transport system, periplasmic component	Carbohydrate transport and metabolism
2579739219	Altronate oxidoreductase (EC 1.1.1.58)	+	+	+		COG0246:Mannitol-1-phosphate/altronate dehydrogenases	Carbohydrate transport and metabolism
2579739220	Altronate hydrolase (EC 4.2.1.7)	+	+			COG2721:Altronate dehydratase	Carbohydrate transport and metabolism
2579739222	Hexuronate utilization operon transcriptional repressor ExuR	+				COG1609:Transcriptional regulators	Transcription
2579739233	MFS transporter, sugar porter (SP) family	+	+			COG2814:Arabinose efflux permease	Carbohydrate transport and metabolism
2579739238	Aldehyde dehydrogenase (EC 1.2.1.3)		+			COG1012:NAD-dependent aldehyde dehydrogenases	Energy production and conversion
2579739239	Thioredoxin reductase (EC 1.8.1.9)		+			COG0492:Thioredoxin reductase	Posttranslational modification, protein turnover, chaperones
2579739240	Ribulose-phosphate 3-epimerase (EC 5.1.3.1)	+		+		COG0036:Pentose-5-phosphate-3-epimerase	Carbohydrate transport and metabolism
2579739241	BLUF-domain-containing protein	+	+
2579739242	RNA polymerase sigma factor RpoD	+	+	+		COG0568:DNA-directed RNA polymerase, sigma subunit (sigma70/sigma32)	Transcription
2579739243	Polyribonucleotide nucleotidyltransferase (EC 2.7.7.8)	+	+	+		COG1185:Polyribonucleotide nucleotidyltransferase (polynucleotide phosphorylase)	Translation, ribosomal structure and biogenesis
2579739244	30S ribosomal protein S15	+	+	+		COG0184:Ribosomal protein S15P/S13E	Translation, ribosomal structure and biogenesis
2579739245	Acetyl-coenzyme A carboxyl transferase beta chain (EC 6.4.1.2)	+	+	+		COG0777:Acetyl-CoA carboxylase beta subunit	Lipid transport and metabolism
2579739246	Fructose-bisphosphate aldolase class II (EC 4.1.2.13)	+	+	+		COG0191:Fructose/tagatose bisphosphate aldolase	Carbohydrate transport and metabolism
2579739247	Hypothetical protein	+	+
2579739248	RNA methyltransferase, TrmH family	+	+			COG0566:rRNA methylases	Translation, ribosomal structure and biogenesis
2579739249	PorT protein	+	+
2579739250	Ubiquinone/menaquinone biosynthesis methyltransferase UbiE (EC 2.1.1.-) @ 2-heptaprenyl-1,4-naphthoquinone methyltransferase (EC 2.1.1.163)	+	+	+		COG2226:Methylase involved in ubiquinone/menaquinone biosynthesis	Coenzyme transport and metabolism
2579739251	Trk system potassium uptake protein TrkA	+		+		COG0569:K+ transport systems, NAD-binding component	Inorganic ion transport and metabolism
2579739254	Leucyl-tRNA synthetase( EC:6.1.1.4 )	+
2579739256	Aspartate aminotransferase (EC 2.6.1.1)	+	+	+		COG0436:Aspartate/tyrosine/aromatic aminotransferase	Amino acid transport and metabolism
2579739257	RRNA small subunit methyltransferase, glucose inhibited division protein GidB		+	+		COG0357:Predicted S-adenosylmethionine-dependent methyltransferase involved in bacterial cell division	Translation, ribosomal structure and biogenesis
2579739258	Hypothetical protein	+	+	+
2579739260	1-pyrroline-5-carboxylate dehydrogenase	+	+	+		COG1012:NAD-dependent aldehyde dehydrogenases	Energy production and conversion
2579739263	Hypothetical protein		+
2579739264	Hypothetical protein	+	+
2579739265	Na(+)-translocating NADH-quinone reductase subunit A (EC 1.6.5.-)	+	+	+		COG1726:Na+-transporting NADH:ubiquinone oxidoreductase, subunit NqrA	Energy production and conversion
2579739266	Na(+)-translocating NADH-quinone reductase subunit B (EC 1.6.5.-)	+	+	+		COG1805:Na+-transporting NADH:ubiquinone oxidoreductase, subunit NqrB	Energy production and conversion
2579739267	Na(+)-translocating NADH-quinone reductase subunit C (EC 1.6.5.-)	+	+	+		COG2869:Na+-transporting NADH:ubiquinone oxidoreductase, subunit NqrC	Energy production and conversion
2579739268	Na(+)-translocating NADH-quinone reductase subunit D (EC 1.6.5.-)	+	+			COG1347:Na+-transporting NADH:ubiquinone oxidoreductase, subunit NqrD	Energy production and conversion
2579739270	Na(+)-translocating NADH-quinone reductase subunit F (EC 1.6.5.-)	+	+	+		COG2871:Na+-transporting NADH:ubiquinone oxidoreductase, subunit NqrF	Energy production and conversion
2579739271	Hypothetical protein in ApbE locus	+		+
2579739272	Thiamin biosynthesis lipoprotein ApbE	+	+	+		COG1477:Membrane-associated lipoprotein involved in thiamine biosynthesis	Coenzyme transport and metabolism
2579739273	Hypothetical protein	+	+
2579739275	Hypothetical protein	+
2579739276	Methionine aminopeptidase (EC 3.4.11.18)	+	+			COG0024:Methionine aminopeptidase	Translation, ribosomal structure and biogenesis
2579739277	Hypothetical protein		+
2579739278	Thioredoxin-like protein	+	+	+		COG0526:Thiol-disulfide isomerase and thioredoxins	Posttranslational modification, protein turnover, chaperones
2579739279	2,3-bisphosphoglycerate-independent phosphoglycerate mutase (EC 5.4.2.1)	+	+	+		COG0696:Phosphoglyceromutase	Carbohydrate transport and metabolism
2579739281	Peptidoglycan-binding domain 1		+			COG2989:Uncharacterized protein conserved in bacteria	Cell wall/membrane/envelope biogenesis
2579739282	Hypothetical protein		+	+		COG2388:Predicted acetyltransferase	General function prediction only
2579739283	ATP-dependent Clp protease proteolytic subunit (EC 3.4.21.92)	+	+	+		COG0740:Protease subunit of ATP-dependent Clp proteases	Posttranslational modification, protein turnover, chaperones
2579739284	Transcription termination factor Rho	+	+	+		COG1158:Transcription termination factor	Transcription
2579739286	Metallophosphoesterase superfamily protein	+	+	+		COG0622:Predicted phosphoesterase	General function prediction only
2579739287	TRNA pseudouridine synthase A (EC 4.2.1.70)		+			COG0101:Pseudouridylate synthase	Translation, ribosomal structure and biogenesis
2579739288	ABC transporter, ATP-binding protein	+	+	+		COG1132:ABC-type multidrug transport system, ATPase and permease components	Defense mechanisms
2579739289	Membrane protein	+	+			COG1624:Uncharacterized conserved protein	Signal transduction mechanisms
2579739290	Dihydropteroate synthase (EC 2.5.1.15)	+	+	+		COG0294:Dihydropteroate synthase and related enzymes	Coenzyme transport and metabolism
2579739291	Hypothetical protein	+	+	+
2579739293	Triosephosphate isomerase (EC 5.3.1.1)	+	+	+		COG0149:Triosephosphate isomerase	Carbohydrate transport and metabolism
2579739294	50S ribosomal protein L11 methyltransferase	+	+	+		COG2264:Ribosomal protein L11 methylase	Translation, ribosomal structure and biogenesis
2579739304	TonB-dependent receptor	+	+
2579739305	RagB/SusD Domain-Containing Protein	+
2579739314	Ribulokinase (EC 2.7.1.16)	+				COG1069:Ribulose kinase	Carbohydrate transport and metabolism
2579739316	L-arabinose isomerase (EC 5.3.1.4)	+	+			COG2160:L-arabinose isomerase	Carbohydrate transport and metabolism
2579739317	Aldose 1-epimerase (EC 5.1.3.3)	+				COG2017:Galactose mutarotase and related enzymes	Carbohydrate transport and metabolism
2579739318	Sodium:solute symporter family protein	+				COG4146:Predicted symporter	General function prediction only
2579739319	Transaldolase (EC 2.2.1.2)	+		+		COG0176:Transaldolase	Carbohydrate transport and metabolism
2579739332	Aldo/keto reductase	+				COG0667:Predicted oxidoreductases (related to aryl-alcohol dehydrogenases)	General function prediction only
2579739334	Signal transduction histidine kinase	+	+	+		COG0642:Signal transduction histidine kinase	Signal transduction mechanisms
2579739335	Two-component response transcriptional regulator	+	+	+
2579739336	Response regulator receiver domain-containing protein	+	+	+
2579739343	Hypothetical protein	+	+	+		COG5587:Uncharacterized conserved protein	Function unknown
2579739344	Adenine phosphoribosyltransferase (EC 2.4.2.7)	+		+		COG0503:Adenine/guanine phosphoribosyltransferases and related PRPP-binding proteins	Nucleotide transport and metabolism
2579739349	Sodium/calcium exchanger protein	+	+			COG0530:Ca2+/Na+ antiporter	Inorganic ion transport and metabolism
2579739351	Glutamine synthetase type II, eukaryotic (EC 6.3.1.2)		+	+		COG0174:Glutamine synthetase	Amino acid transport and metabolism
2579739352	Glutamine synthetase type III, GlnN (EC 6.3.1.2)	+	+	+		COG3968:Uncharacterized protein related to glutamine synthetase	Amino acid transport and metabolism
2579739353	Phosphoribosylformylglycinamidine cyclo-ligase (EC 6.3.3.1)	+	+	+		COG0150:Phosphoribosylaminoimidazole (AIR) synthetase	Nucleotide transport and metabolism
2579739357	Peptide chain release factor 1	+	+	+		COG0216:Protein chain release factor A	Translation, ribosomal structure and biogenesis
2579739358	Orotidine 5'-phosphate decarboxylase (EC 4.1.1.23)	+	+	+		COG0284:Orotidine-5'-phosphate decarboxylase	Nucleotide transport and metabolism
2579739361	Hypothetical protein	+	+	+
2579739362	Methylmalonyl-CoA mutase (EC 5.4.99.2)	+	+	+		COG1884:Methylmalonyl-CoA mutase, N-terminal domain/subunit	Lipid transport and metabolism
2579739364	Transcriptional regulator, AsnC family	+				COG1522:Transcriptional regulators	Transcription
2579739366	Hypothetical protein	+	+	+
2579739371	Nitrogen regulatory protein P-II		+	+		COG0347:Nitrogen regulatory protein PII	Signal transduction mechanisms
2579739373	Transcriptional activator	+	+	+		COG4978:Transcriptional regulator, effector-binding domain/component	Signal transduction mechanisms
2579739376	Branched-chain amino acid aminotransferase (EC 2.6.1.42)	+	+	+		COG0115:Branched-chain amino acid aminotransferase/4-amino-4-deoxychorismate lyase	Amino acid transport and metabolism
2579739377	Hypothetical protein	+	+	+
2579739379	NAD(P)-binding protein	+	+	+		COG1090:Predicted nucleoside-diphosphate sugar epimerase	General function prediction only
2579739380	Rhodanese-like domain protein	+	+	+		COG2353:Uncharacterized conserved protein	General function prediction only
2579739381	Heat shock protein GrpE	+	+	+		COG0576:Molecular chaperone GrpE (heat shock protein)	Posttranslational modification, protein turnover, chaperones
2579739382	Chaperone protein DnaJ	+	+	+		COG0484:DnaJ-class molecular chaperone with C-terminal Zn finger domain	Posttranslational modification, protein turnover, chaperones
2579739383	ABC transporter, ATP-binding protein	+	+			COG4152:ABC-type uncharacterized transport system, ATPase component	General function prediction only
2579739384	Membrane protein, putative	+	+	+		COG1668:ABC-type Na+ efflux pump, permease component	Energy production and conversion
2579739386	Two-component response transcriptional regulator	+	+	+		COG2204:Response regulator containing CheY-like receiver, AAA-type ATPase, and DNA-binding domains	Signal transduction mechanisms
2579739387	Hypothetical protein	+	+
2579739388	Bll6474 protein	+	+	+		COG2326:Uncharacterized conserved protein	Energy production and conversion
2579739389	M28 family peptidase	+		+		COG2234:Predicted aminopeptidases	Posttranslational modification, protein turnover, chaperones
2579739390	NorM-like multidrug efflux protein	+				COG0534:Na+-driven multidrug efflux pump	Defense mechanisms
2579739394	Organic hydroperoxide resistance protein	+	+	+		COG1764:Predicted redox protein, regulator of disulfide bond formation	Defense mechanisms
2579739398	Hypothetical protein	+	+	+
2579739399	M23/M37 peptidase/aminotransferase, class III	+	+	+
2579739400	Uncharacterized conserved membrane protein			+
2579739401	Hypothetical protein	+	+	+
2579739402	RNA polymerase sigma-70 factor, ECF subfamily		+			COG1595:DNA-directed RNA polymerase specialized sigma subunit, sigma24 homolog	Transcription
2579739403	Hypothetical protein		+
2579739404	Protein export cytoplasm protein SecA ATPase RNA helicase (TC 3.A.5.1.1)	+	+	+
2579739405	Hypothetical protein	+	+
2579739406	Cob(I)alamin adenosyltransferase PduO (EC 2.5.1.17)	+	+	+		COG2096:Uncharacterized conserved protein	Coenzyme transport and metabolism
2579739408	ABC-type transporter ATP-binding protein	+	+	+		COG1136:ABC-type antimicrobial peptide transport system, ATPase component	Cell wall/membrane/envelope biogenesis
2579739410	Methyltransferase		+
2579739411	ABC-type transporter ATP-binding protein	+	+	+		COG0488:ATPase components of ABC transporters with duplicated ATPase domains	General function prediction only
2579739412	Polysaccharide export outer membrane protein	+				COG1596:Periplasmic protein involved in polysaccharide export	Cell wall/membrane/envelope biogenesis
2579739413	Tyrosine-protein kinase Wzc (EC 2.7.10.2)	+	+			COG0489:ATPases involved in chromosome partitioning	Cell cycle control, cell division, chromosome partitioning
2579739414	Hypothetical protein		+
2579739417	Methyltransferase		+	+		COG2226:Methylase involved in ubiquinone/menaquinone biosynthesis	Coenzyme transport and metabolism
2579739419	Hypothetical protein	+
2579739423	O-antigen export system ATP-binding protein		+			COG1134:ABC-type polysaccharide/polyol phosphate transport system, ATPase component	Carbohydrate transport and metabolism
2579739425	Biotin carboxyl carrier protein		+
2579739437	UDP-N-acetylglucosamine 2-epimerase (EC 5.1.3.14)		+			COG0381:UDP-N-acetylglucosamine 2-epimerase	Cell wall/membrane/envelope biogenesis
2579739441	N-acetylneuraminate synthase (EC 2.5.1.56)	+				COG2089:Sialic acid synthase	Cell wall/membrane/envelope biogenesis
2579739443	Hypothetical protein	+
2579739444	UDP-N-acetylglucosamine 2-epimerase (EC 5.1.3.14)	+		+		COG0381:UDP-N-acetylglucosamine 2-epimerase	Cell wall/membrane/envelope biogenesis
2579739447	N-Acetylneuraminate cytidylyltransferase (EC 2.7.7.43)	+				COG1083:CMP-N-acetylneuraminic acid synthetase	Cell wall/membrane/envelope biogenesis
2579739449	Hypothetical protein FP1254		+
2579739456	SAM-dependent methyltransferases		+
2579739464	CDP-diacylglycerol--serine O-phosphatidyltransferase (EC 2.7.8.8)	+	+			COG1183:Phosphatidylserine synthase	Lipid transport and metabolism
2579739467	Hypothetical protein	+	+			COG0599:Uncharacterized homolog of gamma-carboxymuconolactone decarboxylase subunit	General function prediction only
2579739469	Arabinose 5-phosphate isomerase (EC 5.3.1.13)	+	+			COG0794:Predicted sugar phosphate isomerase involved in capsule formation	Carbohydrate transport and metabolism
2579739470	ATP-dependent DNA helicase RecQ	+	+	+		COG0514:Superfamily II DNA helicase	Replication, recombination and repair
2579739471	Membrane metalloprotease	+	+	+
2579739474	Hypothetical protein	+	+	+		COG3876:Uncharacterized protein conserved in bacteria	Function unknown
2579739475	Lipoprotein releasing system transmembrane protein		+			COG4591:ABC-type transport system, involved in lipoprotein release, permease component	Cell wall/membrane/envelope biogenesis
2579739476	Cystathionine beta-synthase (EC 4.2.1.22)	+	+	+		COG0031:Cysteine synthase	Amino acid transport and metabolism
2579739477	Lysophospholipase L1 and related esterases	+	+	+		COG2755:Lysophospholipase L1 and related esterases	Amino acid transport and metabolism
2579739480	Na(+)-linked D-alanine glycine permease	+	+	+		COG1115:Na+/alanine symporter	Amino acid transport and metabolism
2579739482	Acyl-CoA dehydrogenase	+	+	+		COG1960:Acyl-CoA dehydrogenases	Lipid transport and metabolism
2579739483	30S ribosomal protein S21	+	+	+		COG0828:Ribosomal protein S21	Translation, ribosomal structure and biogenesis
2579739486	Ribosome hibernation protein YhbH	+	+	+		COG1544:Ribosome-associated protein Y (PSrp-1)	Translation, ribosomal structure and biogenesis
2579739487	Translation elongation factor Tu	+	+	+		COG0050:GTPases - translation elongation factors	Translation, ribosomal structure and biogenesis
2579739489	Transcription antitermination protein NusG	+	+	+		COG0250:Transcription antiterminator	Transcription
2579739490	50S ribosomal protein L11	+	+	+		COG0080:Ribosomal protein L11	Translation, ribosomal structure and biogenesis
2579739491	50S ribosomal protein L1	+	+	+		COG0081:Ribosomal protein L1	Translation, ribosomal structure and biogenesis
2579739492	50S ribosomal protein L10	+	+	+		COG0244:Ribosomal protein L10	Translation, ribosomal structure and biogenesis
2579739493	50S ribosomal protein L7/L12	+	+	+		COG0222:Ribosomal protein L7/L12	Translation, ribosomal structure and biogenesis
2579739494	DNA-directed RNA polymerase beta subunit (EC 2.7.7.6)	+	+	+
2579739495	DNA-directed RNA polymerase beta' subunit (EC 2.7.7.6)	+	+	+		COG0086:DNA-directed RNA polymerase, beta' subunit/160 kD subunit	Transcription
2579739498	Hypothetical protein	+	+	+
2579739499	L-Ala-DL-Glu epimerase	+	+	+		COG4948:L-alanine-DL-glutamate epimerase and related enzymes of enolase superfamily	Cell wall/membrane/envelope biogenesis
2579739502	Peptide chain release factor 3	+	+	+		COG4108:Peptide chain release factor RF-3	Translation, ribosomal structure and biogenesis
2579739505	Isopentenyl-diphosphate delta-isomerase (EC 5.3.3.2)	+	+	+		COG1443:Isopentenyldiphosphate isomerase	Lipid transport and metabolism
2579739506	6-pyruvoyl tetrahydrobiopterin synthase (EC 4.2.3.12)	+	+			COG0720:6-pyruvoyl-tetrahydropterin synthase	Coenzyme transport and metabolism
2579739507	Alkyl hydroperoxide reductase subunit C-like protein	+	+	+		COG1225:Peroxiredoxin	Posttranslational modification, protein turnover, chaperones
2579739508	Hypothetical protein	+	+	+
2579739509	Malate:quinone oxidoreductase (EC 1.1.5.4)	+	+	+		COG0579:Predicted dehydrogenase	Carbohydrate transport and metabolism
2579739510	Hypothetical protein	+	+	+
2579739511	DUF819 domain-containing protein		+			COG5505:Predicted integral membrane protein	Function unknown
2579739512	Haloacid dehalogenase	+		+		COG0561:Predicted hydrolases of the HAD superfamily	Coenzyme transport and metabolism
2579739514	Hypothetical protein	+	+	+		COG1073:Hydrolases of the alpha/beta superfamily	Signal transduction mechanisms
2579739516	Membrane protease family protein BA0301	+	+	+
2579739517	Endonuclease	+	+	+
2579739520	Two-component system sensor histidine kinase/response regulator hybrid		+			COG0642:Signal transduction histidine kinase	Signal transduction mechanisms
2579739521	Hypothetical protein	+
2579739522	Molecular chaperone Hsp90	+	+	+		COG0326:Molecular chaperone, HSP90 family	Posttranslational modification, protein turnover, chaperones
2579739523	Hypothetical protein	+	+	+		COG1309:Transcriptional regulator	Transcription
2579739524	Ubiquinone biosynthesis monooxygenase UbiB		+
2579739525	3-oxoacyl-[acyl-carrier-protein] synthase, KASIII (EC 2.3.1.41)	+	+	+		COG0332:3-oxoacyl-[acyl-carrier-protein] synthase III	Lipid transport and metabolism
2579739527	Hypothetical protein		+	+
2579739529	Secreted and surface protein containing fasciclin-like repeats	+	+	+		COG2335:Secreted and surface protein containing fasciclin-like repeats	General function prediction only
2579739530	Lipoprotein, putative	+	+	+
2579739531	Phenylalanyl-tRNA synthetase beta chain (EC 6.1.1.20)	+	+	+		COG0072:Phenylalanyl-tRNA synthetase beta subunit	Translation, ribosomal structure and biogenesis
2579739535	Aminopeptidase	+
2579739538	Hypothetical protein	+	+
2579739539	Ferredoxin-dependent glutamate synthase (EC 1.4.7.1)	+	+	+		COG0069:Glutamate synthase domain 2	Amino acid transport and metabolism
2579739540	N-acyl-L-amino acid amidohydrolase	+	+	+		COG1473:Metal-dependent amidase/aminoacylase/carboxypeptidase	General function prediction only
2579739541	Hypothetical protein	+	+	+		COG1416:Uncharacterized conserved protein	Inorganic ion transport and metabolism
2579739542	ATP-dependent DNA helicase UvrD/PcrA	+	+	+		COG0210:Superfamily I DNA and RNA helicases	Replication, recombination and repair
2579739543	Hypothetical protein	+	+	+
2579739544	Hypothetical protein	+	+	+		COG0009:Putative translation factor (SUA5)	Translation, ribosomal structure and biogenesis
2579739545	Non-heme chloroperoxidase (EC 1.11.1.10)	+	+	+		COG0596:Predicted hydrolases or acyltransferases (alpha/beta hydrolase superfamily)	Coenzyme transport and metabolism
2579739547	Flagellar motor rotation protein MotB	+	+	+		COG1360:Flagellar motor protein	Cell motility
2579739549	Hypothetical protein	+
2579739550	DNA polymerase III delta subunit (EC 2.7.7.7)		+			COG1466:DNA polymerase III, delta subunit	Replication, recombination and repair
2579739552	Metal-dependent hydrolase	+	+	+		COG2220:Predicted Zn-dependent hydrolases of the beta-lactamase fold	Carbohydrate transport and metabolism
2579739555	O-succinylbenzoic acid--CoA ligase (EC 6.2.1.26)	+	+	+
2579739556	Peptidase M1 family protein	+	+	+
2579739558	Acyl-CoA carboxylase carboxyl transferase subunit beta	+	+	+		COG4799:Acetyl-CoA carboxylase, carboxyltransferase component (subunits alpha and beta)	Lipid transport and metabolism
2579739560	Hypothetical protein	+
2579739561	ABC transporter ATP-binding protein	+	+	+		COG0488:ATPase components of ABC transporters with duplicated ATPase domains	General function prediction only
2579739564	Small heat shock protein		+			COG0071:Molecular chaperone (small heat shock protein)	Posttranslational modification, protein turnover, chaperones
2579739566	Excinuclease ABC subunit B	+		+		COG0556:Helicase subunit of the DNA excision repair complex	Replication, recombination and repair
2579739568	PKD domain-containing protein	+
2579739569	Hypothetical protein	+		+		COG1277:ABC-type transport system involved in multi-copper enzyme maturation, permease component	Posttranslational modification, protein turnover, chaperones
2579739570	ABC-type multidrug transporter ATP-binding protein	+	+	+		COG1131:ABC-type multidrug transport system, ATPase component	Defense mechanisms
2579739573	Hypothetical protein	+		+
2579739574	Hypothetical protein	+	+	+
2579739576	TRNA nucleotidyltransferase (EC 2.7.7.21) (EC 2.7.7.25)		+	+		COG0617:tRNA nucleotidyltransferase/poly(A) polymerase	Translation, ribosomal structure and biogenesis
2579739577	TsaC protein (YrdC domain) required for threonylcarbamoyladenosine t(6)A37 modification in tRNA	+	+	+		COG0009:Putative translation factor (SUA5)	Translation, ribosomal structure and biogenesis
2579739581	Hypothetical protein	+
2579739584	2,3,4,5-tetrahydropyridine-2,6-dicarboxylate N-succinyltransferase (EC 2.3.1.117)	+	+	+		COG2171:Tetrahydrodipicolinate N-succinyltransferase	Amino acid transport and metabolism
2579739585	Putative Holliday junction resolvase YggF			+		COG0816:Predicted endonuclease involved in recombination (possible Holliday junction resolvase in Mycoplasmas and B. subtilis)	Transcription
2579739586	Peptide deformylase (EC 3.5.1.88)	+	+	+		COG0242:N-formylmethionyl-tRNA deformylase	Translation, ribosomal structure and biogenesis
2579739587	Hypothetical protein	+	+	+
2579739588	Hypothetical protein	+	+	+
2579739589	TmRNA-binding protein SmpB	+				COG0691:tmRNA-binding protein	Posttranslational modification, protein turnover, chaperones
2579739590	Hypothetical protein		+
2579739591	Hypothetical protein	+	+	+
2579739593	Hypothetical protein	+	+	+		COG3237:Uncharacterized protein conserved in bacteria	Function unknown
2579739595	Chaperone ClpB	+	+	+		COG0542:ATPases with chaperone activity, ATP-binding subunit	Posttranslational modification, protein turnover, chaperones
2579739596	General stress protein	+	+	+
2579739597	Fumarylacetoacetase (EC 3.7.1.2)	+	+	+		COG0179:2-keto-4-pentenoate hydratase/2-oxohepta-3-ene-1,7-dioic acid hydratase (catechol pathway)	Secondary metabolites biosynthesis, transport and catabolism
2579739598	Serine hydroxymethyltransferase (EC 2.1.2.1)	+	+	+		COG0112:Glycine/serine hydroxymethyltransferase	Amino acid transport and metabolism
2579739600	Glutamine cyclotransferase	+	+	+		COG3823:Glutamine cyclotransferase	Posttranslational modification, protein turnover, chaperones
2579739601	Oxidoreductase, short chain dehydrogenase/reductase family	+	+	+		COG0300:Short-chain dehydrogenases of various substrate specificities	General function prediction only
2579739602	Transaldolase (EC 2.2.1.2)	+	+	+		COG0176:Transaldolase	Carbohydrate transport and metabolism
2579739603	Hypothetical protein	+	+	+
2579739604	ABC transporter, ATP-binding protein	+	+	+		COG0488:ATPase components of ABC transporters with duplicated ATPase domains	General function prediction only
2579739605	TonB-dependent receptor, putative	+	+	+		COG1629:Outer membrane receptor proteins, mostly Fe transport	Inorganic ion transport and metabolism
2579739606	Hypothetical protein	+	+	+		COG1832:Predicted CoA-binding protein	General function prediction only
2579739609	Lipoamide acyltransferase component of 2-oxoacid dehydrogenase complex	+	+	+		COG0508:Pyruvate/2-oxoglutarate dehydrogenase complex, dihydrolipoamide acyltransferase (E2) component, and related enzymes	Energy production and conversion
2579739610	DNA Pol III Epsilon Chain	+	+	+		COG0847:DNA polymerase III, epsilon subunit and related 3'-5' exonucleases	Replication, recombination and repair
2579739613	Hypothetical protein	+	+			COG2198:FOG: HPt domain	Signal transduction mechanisms
2579739616	50S ribosomal protein L28	+	+	+		COG0227:Ribosomal protein L28	Translation, ribosomal structure and biogenesis
2579739617	Hypothetical protein	+	+	+
2579739618	Cell division protein FtsY	+	+	+		COG0552:Signal recognition particle GTPase	Intracellular trafficking, secretion, and vesicular transport
2579739619	Glutamyl-tRNA(Gln) amidotransferase subunit A	+	+	+		COG0154:Asp-tRNAAsn/Glu-tRNAGln amidotransferase A subunit and related amidases	Translation, ribosomal structure and biogenesis
2579739626	M16 family peptidase	+	+	+		COG0612:Predicted Zn-dependent peptidases	General function prediction only
2579739627	Peptidase M14, carboxypeptidase A precursor	+	+	+
2579739628	Hypothetical protein	+	+	+
2579739629	Hypothetical protein	+	+	+		COG4365:Uncharacterized protein conserved in bacteria	Function unknown
2579739630	Aromatic-L-amino-acid decarboxylase (EC 4.1.1.28)	+		+		COG0076:Glutamate decarboxylase and related PLP-dependent proteins	Amino acid transport and metabolism
2579739631	Hypothetical protein	+		+		COG2859:Uncharacterized protein conserved in bacteria	Function unknown
2579739632	GMP synthase [glutamine-hydrolyzing] (EC 6.3.5.2)	+	+	+		COG0519:GMP synthase, PP-ATPase domain/subunit	Nucleotide transport and metabolism
2579739633	LysM domain-containing protein	+	+	+		COG0683:ABC-type branched-chain amino acid transport systems, periplasmic component	Amino acid transport and metabolism
2579739634	Putative stress-induced protein OsmC	+	+	+		COG1765:Predicted redox protein, regulator of disulfide bond formation	General function prediction only
2579739636	Enoyl-[acyl-carrier-protein] reductase [FMN] (EC 1.3.1.9)	+		+		COG2070:Dioxygenases related to 2-nitropropane dioxygenase	General function prediction only
2579739638	TRNA-specific 2-thiouridylase MnmA	+	+	+		COG0482:Predicted tRNA(5-methylaminomethyl-2-thiouridylate) methyltransferase, contains the PP-loop ATPase domain	Translation, ribosomal structure and biogenesis
2579739639	Hypothetical protein	+		+
2579739640	Hypothetical protein	+	+	+
2579739642	Inner membrane protein translocase component YidC, long form	+	+	+		COG0706:Preprotein translocase subunit YidC	Cell wall/membrane/envelope biogenesis
2579739643	CTP synthase (EC 6.3.4.2)	+	+	+		COG0504:CTP synthase (UTP-ammonia lyase)	Nucleotide transport and metabolism
2579739647	Uncharacterized peroxidase-related enzyme	+	+	+		COG2128:Uncharacterized conserved protein	Inorganic ion transport and metabolism
2579739648	Putative auxin-regulated protein	+	+	+
2579739649	Hypothetical protein	+
2579739652	DUF1801 domain-containing protein			+
2579739655	Hypothetical protein		+			COG2819:Predicted hydrolase of the alpha/beta superfamily	General function prediction only
2579739656	Surface antigen (D15) precursor	+	+	+
2579739658	Diaminopimelate decarboxylase (EC 4.1.1.20)	+	+	+		COG0019:Diaminopimelate decarboxylase	Amino acid transport and metabolism
2579739661	Succinyl-CoA ligase [ADP-forming] beta chain (EC 6.2.1.5)	+	+	+		COG0045:Succinyl-CoA synthetase, beta subunit	Energy production and conversion
2579739662	Metal-dependent hydrolase (EC 3.-.-.-)	+	+	+		COG2220:Predicted Zn-dependent hydrolases of the beta-lactamase fold	Carbohydrate transport and metabolism
2579739663	Transcriptional regulator, MarR family	+	+	+
2579739666	Formiminoglutamase (EC 3.5.3.8)	+				COG0010:Arginase/agmatinase/formimionoglutamate hydrolase, arginase family	Amino acid transport and metabolism
2579739667	Imidazolonepropionase (EC 3.5.2.7)	+	+	+		COG1228:Imidazolonepropionase and related amidohydrolases	Secondary metabolites biosynthesis, transport and catabolism
2579739668	Hypothetical protein	+	+	+
2579739670	Cystathionine gamma-lyase (EC 4.4.1.1)	+	+	+		COG0626:Cystathionine beta-lyases/cystathionine gamma-synthases	Amino acid transport and metabolism
2579739671	LMBE-RELATED PROTEIN	+	+	+		COG2120:Uncharacterized proteins, LmbE homologs	Carbohydrate transport and metabolism
2579739672	Hypothetical protein	+	+	+
2579739673	Nucleoside triphosphate pyrophosphohydrolase MazG (EC 3.6.1.8)	+
2579739674	Hypothetical protein	+	+	+
2579739675	Shikimate 5-dehydrogenase I alpha (EC 1.1.1.25)		+			COG0169:Shikimate 5-dehydrogenase	Amino acid transport and metabolism
2579739679	Acetylornithine aminotransferase (EC 2.6.1.11) (ACOAT)	+				COG4992:Ornithine/acetylornithine aminotransferase	Amino acid transport and metabolism
2579739680	Hypothetical protein	+	+
2579739681	Hypothetical protein	+	+	+		COG1633:Uncharacterized conserved protein	Inorganic ion transport and metabolism
2579739682	Hypothetical protein	+	+	+
2579739683	Adenylosuccinate synthetase (EC 6.3.4.4)	+	+	+		COG0104:Adenylosuccinate synthase	Nucleotide transport and metabolism
2579739684	Ferric uptake regulation protein FUR	+	+	+		COG0735:Fe2+/Zn2+ uptake regulation proteins	Inorganic ion transport and metabolism
2579739685	GTP pyrophosphokinase (EC 2.7.6.5), (p)ppGpp synthetase II / Guanosine-3',5'-bis(diphosphate) 3'-pyrophosphohydrolase (EC 3.1.7.2)	+	+	+		COG0317:Guanosine polyphosphate pyrophosphohydrolases/synthetases	Signal transduction mechanisms
2579739687	SpoU rRNA methylase family protein	+	+			COG0566:rRNA methylases	Translation, ribosomal structure and biogenesis
2579739688	Metal-dependent hydrolase superfamily protein	+	+	+		COG1228:Imidazolonepropionase and related amidohydrolases	Secondary metabolites biosynthesis, transport and catabolism
2579739689	Metal-dependent hydrolase superfamily protein	+	+	+		COG1228:Imidazolonepropionase and related amidohydrolases	Secondary metabolites biosynthesis, transport and catabolism
2579739691	Aminoacyl-histidine dipeptidase (Peptidase D) (EC 3.4.13.3)	+	+	+		COG2195:Di- and tripeptidases	Amino acid transport and metabolism
2579739692	Peptidyl-prolyl cis-trans isomerase (EC 5.2.1.8)	+	+	+		COG0652:Peptidyl-prolyl cis-trans isomerase (rotamase) - cyclophilin family	Posttranslational modification, protein turnover, chaperones
2579739693	Gliding motility protein GldI	+	+
2579739694	Phosphoesterase domain-containing protein	+	+			COG0618:Exopolyphosphatase-related proteins	Nucleotide transport and metabolism
2579739695	Phosphodiesterase/alkaline phosphatase D-like protein	+	+	+
2579739696	Nucleoside diphosphate kinase (EC 2.7.4.6)	+	+	+		COG0105:Nucleoside diphosphate kinase	Nucleotide transport and metabolism
2579739699	DNA recombination and repair protein RecF		+			COG1195:Recombinational DNA repair ATPase (RecF pathway)	Replication, recombination and repair
2579739700	TPR domain protein	+	+	+
2579739701	6,7-dimethyl-8-ribityllumazine synthase (EC 2.5.1.78)		+			COG0054:Riboflavin synthase beta-chain	Coenzyme transport and metabolism
2579739702	Hypothetical protein	+	+
2579739703	DNA mismatch repair protein MutL		+	+		COG0323:DNA mismatch repair enzyme (predicted ATPase)	Replication, recombination and repair
2579739705	Rhomboid family protein	+				COG0705:Uncharacterized membrane protein (homolog of Drosophila rhomboid)	Posttranslational modification, protein turnover, chaperones
2579739707	Hypothetical protein	+	+	+
2579739708	Signal peptidase I (EC 3.4.21.89)	+	+	+		COG0681:Signal peptidase I	Intracellular trafficking, secretion, and vesicular transport
2579739709	Dihydrodipicolinate reductase (EC 1.3.1.26)	+	+	+		COG0289:Dihydrodipicolinate reductase	Amino acid transport and metabolism
2579739711	Chromosome (plasmid) partitioning protein ParB / Stage 0 sporulation protein J	+	+	+		COG1475:Predicted transcriptional regulators	Cell cycle control, cell division, chromosome partitioning
2579739712	Chromosome (plasmid) partitioning protein ParA / Sporulation initiation inhibitor protein Soj	+	+	+		COG1192:ATPases involved in chromosome partitioning	Cell motility
2579739713	Hypothetical protein	+	+
2579739714	2,4-dienoyl-CoA reductase, mitochondrial precursor (EC 1.3.1.34)	+	+	+		COG1028:Dehydrogenases with different specificities (related to short-chain alcohol dehydrogenases)	Lipid transport and metabolism
2579739715	Methylmalonyl-CoA mutase (EC 5.4.99.2)	+	+	+		COG1884:Methylmalonyl-CoA mutase, N-terminal domain/subunit	Lipid transport and metabolism
2579739716	Methylmalonyl-CoA mutase (EC 5.4.99.2)	+
2579739718	Uridine kinase (EC 2.7.1.48)	+	+	+		COG0572:Uridine kinase	Nucleotide transport and metabolism
2579739722	Hypothetical protein	+	+	+
2579739723	Copper-containing nitrite reductase (EC 1.7.2.1)	+	+	+
2579739724	Glucose/sorbosone dehydrogenase	+	+	+		COG2133:Glucose/sorbosone dehydrogenases	Carbohydrate transport and metabolism
2579739730	Hypothetical protein	+	+	+
2579739740	Hypothetical protein		+
2579739746	Nodulin 21-related protein	+	+	+		COG1814:Uncharacterized membrane protein	Inorganic ion transport and metabolism
2579739747	RND family efflux transporter, MFP subunit	+	+	+		COG0845:Membrane-fusion protein	Cell wall/membrane/envelope biogenesis
2579739748	Cobalt-zinc-cadmium resistance protein CzcA; Cation efflux system protein CusA	+	+	+		COG3696:Putative silver efflux pump	Inorganic ion transport and metabolism
2579739749	Sensor histidine kinase	+	+	+		COG0642:Signal transduction histidine kinase	Signal transduction mechanisms
2579739750	Phosphate regulon transcriptional regulatory protein PhoB (SphR)	+	+			COG0745:Response regulators consisting of a CheY-like receiver domain and a winged-helix DNA-binding domain	Signal transduction mechanisms
2579739753	Amino acid transporter	+				COG0531:Amino acid transporters	Amino acid transport and metabolism
2579739754	Multicopper oxidase	+	+	+		COG2132:Putative multicopper oxidases	Cell cycle control, cell division, chromosome partitioning
2579739755	Carbonic anhydrase (EC 4.2.1.1)	+	+	+		COG3338:Carbonic anhydrase	Inorganic ion transport and metabolism
2579739756	Hypothetical protein	+	+	+
2579739757	Transcriptional Regulator		+
2579739770	Hypothetical protein	+	+	+
2579739773	Hypothetical protein			+
2579739774	Hypothetical protein	+	+	+
2579739779	Oxidoreductase of aldo/keto reductase family, subgroup 1	+	+	+		COG0656:Aldo/keto reductases, related to diketogulonate reductase	Secondary metabolites biosynthesis, transport and catabolism
2579739784	Hypothetical protein		+
2579739785	Outer membrane protein		+
2579739790	Metallo-beta-lactamase family protein, RNA-specific	+		+		COG1236:Predicted exonuclease of the beta-lactamase fold involved in RNA processing	Translation, ribosomal structure and biogenesis
2579739791	Small heat shock protein	+	+			COG0071:Molecular chaperone (small heat shock protein)	Posttranslational modification, protein turnover, chaperones
2579739792	TonB family protein	+	+	+
2579739794	Alpha/beta hydrolase		+			COG0596:Predicted hydrolases or acyltransferases (alpha/beta hydrolase superfamily)	Coenzyme transport and metabolism
2579739795	Hypothetical protein	+	+	+
2579739796	RNA polymerase ECF-type sigma factor	+	+	+		COG1595:DNA-directed RNA polymerase specialized sigma subunit, sigma24 homolog	Transcription
2579739808	Two-component system response regulator	+				COG3279:Response regulator of the LytR/AlgR family	Transcription
2579739815	Hypothetical protein	+	+
2579739816	Hypothetical protein	+	+	+		COG1476:Predicted transcriptional regulators	Transcription
2579739817	Hypothetical protein	+	+	+
2579739818	Phage shock protein A	+	+	+		COG1842:Phage shock protein A (IM30), suppresses sigma54-dependent transcription	Transcription
2579739819	Hypothetical protein		+
2579739820	Inner membrane protein YqiK	+	+	+		COG2268:Uncharacterized protein conserved in bacteria	Function unknown
2579739821	Hypothetical protein	+	+
2579739826	DoxX family protein		+
2579739828	Phenazine biosynthesis protein PhzF like	+		+		COG0384:Predicted epimerase, PhzC/PhzF homolog	General function prediction only
2579739829	Hypothetical protein		+
2579739830	Hypothetical protein	+	+
2579739831	Hypothetical protein	+
2579739834	Hypothetical protein	+	+			COG4898:Uncharacterized protein conserved in bacteria	Function unknown
2579739852	Hypothetical protein	+	+	+		COG3637:Opacity protein and related surface antigens	Cell wall/membrane/envelope biogenesis
2579739874	Similarity to cell filamentation proteins	+		+		COG3177:Uncharacterized conserved protein	Transcription
2579739877	Hypothetical protein			+
2579739879	Hypothetical protein	+
2579739881	Hypothetical protein		+
2579739889	Hypothetical protein		+
2579739891	Succinate-semialdehyde dehydrogenase [NAD] (EC 1.2.1.24); Succinate-semialdehyde dehydrogenase [NADP+] (EC 1.2.1.16)		+			COG1012:NAD-dependent aldehyde dehydrogenases	Energy production and conversion
2579739892	Transcriptional regulator, Crp/Fnr family	+				COG0664:cAMP-binding proteins - catabolite gene activator and regulatory subunit of cAMP-dependent protein kinases	Signal transduction mechanisms
2579739897	Outer membrane protein	+		+		COG2220:Predicted Zn-dependent hydrolases of the beta-lactamase fold	Carbohydrate transport and metabolism
2579739898	Hypothetical protein	+	+	+
2579739900	SAM-dependent methyltransferases	+	+	+
2579739902	Nitroreductase family protein	+	+	+		COG0778:Nitroreductase	Energy production and conversion
2579739907	D-threo-aldose 1-dehydrogenase (EC 1.1.1.122)	+	+	+		COG0667:Predicted oxidoreductases (related to aryl-alcohol dehydrogenases)	General function prediction only
2579739909	Rhodanese-like protein	+	+	+		COG0491:Zn-dependent hydrolases, including glyoxylases	General function prediction only
2579739910	Biotin carboxyl carrier protein	+
2579739911	Biotin carboxylase	+	+	+		COG4770:Acetyl/propionyl-CoA carboxylase, alpha subunit	Lipid transport and metabolism
2579739912	Acyl-CoA carboxylase carboxyl transferase subunit beta	+	+	+		COG4799:Acetyl-CoA carboxylase, carboxyltransferase component (subunits alpha and beta)	Lipid transport and metabolism
2579739915	Thioredoxin reductase (EC 1.8.1.9)	+	+	+		COG0492:Thioredoxin reductase	Posttranslational modification, protein turnover, chaperones
2579739916	Hypothetical protein	+	+	+
2579739917	Hypothetical protein	+
2579739919	Phage Shock Protein C PspC	+	+	+		COG1983:Putative stress-responsive transcriptional regulator	Transcription
2579739920	Transcriptional regulator, PadR family	+	+	+		COG1695:Predicted transcriptional regulators	Transcription
2579739924	Hypothetical protein	+	+	+
2579739925	DUF124 domain-containing protein	+	+	+		COG2013:Uncharacterized conserved protein	Function unknown
2579739927	Hydrogen peroxide-inducible genes activator	+	+	+		COG0583:Transcriptional regulator	Transcription
2579739930	MoxR-like ATPases	+	+	+		COG0714:MoxR-like ATPases	General function prediction only
2579739933	Hypothetical protein	+
2579739935	RDD family protein	+				COG1714:Predicted membrane protein/domain	Function unknown
2579739936	Peptidyl-prolyl cis-trans isomerase (EC 5.2.1.8)	+	+	+		COG0652:Peptidyl-prolyl cis-trans isomerase (rotamase) - cyclophilin family	Posttranslational modification, protein turnover, chaperones
2579739937	Hypothetical nudix hydrolase YeaB	+	+	+		COG0494:NTP pyrophosphohydrolases including oxidative damage repair enzymes	Defense mechanisms
2579739938	Phospholipid/glycerol acyltransferase	+	+			COG0204:1-acyl-sn-glycerol-3-phosphate acyltransferase	Lipid transport and metabolism
2579739939	Hypothetical protein	+	+	+
2579739940	RNA polymerase sigma-70 factor	+	+			COG1595:DNA-directed RNA polymerase specialized sigma subunit, sigma24 homolog	Transcription
2579739941	NADH:quinone dehydrogenase	+	+	+		COG1252:NADH dehydrogenase, FAD-containing subunit	Energy production and conversion
2579739942	Hypothetical protein	+	+	+
2579739946	Two-component system response regulator	+				COG3279:Response regulator of the LytR/AlgR family	Transcription
2579739947	Hypothetical protein	+	+	+
2579739948	RNA polymerase sigma-70 factor	+	+	+		COG1595:DNA-directed RNA polymerase specialized sigma subunit, sigma24 homolog	Transcription
2579739949	Superoxide dismutase [Cu-Zn] (EC 1.15.1.1)	+	+	+		COG2032:Cu/Zn superoxide dismutase	Inorganic ion transport and metabolism
2579739950	Hypothetical protein	+	+	+
2579739951	AP endonuclease	+	+	+		COG1082:Sugar phosphate isomerases/epimerases	Carbohydrate transport and metabolism
2579739952	GFO/IDH/MocA family oxidoreductase	+	+	+		COG0673:Predicted dehydrogenases and related proteins	General function prediction only
2579739953	Putative nucleoside transporter yegT	+
2579739954	Xylose isomerase	+	+	+		COG1082:Sugar phosphate isomerases/epimerases	Carbohydrate transport and metabolism
2579739955	Glucoside 3-dehydrogenase	+	+	+		COG2303:Choline dehydrogenase and related flavoproteins	Lipid transport and metabolism
2579739956	Hypothetical protein	+	+	+
2579739957	TonB-dependent outer membrane receptor	+	+	+
2579739958	SusD, outer membrane protein	+	+	+
2579739962	Hypothetical protein	+	+	+
2579739964	Hypothetical protein	+	+			COG1597:Sphingosine kinase and enzymes related to eukaryotic diacylglycerol kinase	Lipid transport and metabolism
2579739966	Hypothetical protein	+	+	+
2579739968	Dienelactone hydrolase family	+	+	+		COG0412:Dienelactone hydrolase and related enzymes	Secondary metabolites biosynthesis, transport and catabolism
2579739969	Fibronectin type III	+	+	+
2579739970	Hypothetical protein	+	+	+
2579739973	Potassium efflux system KefA protein / Small-conductance mechanosensitive channel			+		COG0668:Small-conductance mechanosensitive channel	Cell wall/membrane/envelope biogenesis
2579739975	Butyryl-CoA dehydrogenase (EC 1.3.99.2)	+	+	+		COG1960:Acyl-CoA dehydrogenases	Lipid transport and metabolism
2579739976	3-ketoacyl-CoA thiolase (EC 2.3.1.16) @ Acetyl-CoA acetyltransferase (EC 2.3.1.9)	+	+	+		COG0183:Acetyl-CoA acetyltransferase	Lipid transport and metabolism
2579739978	3-hydroxyacyl-CoA dehydrogenase	+	+	+		COG1250:3-hydroxyacyl-CoA dehydrogenase	Lipid transport and metabolism
2579739980	Long-chain-fatty-acid--CoA ligase (EC 6.2.1.3)	+	+	+		COG1022:Long-chain acyl-CoA synthetases (AMP-forming)	Lipid transport and metabolism
2579739981	Phosphoribosylformylglycinamidine synthase	+	+	+		COG0046:Phosphoribosylformylglycinamidine (FGAM) synthase, synthetase domain	Nucleotide transport and metabolism
2579739982	Hypothetical protein	+	+
2579739983	Ribosomal RNA small subunit methyltransferase B	+	+	+		COG0144:tRNA and rRNA cytosine-C5-methylases	Translation, ribosomal structure and biogenesis
2579739984	Oxidoreductase	+	+
2579739985	Hypothetical protein		+	+
2579739987	RNA polymerase ECF-type sigma factor	+	+	+		COG1595:DNA-directed RNA polymerase specialized sigma subunit, sigma24 homolog	Transcription
2579739990	Lipid A export ATP-binding/permease protein MsbA	+	+	+		COG1132:ABC-type multidrug transport system, ATPase and permease components	Defense mechanisms
2579739991	Phosphoglucomutase (EC 5.4.2.2)	+	+	+		COG1109:Phosphomannomutase	Carbohydrate transport and metabolism
2579739993	Hypothetical protein	+	+	+
2579739994	50S ribosomal protein L31	+	+	+		COG0254:Ribosomal protein L31	Translation, ribosomal structure and biogenesis
2579739995	Glucose-1-phosphate thymidylyltransferase (EC 2.7.7.24)	+	+	+
2579739998	Hypothetical protein	+	+	+
2579739999	Possible Pirin family proteins	+	+	+		COG1741:Pirin-related protein	General function prediction only
2579740000	Hyperthetical protein	+		+
2579740003	Hypothetical protein	+	+	+
2579740004	Carbamoyl-phosphate synthase large chain (EC 6.3.5.5)	+	+	+		COG0458:Carbamoylphosphate synthase large subunit (split gene in MJ)	Amino acid transport and metabolism
2579740006	Hypothetical protein	+	+	+
2579740008	Acyl CoA thioester hydrolase family protein			+		COG1607:Acyl-CoA hydrolase	Lipid transport and metabolism
2579740009	Hypothetical protein	+		+
2579740011	DNA recombination protein RmuC	+	+	+		COG1322:Uncharacterized protein conserved in bacteria	Replication, recombination and repair
2579740014	ABC-type transporter periplasmic binding protein	+	+			COG0614:ABC-type Fe3+-hydroxamate transport system, periplasmic component	Inorganic ion transport and metabolism
2579740015	TonB-dependent receptor		+			COG4206:Outer membrane cobalamin receptor protein	Coenzyme transport and metabolism
2579740016	Putative surface layer protein	+	+	+
2579740017	S41 family peptidase	+	+	+
2579740019	Hypothetical protein		+
2579740020	DNA topoisomerase IV subunit B	+	+	+
2579740021	Hypothetical protein	+	+	+
2579740022	Adenylosuccinate lyase (EC 4.3.2.2)	+	+	+		COG0015:Adenylosuccinate lyase	Nucleotide transport and metabolism
2579740024	TrmH family tRNA/rRNA methyltransferase		+	+		COG0566:rRNA methylases	Translation, ribosomal structure and biogenesis
2579740025	Hypothetical protein	+	+	+
2579740026	Hypothetical protein	+	+
2579740027	Cold-shock DEAD-box protein A	+	+	+		COG0513:Superfamily II DNA and RNA helicases	Replication, recombination and repair
2579740028	Nucleoside 5-triphosphatase RdgB (dHAPTP, dITP, XTP-specific) (EC 3.6.1.15)	+	+	+		COG0127:Xanthosine triphosphate pyrophosphatase	Nucleotide transport and metabolism
2579740029	RRNA large subunit methyltransferase		+			COG1576:Uncharacterized conserved protein	Translation, ribosomal structure and biogenesis
2579740030	Nicotinate-nucleotide pyrophosphorylase	+	+	+		COG0157:Nicotinate-nucleotide pyrophosphorylase	Coenzyme transport and metabolism
2579740032	Hypothetical protein	+	+	+
2579740033	Hypothetical protein	+		+		COG4731:Uncharacterized protein conserved in bacteria	Function unknown
2579740034	Helicase PriA essential for oriC/DnaA-independent DNA replication	+				COG1198:Primosomal protein N' (replication factor Y) - superfamily II helicase	Replication, recombination and repair
2579740035	Two-component system response regulator protein	+	+	+		COG3279:Response regulator of the LytR/AlgR family	Transcription
2579740036	30S ribosomal protein S6	+	+	+		COG0360:Ribosomal protein S6	Translation, ribosomal structure and biogenesis
2579740037	30S ribosomal protein S18	+	+	+		COG0238:Ribosomal protein S18	Translation, ribosomal structure and biogenesis
2579740038	50S ribosomal protein L9	+	+	+		COG0359:Ribosomal protein L9	Translation, ribosomal structure and biogenesis
2579740039	Hypothetical protein		+	+
2579740040	ABC transporter efflux protein	+	+	+		COG0577:ABC-type antimicrobial peptide transport system, permease component	Defense mechanisms
2579740041	Histidyl-tRNA synthetase (EC 6.1.1.21)	+	+	+		COG0124:Histidyl-tRNA synthetase	Translation, ribosomal structure and biogenesis
2579740042	Aldo/keto reductase	+	+	+		COG0667:Predicted oxidoreductases (related to aryl-alcohol dehydrogenases)	General function prediction only
2579740043	3-oxoacyl-[acyl-carrier protein] reductase (EC 1.1.1.100)	+	+	+		COG0300:Short-chain dehydrogenases of various substrate specificities	General function prediction only
2579740045	Probable peptidase	+	+	+		COG0612:Predicted Zn-dependent peptidases	General function prediction only
2579740046	Peptidase	+	+	+		COG0612:Predicted Zn-dependent peptidases	General function prediction only
2579740048	TonB-dependent receptor		+			COG1629:Outer membrane receptor proteins, mostly Fe transport	Inorganic ion transport and metabolism
2579740058	Hypothetical protein	+	+			COG2608:Copper chaperone	Inorganic ion transport and metabolism
2579740062	Probable Co/Zn/Cd efflux system membrane fusion protein	+	+	+		COG0845:Membrane-fusion protein	Cell wall/membrane/envelope biogenesis
2579740063	Hypothetical protein involved in heavy metal export		+
2579740065	PROBABLE INTEGRAL MEMBRANE PROTEIN	+	+			COG0701:Predicted permeases	Function unknown
2579740067	Hypothetical protein	+	+
2579740069	Probable Co/Zn/Cd efflux system membrane fusion protein	+	+	+
2579740071	Probable Co/Zn/Cd efflux system membrane fusion protein		+
2579740072	Hypothetical protein	+	+			COG3439:Uncharacterized conserved protein	Function unknown
2579740073	Multicopper oxidase	+	+	+		COG2132:Putative multicopper oxidases	Cell cycle control, cell division, chromosome partitioning
2579740075	Cation transporter	+		+
2579740077	Hypothetical protein	+
2579740089	NAD(P)-dependent glyceraldehyde 3-phosphate dehydrogenase archaeal (EC 1.2.1.59)	+	+	+		COG0057:Glyceraldehyde-3-phosphate dehydrogenase/erythrose-4-phosphate dehydrogenase	Carbohydrate transport and metabolism
2579740090	Fructose-bisphosphate aldolase class I (EC 4.1.2.13)	+	+			COG1830:DhnA-type fructose-1,6-bisphosphate aldolase and related enzymes	Carbohydrate transport and metabolism
2579740093	D-lactate dehydrogenase (EC 1.1.1.28)		+			COG1052:Lactate dehydrogenase and related dehydrogenases	Energy production and conversion
2579740094	Universal stress protein UspA	+	+	+		COG0589:Universal stress protein UspA and related nucleotide-binding proteins	Signal transduction mechanisms
2579740095	Nuclease	+	+
2579740097	Metallo-beta-lactamase family protein, RNA-specific	+		+		COG1236:Predicted exonuclease of the beta-lactamase fold involved in RNA processing	Translation, ribosomal structure and biogenesis
2579740098	Thymidine phosphorylase (EC 2.4.2.4)	+	+	+		COG0213:Thymidine phosphorylase	Nucleotide transport and metabolism
2579740099	Ribose-phosphate pyrophosphokinase (EC 2.7.6.1)	+		+		COG0462:Phosphoribosylpyrophosphate synthetase	Nucleotide transport and metabolism
2579740101	Hypothetical protein	+
2579740102	Copper-transporting ATPase, P-type (copB)	+				COG2217:Cation transport ATPase	Inorganic ion transport and metabolism
2579740103	Multidrug-efflux transporter	+				COG2814:Arabinose efflux permease	Carbohydrate transport and metabolism
2579740106	Probable Co/Zn/Cd efflux system membrane fusion protein	+	+
2579740111	Hypothetical protein	+	+	+
2579740115	Hypothetical protein	+	+			COG4244:Predicted membrane protein	Function unknown
2579740116	Hypothetical protein	+
2579740118	Copper-translocating P-type ATPase		+
2579740122	Nitrogen regulatory protein P-II	+		+		COG0347:Nitrogen regulatory protein PII	Signal transduction mechanisms
2579740123	Zinc uptake regulation protein ZUR	+		+		COG0735:Fe2+/Zn2+ uptake regulation proteins	Inorganic ion transport and metabolism
2579740125	Lead, cadmium, zinc and mercury transporting ATPase (EC 3.6.3.3) (EC 3.6.3.5); Copper-translocating P-type ATPase (EC 3.6.3.4)	+	+	+		COG2217:Cation transport ATPase	Inorganic ion transport and metabolism
2579740126	Cation transporter	+
2579740148	Hypothetical protein	+
2579740149	Tetracycline resistance element mobilization regulatory protein rteC	+
2579740150	Class-I/II aminotransferase	+	+	+		COG0156:7-keto-8-aminopelargonate synthetase and related enzymes	Coenzyme transport and metabolism
2579740151	Hypothetical protein	+
2579740152	Iron aquisition regulator (YbtA,AraC-like,required for transcription of FyuA/psn,Irp2)	+				COG2207:AraC-type DNA-binding domain-containing proteins	Transcription
2579740153	Type I restriction-modification system, DNA-methyltransferase subunit M (EC 2.1.1.72)	+	+	+		COG0286:Type I restriction-modification system methyltransferase subunit	Defense mechanisms
2579740154	Type I restriction-modification system, specificity subunit S (EC 3.1.21.3)	+				COG0732:Restriction endonuclease S subunits	Defense mechanisms
2579740155	Type I restriction-modification system, specificity subunit S (EC 3.1.21.3)	+		+		COG0732:Restriction endonuclease S subunits	Defense mechanisms
2579740157	Type I restriction-modification system, restriction subunit R (EC 3.1.21.3)		+			COG0610:Type I site-specific restriction-modification system, R (restriction) subunit and related helicases	Defense mechanisms
2579740158	Hypothetical protein	+
2579740161	Hypothetical protein	+	+	+
2579740162	Hypothetical protein	+
2579740163	Hypothetical protein		+
2579740168	Hypothetical protein	+
2579740169	Iron aquisition regulator (YbtA,AraC-like,required for transcription of FyuA/psn,Irp2)		+	+		COG2207:AraC-type DNA-binding domain-containing proteins	Transcription
2579740170	Hypothetical protein	+
2579740171	Hypothetical protein	+	+	+
2579740172	Aminodeoxychorismate lyase (EC 4.1.3.38)	+	+	+		COG0115:Branched-chain amino acid aminotransferase/4-amino-4-deoxychorismate lyase	Amino acid transport and metabolism
2579740174	DNA-binding protein HU-beta	+	+	+		COG0776:Bacterial nucleoid DNA-binding protein	Replication, recombination and repair
2579740175	Methionyl-tRNA formyltransferase (EC 2.1.2.9)	+	+			COG0223:Methionyl-tRNA formyltransferase	Translation, ribosomal structure and biogenesis
2579740179	Hypothetical protein	+	+	+		COG2921:Uncharacterized conserved protein	Signal transduction mechanisms
2579740180	Hypothetical protein	+	+	+
2579740181	UDP-N-acetylglucosamine 1-carboxyvinyltransferase (EC 2.5.1.7)	+	+	+		COG0766:UDP-N-acetylglucosamine enolpyruvyl transferase	Cell wall/membrane/envelope biogenesis
2579740182	Nicotinamide mononucleotide adenylyltransferase	+	+	+
2579740184	Metal-dependent hydrolases of the beta-lactamase superfamily I; PhnP protein	+	+			COG1235:Metal-dependent hydrolases of the beta-lactamase superfamily I	Inorganic ion transport and metabolism
2579740185	Hypothetical protein	+		+
2579740186	Serine esterase (EC 3.1.1.1)		+			COG0400:Predicted esterase	General function prediction only
2579740188	Dihydroorotase (EC 3.5.2.3)	+	+	+		COG0044:Dihydroorotase and related cyclic amidohydrolases	Nucleotide transport and metabolism
2579740191	Two-component hybrid sensor and regulator	+	+	+		COG0642:Signal transduction histidine kinase	Signal transduction mechanisms
2579740192	Hypothetical protein		+
2579740193	Lipoprotein releasing system ATP-binding protein LolD	+	+	+		COG1136:ABC-type antimicrobial peptide transport system, ATPase component	Cell wall/membrane/envelope biogenesis
2579740194	Hypothetical protein	+		+
2579740195	Peptide methionine sulfoxide reductase MsrA (EC 1.8.4.11)		+			COG0225:Peptide methionine sulfoxide reductase	Posttranslational modification, protein turnover, chaperones
2579740196	GTP cyclohydrolase I (EC 3.5.4.16) type 1	+	+	+		COG0302:GTP cyclohydrolase I	Coenzyme transport and metabolism
2579740201	Hypothetical protein	+	+	+
2579740202	Hypothetical protein	+	+	+
2579740203	D-3-phosphoglycerate dehydrogenase (EC 1.1.1.95)	+	+	+		COG0111:Phosphoglycerate dehydrogenase and related dehydrogenases	Coenzyme transport and metabolism
2579740204	Phosphoserine aminotransferase (EC 2.6.1.52)	+	+	+		COG1932:Phosphoserine aminotransferase	Coenzyme transport and metabolism
2579740205	Hypothetical protein	+	+
2579740207	Polyketide cyclase	+	+	+		COG3832:Uncharacterized conserved protein	Function unknown
2579740211	Putative outer membrane protein, probably involved in nutrient binding	+	+
2579740212	Beta-lactamase			+		COG1680:Beta-lactamase class C and other penicillin binding proteins	Defense mechanisms
2579740214	Exonuclease SbcC	+	+	+
2579740216	Thermolysin	+				COG3227:Zinc metalloprotease (elastase)	Posttranslational modification, protein turnover, chaperones
2579740217	GTP-binding and nucleic acid-binding protein YchF	+	+	+		COG0012:Predicted GTPase, probable translation factor	Translation, ribosomal structure and biogenesis
2579740218	DNA topoisomerase IV subunit B (EC 5.99.1.-)	+	+	+		COG0187:Type IIA topoisomerase (DNA gyrase/topo II, topoisomerase IV), B subunit	Replication, recombination and repair
2579740220	Topoisomerase IV subunit A (EC 5.99.1.-)	+	+	+		COG0188:Type IIA topoisomerase (DNA gyrase/topo II, topoisomerase IV), A subunit	Replication, recombination and repair
2579740221	Large-conductance mechanosensitive channel	+	+			COG1970:Large-conductance mechanosensitive channel	Cell wall/membrane/envelope biogenesis
2579740222	Hypothetical protein		+
2579740224	M14 family peptidase		+
2579740225	Transcriptional regulator, AsnC family	+	+	+		COG1522:Transcriptional regulators	Transcription
2579740226	Phosphoenolpyruvate carboxylase (EC 4.1.1.31)	+	+	+		COG2352:Phosphoenolpyruvate carboxylase	Energy production and conversion
2579740227	Hypothetical protein	+	+	+
2579740229	ThiJ/PfpI family protein	+	+	+		COG0693:Putative intracellular protease/amidase	General function prediction only
2579740230	Hypothetical protein	+	+	+
2579740231	3-dehydroquinate synthase (EC 4.2.3.4)	+	+	+		COG0337:3-dehydroquinate synthetase	Amino acid transport and metabolism
2579740232	Carbapenem antibiotics biosynthesis protein carD	+	+	+
2579740234	Hypothetical protein YebC	+	+	+		COG0217:Uncharacterized conserved protein	Transcription
2579740235	Pterin-4-alpha-carbinolamine dehydratase (EC 4.2.1.96)	+	+	+		COG2154:Pterin-4a-carbinolamine dehydratase	Coenzyme transport and metabolism
2579740236	DTDP-4-dehydrorhamnose reductase (EC 1.1.1.133)	+				COG1091:dTDP-4-dehydrorhamnose reductase	Cell wall/membrane/envelope biogenesis
2579740237	Aminomethyltransferase (glycine cleavage system T protein) (EC 2.1.2.10)	+	+	+		COG0404:Glycine cleavage system T protein (aminomethyltransferase)	Amino acid transport and metabolism
2579740238	NAD(P)HX epimerase / NAD(P)HX dehydratase	+	+			COG0063:Predicted sugar kinase	Nucleotide transport and metabolism
2579740239	Histidine ammonia-lyase (EC 4.3.1.3)	+	+	+		COG2986:Histidine ammonia-lyase	Amino acid transport and metabolism
2579740240	Hypothetical protein	+	+	+
2579740241	ClpA/ClpB family chaperone	+	+	+		COG0542:ATPases with chaperone activity, ATP-binding subunit	Posttranslational modification, protein turnover, chaperones
2579740242	DNA gyrase subunit A (EC 5.99.1.3)	+	+	+		COG0188:Type IIA topoisomerase (DNA gyrase/topo II, topoisomerase IV), A subunit	Replication, recombination and repair
2579740243	Hypothetical protein	+	+	+
2579740244	Dipeptidyl peptidase VI	+	+
2579740245	Acetyl-CoA acetyltransferase (EC 2.3.1.9)	+	+	+		COG0183:Acetyl-CoA acetyltransferase	Lipid transport and metabolism
2579740246	Membrane protein containing HD superfamily hydrolase domain, YQFF ortholog	+				COG1480:Predicted membrane-associated HD superfamily hydrolase	General function prediction only
2579740247	Transcription elongation factor	+	+	+
2579740248	Hypothetical protein	+		+
2579740249	Hypothetical protein		+
2579740250	Hypothetical protein			+
2579740251	Succinate-semialdehyde dehydrogenase [NAD] (EC 1.2.1.24); Succinate-semialdehyde dehydrogenase [NADP+] (EC 1.2.1.16)	+	+	+		COG1012:NAD-dependent aldehyde dehydrogenases	Energy production and conversion
2579740252	Hypothetical protein	+	+	+		COG1801:Uncharacterized conserved protein	Function unknown
2579740253	ADP-ribose pyrophosphatase (EC 3.6.1.13)	+	+	+		COG1051:ADP-ribose pyrophosphatase	Nucleotide transport and metabolism
2579740254	Cytosolic long-chain acyl-CoA thioester hydrolase family protein		+	+		COG1607:Acyl-CoA hydrolase	Lipid transport and metabolism
2579740255	Hypothetical protein	+	+	+		COG3021:Uncharacterized protein conserved in bacteria	General function prediction only
2579740256	Small-conductance mechanosensitive channel			+		COG0668:Small-conductance mechanosensitive channel	Cell wall/membrane/envelope biogenesis
2579740257	Hypothetical protein	+
2579740258	UDP-glucose 4-epimerase (EC 5.1.3.2)	+	+	+		COG1087:UDP-glucose 4-epimerase	Cell wall/membrane/envelope biogenesis
2579740262	Hypothetical protein	+	+
2579740263	3-oxoacyl-[acyl-carrier protein] reductase (EC 1.1.1.100)	+	+	+		COG4221:Short-chain alcohol dehydrogenase of unknown specificity	Energy production and conversion
2579740264	3-oxoacyl-[acyl-carrier protein] reductase (EC 1.1.1.100)			+		COG4221:Short-chain alcohol dehydrogenase of unknown specificity	Energy production and conversion
2579740265	Alcohol dehydrogenase	+	+	+		COG2130:Putative NADP-dependent oxidoreductases	Secondary metabolites biosynthesis, transport and catabolism
2579740268	Hypothetical protein	+	+
2579740272	Serine acetyltransferase (EC 2.3.1.30)	+	+	+		COG1045:Serine acetyltransferase	Amino acid transport and metabolism
2579740273	Cysteine synthase (EC 2.5.1.47)	+	+	+		COG0031:Cysteine synthase	Amino acid transport and metabolism
2579740276	Putative helicase		+	+		COG1061:DNA or RNA helicases of superfamily II	Transcription
2579740277	Multimodular transpeptidase-transglycosylase (EC 2.4.1.129) (EC 3.4.-.-)	+	+			COG5009:Membrane carboxypeptidase/penicillin-binding protein	Cell wall/membrane/envelope biogenesis
2579740278	Hypothetical protein	+
2579740280	Hypothetical protein		+	+
2579740281	Putative dipeptidase, pyoverdin biosynthesis	+	+	+		COG2355:Zn-dependent dipeptidase, microsomal dipeptidase homolog	Amino acid transport and metabolism
2579740282	Glutathione synthase/ribosomal protein S6 modification protein	+	+			COG0189:Glutathione synthase/Ribosomal protein S6 modification enzyme (glutaminyl transferase)	Coenzyme transport and metabolism
2579740283	GCS2 glutamate--cysteine ligase			+		COG2170:Uncharacterized conserved protein	Posttranslational modification, protein turnover, chaperones
2579740285	OsmC-like protein	+	+	+		COG1764:Predicted redox protein, regulator of disulfide bond formation	Defense mechanisms
2579740286	FKBP-type peptidyl-prolyl cis-trans isomerase SlyD (EC 5.2.1.8)		+	+		COG1047:FKBP-type peptidyl-prolyl cis-trans isomerases 2	Posttranslational modification, protein turnover, chaperones
2579740287	Probable NADH-dependent dehydrogenase	+	+	+		COG0673:Predicted dehydrogenases and related proteins	General function prediction only
2579740291	Hypothetical protein		+
2579740292	Aspartokinase (EC 2.7.2.4)	+		+		COG0527:Aspartokinases	Amino acid transport and metabolism
2579740294	Potassium transporter TrkA		+			COG0471:Di- and tricarboxylate transporters	Carbohydrate transport and metabolism
2579740301	Hypothetical protein		+
2579740303	6-phosphogluconate dehydrogenase, decarboxylating (EC 1.1.1.44)	+	+	+		COG0362:6-phosphogluconate dehydrogenase	Carbohydrate transport and metabolism
2579740304	Gluconate transporter	+	+			COG2610:H+/gluconate symporter and related permeases	Carbohydrate transport and metabolism
2579740305	Flagellar motor rotation protein MotB	+	+	+
2579740306	Hypothetical protein	+	+
2579740307	Hypothetical protein	+				COG4775:Outer membrane protein/protective antigen OMA87	Cell wall/membrane/envelope biogenesis
2579740308	Uracil phosphoribosyltransferase	+		+		COG0035:Uracil phosphoribosyltransferase	Nucleotide transport and metabolism
2579740310	Hypothetical protein	+
2579740311	Hypothetical protein	+	+
2579740312	Hypothetical protein	+	+	+
2579740313	Universal stress protein	+		+		COG0589:Universal stress protein UspA and related nucleotide-binding proteins	Signal transduction mechanisms
2579740314	Zinc-type alcohol dehydrogenase	+	+	+		COG0604:NADPH:quinone reductase and related Zn-dependent oxidoreductases	Energy production and conversion
2579740316	2-hydroxy-3-oxopropionate reductase (EC 1.1.1.60)	+	+	+		COG2084:3-hydroxyisobutyrate dehydrogenase and related beta-hydroxyacid dehydrogenases	Lipid transport and metabolism
2579740317	Cold shock protein CspG		+			COG1278:Cold shock proteins	Transcription
2579740318	Cold shock protein CspA		+			COG1278:Cold shock proteins	Transcription
2579740320	Putative peptidase	+	+	+		COG0612:Predicted Zn-dependent peptidases	General function prediction only
2579740323	Hypothetical protein		+	+
2579740325	Hypothetical protein		+
2579740326	Formate/nitrite transporter family		+			COG2116:Formate/nitrite family of transporters	Inorganic ion transport and metabolism
2579740328	Hypothetical protein	+	+	+		COG1544:Ribosome-associated protein Y (PSrp-1)	Translation, ribosomal structure and biogenesis
2579740329	Aconitate hydratase (EC 4.2.1.3)	+	+	+		COG1048:Aconitase A	Energy production and conversion
2579740331	Hypothetical protein	+	+	+
2579740332	OmpA family protein	+	+	+		COG2885:Outer membrane protein and related peptidoglycan-associated (lipo)proteins	Cell wall/membrane/envelope biogenesis
2579740333	Hypothetical protein	+	+	+
2579740335	2-oxoisovalerate dehydrogenase E1 component subunits alpha and beta		+			COG0022:Pyruvate/2-oxoglutarate dehydrogenase complex, dehydrogenase (E1) component, eukaryotic type, beta subunit	Energy production and conversion
2579740336	Iron/ascorbate-dependent oxidoreductase	+	+	+		COG3491:Isopenicillin N synthase and related dioxygenases	Secondary metabolites biosynthesis, transport and catabolism
2579740337	Translation initiation factor SUI1-related protein		+			COG0023:Translation initiation factor 1 (eIF-1/SUI1) and related proteins	Translation, ribosomal structure and biogenesis
2579740338	Hypothetical protein	+		+
2579740339	Purine nucleoside phosphorylase (EC 2.4.2.1)	+	+	+		COG2820:Uridine phosphorylase	Nucleotide transport and metabolism
2579740340	Polyphosphate kinase (EC 2.7.4.1)	+	+	+		COG0855:Polyphosphate kinase	Inorganic ion transport and metabolism
2579740341	Hypothetical protein	+	+	+
2579740342	Hypothetical protein	+	+	+
2579740343	Uracil-DNA glycosylase, family 1	+	+			COG0692:Uracil DNA glycosylase	Replication, recombination and repair
2579740346	Sodium/glutamate symport protein	+	+			COG1301:Na+/H+-dicarboxylate symporters	Energy production and conversion
2579740347	Chorismate synthase (EC 4.2.3.5)	+	+	+		COG0082:Chorismate synthase	Amino acid transport and metabolism
2579740349	Protein containing response regulator receiver domain	+
2579740350	Two-component system sensor histidine kinase		+			COG5002:Signal transduction histidine kinase	Signal transduction mechanisms
2579740351	FAD-binding protein	+	+			COG0277:FAD/FMN-containing dehydrogenases	Energy production and conversion
2579740352	Hypothetical protein	+	+	+
2579740355	ABC transporter ATPase	+	+	+
2579740356	Iron-sulphur-binding reductase	+	+	+
2579740357	Iron-sulphur-binding reductase	+	+	+
2579740358	ABC transporter substrate-binding protein	+	+	+		COG1463:ABC-type transport system involved in resistance to organic solvents, periplasmic component	Cell wall/membrane/envelope biogenesis
2579740359	N-acetylmuramoyl-L-alanine amidase (EC 3.5.1.28)	+	+	+		COG0860:N-acetylmuramoyl-L-alanine amidase	Cell wall/membrane/envelope biogenesis
2579740360	Outer membrane protein Imp, required for envelope biogenesis / Organic solvent tolerance protein precursor		+
2579740361	Endoribonuclease L-PSP	+	+	+		COG0251:Putative translation initiation inhibitor, yjgF family	Defense mechanisms
2579740362	Methylglyoxal synthase (EC 4.2.3.3)	+	+			COG1803:Methylglyoxal synthase	Carbohydrate transport and metabolism
2579740363	6-phosphofructokinase (EC 2.7.1.11)	+	+	+		COG0205:6-phosphofructokinase	Carbohydrate transport and metabolism
2579740364	Hypothetical protein			+
2579740365	O-sialoglycoprotein endopeptidase	+	+	+		COG0533:Metal-dependent proteases with possible chaperone activity	Translation, ribosomal structure and biogenesis
2579740366	Ribosomal RNA small subunit methyltransferase E (EC 2.1.1.-)	+				COG1385:Uncharacterized protein conserved in bacteria	Translation, ribosomal structure and biogenesis
2579740375	(3R)-hydroxymyristoyl-[ACP] dehydratase (EC 4.2.1.-)		+			COG0764:3-hydroxymyristoyl/3-hydroxydecanoyl-(acyl carrier protein) dehydratases	Lipid transport and metabolism
2579740376	Outer membrane lipoprotein carrier protein LolA	+		+		COG2834:Outer membrane lipoprotein-sorting protein	Cell wall/membrane/envelope biogenesis
2579740385	3-hydroxydecanoyl-[ACP] dehydratase (EC 4.2.1.60)	+	+	+
2579740388	Histidine ammonia-lyase (EC 4.3.1.3)	+		+		COG2986:Histidine ammonia-lyase	Amino acid transport and metabolism
2579740391	Integrase			+
2579740392	S-layer protein (SLH domain) :Fibronectin, type III precursor	+	+	+
2579740399	Multidrug efflux protein, outer membrane component		+
2579740401	HlyB/MsbA family ABC transporter		+			COG2274:ABC-type bacteriocin/lantibiotic exporters, contain an N-terminal double-glycine peptidase domain	Defense mechanisms
2579740404	Catalase (EC 1.11.1.6)	+	+	+		COG0753:Catalase	Inorganic ion transport and metabolism
2579740411	Transcriptional regulatory protein rprY	+				COG0745:Response regulators consisting of a CheY-like receiver domain and a winged-helix DNA-binding domain	Signal transduction mechanisms
2579740412	Two-component system sensor histidine kinase	+				COG0642:Signal transduction histidine kinase	Signal transduction mechanisms
2579740415	L-glyceraldehyde 3-phosphate reductase	+	+	+		COG0667:Predicted oxidoreductases (related to aryl-alcohol dehydrogenases)	General function prediction only
2579740416	Mannose-6-phosphate isomerase (EC 5.3.1.8)	+	+	+		COG1482:Phosphomannose isomerase	Carbohydrate transport and metabolism
2579740424	Pyridine nucleotide-disulfide oxidoreductase	+		+		COG1249:Pyruvate/2-oxoglutarate dehydrogenase complex, dihydrolipoamide dehydrogenase (E3) component, and related enzymes	Energy production and conversion
2579740425	Cobalt-zinc-cadmium resistance protein CzcA; Cation efflux system protein CusA		+			COG3696:Putative silver efflux pump	Inorganic ion transport and metabolism
2579740430	Sulfur reduction protein DsrE	+	+	+
2579740436	Periplasmic 5'-nucleotidase			+		COG0737:5'-nucleotidase/2',3'-cyclic phosphodiesterase and related esterases	Nucleotide transport and metabolism
2579740439	Cytochrome c-type biogenesis protein DsbD, protein-disulfide reductase (EC 1.8.1.8)		+			COG4232:Thiol:disulfide interchange protein	Posttranslational modification, protein turnover, chaperones
2579740442	Transcriptional regulator, Crp/Fnr family	+		+		COG0664:cAMP-binding proteins - catabolite gene activator and regulatory subunit of cAMP-dependent protein kinases	Signal transduction mechanisms
2579740446	Sulfurtransferase	+	+	+		COG0491:Zn-dependent hydrolases, including glyoxylases	General function prediction only
2579740450	Alpha/beta hydrolase		+			COG0596:Predicted hydrolases or acyltransferases (alpha/beta hydrolase superfamily)	Coenzyme transport and metabolism
2579740451	Hypothetical protein	+	+
2579740452	RNA polymerase ECF-type sigma factor		+	+		COG1595:DNA-directed RNA polymerase specialized sigma subunit, sigma24 homolog	Transcription
2579740460	Hypothetical protein	+	+	+
2579740468	Multicopper oxidase	+	+	+		COG2132:Putative multicopper oxidases	Cell cycle control, cell division, chromosome partitioning
2579740469	Universal stress protein		+	+		COG0589:Universal stress protein UspA and related nucleotide-binding proteins	Signal transduction mechanisms
2579740471	Hypothetical protein	+		+
2579740474	CDF family cation efflux protein	+		+
2579740476	Dihydrolipoamide dehydrogenase of 2-oxoglutarate dehydrogenase (EC 1.8.1.4)	+	+	+		COG1249:Pyruvate/2-oxoglutarate dehydrogenase complex, dihydrolipoamide dehydrogenase (E3) component, and related enzymes	Energy production and conversion
2579740478	Heavy metal-translocating P-type ATPase	+	+	+		COG2217:Cation transport ATPase	Inorganic ion transport and metabolism
2579740479	Hypothetical protein	+	+	+
2579740486	Hypothetical protein			+
2579740487	Nitrogen regulatory protein P-II	+	+	+		COG0347:Nitrogen regulatory protein PII	Signal transduction mechanisms
2579740488	Cation efflux system protein CzcB	+	+	+		COG0845:Membrane-fusion protein	Cell wall/membrane/envelope biogenesis
2579740489	AcrB/AcrD/AcrF family heavy metal cation efflux protein	+	+	+		COG3696:Putative silver efflux pump	Inorganic ion transport and metabolism
2579740490	3-ketoacyl-CoA thiolase (EC 2.3.1.16)	+	+	+		COG0183:Acetyl-CoA acetyltransferase	Lipid transport and metabolism
2579740492	AcrB/AcrD/AcrF family membrane transporter		+	+
2579740494	Probable Co/Zn/Cd efflux system membrane fusion protein	+				COG0845:Membrane-fusion protein	Cell wall/membrane/envelope biogenesis
2579740498	Hypothetical protein		+
2579740500	Nitrogen regulatory protein P-II	+	+			COG0347:Nitrogen regulatory protein PII	Signal transduction mechanisms
2579740501	UDP-glucose 4-epimerase (EC 5.1.3.2)	+				COG0451:Nucleoside-diphosphate-sugar epimerases	Cell wall/membrane/envelope biogenesis
2579740509	Heavy-metal transporting P-type ATPase	+	+	+		COG2217:Cation transport ATPase	Inorganic ion transport and metabolism
2579740518	Hypothetical protein	+		+		COG3930:Uncharacterized protein conserved in bacteria	Function unknown
2579740519	Glutathione synthetase (EC 6.3.2.3)	+	+	+		COG0189:Glutathione synthase/Ribosomal protein S6 modification enzyme (glutaminyl transferase)	Coenzyme transport and metabolism
2579740520	Succinylglutamate desuccinylase (EC 3.5.1.96)	+				COG2988:Succinylglutamate desuccinylase	Amino acid transport and metabolism
2579740521	6-phosphogluconolactonase (EC 3.1.1.31)	+	+	+		COG2706:3-carboxymuconate cyclase	Carbohydrate transport and metabolism
2579740522	Magnesium and cobalt transport protein CorA		+			COG0598:Mg2+ and Co2+ transporters	Inorganic ion transport and metabolism
2579740523	TRNA pseudouridine synthase A		+			COG0101:Pseudouridylate synthase	Translation, ribosomal structure and biogenesis
2579740525	Hypothetical protein	+	+
2579740526	TonB-dependent receptor	+	+
2579740527	Dipeptidyl peptidase IV	+	+	+		COG1506:Dipeptidyl aminopeptidases/acylaminoacyl-peptidases	Amino acid transport and metabolism
2579740528	Beta-lactamase	+	+
2579740532	Hypothetical protein	+	+	+		COG1432:Uncharacterized conserved protein	Function unknown
2579740533	Putative pirin-related protein	+	+	+		COG1741:Pirin-related protein	General function prediction only
2579740534	Phosphoribosyl-AMP cyclohydrolase (EC 3.5.4.19) / Phosphoribosyl-ATP pyrophosphatase (EC 3.6.1.31)	+	+	+		COG0140:Phosphoribosyl-ATP pyrophosphohydrolase	Amino acid transport and metabolism
2579740535	Imidazole glycerol phosphate synthase cyclase subunit (EC 4.1.3.-)	+	+	+		COG0107:Imidazoleglycerol-phosphate synthase	Amino acid transport and metabolism
2579740536	Phosphoribosylformimino-5-aminoimidazole carboxamide ribotide isomerase (EC 5.3.1.16)	+	+	+		COG0106:Phosphoribosylformimino-5-aminoimidazole carboxamide ribonucleotide (ProFAR) isomerase	Amino acid transport and metabolism
2579740537	Imidazole glycerol phosphate synthase amidotransferase subunit (EC 2.4.2.-)	+	+	+		COG0118:Glutamine amidotransferase	Amino acid transport and metabolism
2579740538	Imidazole glycerol-phosphate dehydratase/histidinol phosphatase	+	+	+		COG0131:Imidazoleglycerol-phosphate dehydratase	Amino acid transport and metabolism
2579740539	Histidinol-phosphate aminotransferase (EC 2.6.1.9)	+	+	+		COG0079:Histidinol-phosphate/aromatic aminotransferase and cobyric acid decarboxylase	Amino acid transport and metabolism
2579740540	Histidinol dehydrogenase (EC 1.1.1.23)	+	+	+		COG0141:Histidinol dehydrogenase	Amino acid transport and metabolism
2579740541	ATP phosphoribosyltransferase (EC 2.4.2.17)	+	+	+		COG0040:ATP phosphoribosyltransferase	Amino acid transport and metabolism
2579740543	SPFH/band 7 family protein	+	+	+		COG0330:Membrane protease subunits, stomatin/prohibitin homologs	Posttranslational modification, protein turnover, chaperones
2579740545	3-oxoacyl-[acyl-carrier protein] reductase (EC 1.1.1.100)	+	+	+		COG1028:Dehydrogenases with different specificities (related to short-chain alcohol dehydrogenases)	Lipid transport and metabolism
2579740546	Succinyl-CoA ligase [ADP-forming] alpha chain (EC 6.2.1.5)	+	+	+		COG0074:Succinyl-CoA synthetase, alpha subunit	Energy production and conversion
2579740547	BlaR1 peptidase M56 family protein	+				COG4219:Antirepressor regulating drug resistance, predicted signal transduction N-terminal membrane component	Signal transduction mechanisms
2579740549	Hypothetical protein	+	+	+
2579740550	UDP-3-O-[3-hydroxymyristoyl] glucosamine N-acyltransferase (EC 2.3.1.-)	+	+			COG1044:UDP-3-O-[3-hydroxymyristoyl] glucosamine N-acyltransferase	Cell wall/membrane/envelope biogenesis
2579740551	Translation elongation factor P	+	+	+		COG0231:Translation elongation factor P (EF-P)/translation initiation factor 5A (eIF-5A)	Translation, ribosomal structure and biogenesis
2579740552	Acyl-[acyl-carrier-protein]--UDP-N-acetylglucosamine O-acyltransferase (EC 2.3.1.129)	+	+	+		COG1043:Acyl-[acyl carrier protein]--UDP-N-acetylglucosamine O-acyltransferase	Cell wall/membrane/envelope biogenesis
2579740553	Bifunctional UDP-3-O-[3-hydroxymyristoyl] N-acetylglucosamine deacetylase/(3R)-hydroxymyristoyl-ACP dehydratase	+	+	+		COG0774:UDP-3-O-acyl-N-acetylglucosamine deacetylase	Cell wall/membrane/envelope biogenesis
2579740554	UDP-3-O-[3-hydroxymyristoyl] glucosamine N-acyltransferase (EC 2.3.1.-)	+	+	+		COG1044:UDP-3-O-[3-hydroxymyristoyl] glucosamine N-acyltransferase	Cell wall/membrane/envelope biogenesis
2579740556	Two-component response transcriptional regulator	+	+	+
[truncated: 76 more rows]
